# Supplementary material for: A second monoclinic polymorph of 2,3-di­phenyl­pyrazine
Source: Acta Crystallogr E Crystallogr Commun. 2026 Jan 23;82(Pt 2):194–7. doi: 10.1107/S2056989026000460 (PMC12874241; doi:10.1107/S2056989026000460)
Supplement: Supplementary file 1 [file e-82-00194-sup1.cif]

##############################################################################
#                                                                            #
# This CIF contains the data in a paper accepted for publication in          #
# Acta Crystallographica Section E. It conforms to the requirements of       #
# Notes for Authors for Acta Crystallographica Section E, and has been       #
# peer reviewed under the auspices of the IUCr Commission on Journals.       #
#                                                                            #
# Full details of the Crystallographic Information File format               #
# are given in the paper "The Crystallographic Information File (CIF):       #
# a New Standard Archive File for Crystallography" by S. R. Hall, F. H.      #
# Allen and I. D. Brown [Acta Cryst. (1991), A47, 655-685].                  #
#                                                                            #
# The current version of the core CIF dictionary is obtainable from          #
# ftp://ftp.iucr.org/pub/cif_core.dic.                                       #
#                                                                            #
# Software is freely available for graphical display of the structure(s)     #
# in this CIF. For information consult the CIF software page                 #
# http://www.iucr.org/resources/cif/software.                                #
#                                                                            #
# This file may be used for bona fide research purposes within the           #
# scientific community so long as proper attribution is given to the journal # 
# article from which it was obtained.                                        #
#                                                                            #
##############################################################################
data_I
_audit_creation_method
;
Olex2 1.5
(compiled 2025.05.31 svn.r86d253d1 for OlexSys, GUI svn.r7254)
;
_chemical_name_systematic
;
2,3-Diphenylpyrazine
;
_chemical_name_common     ?
_chemical_formula_moiety     'C16 H12 N2'
_chemical_formula_sum     'C16 H12 N2'
_chemical_formula_iupac     'C16 H12 N2'
_chemical_formula_weight     232.28
_chemical_melting_point     ?
_space_group_crystal_system     monoclinic
_space_group_name_H-M_alt     'P 1 21/c 1'
_space_group_name_Hall     '-P 2ybc'
loop_
    _space_group_symop_operation_xyz
    'x, y, z'
    '-x, y+1/2, -z+1/2'
    '-x, -y, -z'
    'x, -y-1/2, z-1/2'
_cell_length_a     6.2885(2)
_cell_length_b     25.4882(9)
_cell_length_c     7.5554(3)
_cell_angle_alpha     90
_cell_angle_beta     94.403(4)
_cell_angle_gamma     90
_cell_volume     1207.43(8)
_cell_formula_units_Z     4
_cell_measurement_reflns_used     7919
_cell_measurement_theta_min     2.7280
_cell_measurement_theta_max     28.9720
_cell_measurement_temperature     173
_exptl_crystal_description     prism
_exptl_crystal_colour     colourless
_exptl_crystal_size_max     0.22
_exptl_crystal_size_mid     0.09
_exptl_crystal_size_min     0.02
_exptl_crystal_density_diffrn     1.278
_exptl_crystal_density_meas     ?
_exptl_crystal_density_method     ?
_exptl_crystal_F_000     488
_exptl_absorpt_coefficient_mu     0.076
_exptl_absorpt_correction_type     multi-scan
_exptl_absorpt_process_details
;
(CrysAlis PRO; Rigaku OD, 2024)
;
_exptl_absorpt_correction_T_min     0.81193
_exptl_absorpt_correction_T_max     1.00000
_diffrn_ambient_temperature     173
_diffrn_source     'Rotating Anode'
_diffrn_radiation_type     'Mo K\a'
_diffrn_radiation_wavelength     0.71073
_diffrn_radiation_monochromator     'Rigaku Osmic Confocal Optical System'
_diffrn_measurement_device_type     'Rigaku XtaLAB P200K'
_diffrn_measurement_device     'AFC10: Fixed \c 3 circle'
_diffrn_measurement_method     'shutterless scans'
_diffrn_detector     'photon counting pixel array detector'
_diffrn_measurement_specimen_support     Loop
_diffrn_detector_area_resol_mean     5.8140
_diffrn_reflns_number     26279
_diffrn_reflns_av_R_equivalents     0.0314
_diffrn_reflns_av_unetI/netI     0.0215
_diffrn_reflns_theta_min     2.820
_diffrn_reflns_theta_max     29.628
_diffrn_reflns_theta_full     25.242
_diffrn_measured_fraction_theta_max     0.882
_diffrn_measured_fraction_theta_full     1.000
_diffrn_reflns_limit_h_min     -8
_diffrn_reflns_limit_h_max     8
_diffrn_reflns_limit_k_min     -33
_diffrn_reflns_limit_k_max     35
_diffrn_reflns_limit_l_min     -7
_diffrn_reflns_limit_l_max     10
_diffrn_radiation_probe     x-ray
_refine_special_details     ?
_reflns_number_total     3011
_reflns_number_gt     2387
_reflns_threshold_expression     'I > 2\s(I)'
_refine_ls_structure_factor_coef     Fsqd
_refine_ls_matrix_type     full
_refine_ls_R_factor_all     0.0547
_refine_ls_R_factor_gt     0.0391
_refine_ls_wR_factor_gt     0.0911
_refine_ls_wR_factor_ref     0.0970
_refine_ls_goodness_of_fit_ref     1.034
_refine_ls_restrained_S_all     1.034
_refine_ls_number_reflns     3011
_refine_ls_number_parameters     163
_refine_ls_number_restraints     0
_refine_ls_hydrogen_treatment     constr
_refine_ls_weighting_scheme     calc
_refine_ls_weighting_details
              'w=1/[\s^2^(Fo^2^)+(0.0426P)^2^+0.2327P] where P=(Fo^2^+2Fc^2^)/3'
_atom_sites_solution_hydrogens     geom
_atom_sites_solution_primary     dual
_atom_sites_solution_secondary     ?
_refine_ls_shift/su_max     0.000
_refine_ls_shift/su_mean     0.000
_refine_diff_density_max     0.209
_refine_diff_density_min     -0.168
_refine_ls_extinction_method     none
_refine_ls_extinction_coef     .
loop_
    _atom_type_symbol
    _atom_type_description
    _atom_type_scat_dispersion_real
    _atom_type_scat_dispersion_imag
    _atom_type_scat_source
    'C' 'C' 0.0033 0.0016
                         'International Tables Vol C Tables 4.2.6.8 and 6.1.1.4'
    'H' 'H' 0.0000 0.0000
                         'International Tables Vol C Tables 4.2.6.8 and 6.1.1.4'
    'N' 'N' 0.0061 0.0033
                         'International Tables Vol C Tables 4.2.6.8 and 6.1.1.4'
_computing_data_collection
;
CrysAlis PRO (Rigaku OD, 2024)
;
_computing_cell_refinement
;
CrysAlis PRO (Rigaku OD, 2024)
;
_computing_data_reduction
;
CrysAlis PRO (Rigaku OD, 2024)
;
_computing_structure_solution
;
SHELXT2018 (Sheldrick, 2015<i>a</i>)
;
_computing_structure_refinement
;
SHELXL2019 (Sheldrick, 2015<i>b</i>)
;
_computing_molecular_graphics
;
OLEX2 (Dolomanov <i>et al.</i>,  2009)
;
_computing_publication_material
;
OLEX2 (Dolomanov <i>et al.</i>,  2009)
;
loop_
    _atom_site_type_symbol
    _atom_site_label
    _atom_site_fract_x
    _atom_site_fract_y
    _atom_site_fract_z
    _atom_site_U_iso_or_equiv
    _atom_site_adp_type
    _atom_site_calc_flag
    _atom_site_occupancy
    _atom_site_disorder_assembly
    _atom_site_disorder_group
    N N1 0.22049(15) 0.45593(4) 0.09624(13) 0.0358(2) Uani d 1 . .
    N N4 0.56788(15) 0.49704(3) 0.29880(12) 0.0332(2) Uani d 1 . .
    C C2 0.37217(16) 0.42424(4) 0.17179(14) 0.0281(2) Uani d 1 . .
    C C3 0.54118(16) 0.44465(4) 0.28378(13) 0.0274(2) Uani d 1 . .
    C C5 0.42219(19) 0.52761(4) 0.21441(14) 0.0359(3) Uani d 1 . .
    H H5 0.441288 0.564571 0.218955 0.043 Uiso calc 1 . .
    C C6 0.24486(19) 0.50752(4) 0.12082(16) 0.0380(3) Uani d 1 . .
    H H6 0.137428 0.530775 0.072621 0.046 Uiso calc 1 . .
    C C7 0.34590(17) 0.36787(4) 0.12216(13) 0.0293(2) Uani d 1 . .
    C C8 0.50968(18) 0.34009(4) 0.05075(15) 0.0360(3) Uani d 1 . .
    H H8 0.643471 0.356536 0.039207 0.043 Uiso calc 1 . .
    C C9 0.4783(2) 0.28844(5) -0.00368(16) 0.0430(3) Uani d 1 . .
    H H9 0.590011 0.269856 -0.053831 0.052 Uiso calc 1 . .
    C C10 0.2851(2) 0.26396(4) 0.01483(16) 0.0444(3) Uani d 1 . .
    H H10 0.264447 0.228505 -0.021280 0.053 Uiso calc 1 . .
    C C11 0.1226(2) 0.29118(5) 0.08586(17) 0.0441(3) Uani d 1 . .
    H H11 -0.009944 0.274330 0.099417 0.053 Uiso calc 1 . .
    C C12 0.15138(18) 0.34301(4) 0.13762(15) 0.0359(3) Uani d 1 . .
    H H12 0.037361 0.361700 0.184020 0.043 Uiso calc 1 . .
    C C13 0.69606(16) 0.41323(4) 0.39840(13) 0.0275(2) Uani d 1 . .
    C C14 0.89935(17) 0.43358(4) 0.44188(15) 0.0331(2) Uani d 1 . .
    H H14 0.940374 0.465469 0.388999 0.040 Uiso calc 1 . .
    C C15 1.04192(18) 0.40806(5) 0.56072(17) 0.0411(3) Uani d 1 . .
    H H15 1.179558 0.422512 0.589169 0.049 Uiso calc 1 . .
    C C16 0.9848(2) 0.36156(5) 0.63825(17) 0.0433(3) Uani d 1 . .
    H H16 1.082815 0.343962 0.719784 0.052 Uiso calc 1 . .
    C C17 0.7840(2) 0.34079(4) 0.59647(16) 0.0405(3) Uani d 1 . .
    H H17 0.744329 0.308866 0.649905 0.049 Uiso calc 1 . .
    C C18 0.63994(18) 0.36615(4) 0.47724(15) 0.0333(2) Uani d 1 . .
    H H18 0.502664 0.351456 0.449107 0.040 Uiso calc 1 . .
loop_
    _atom_site_aniso_label
    _atom_site_aniso_U_11
    _atom_site_aniso_U_22
    _atom_site_aniso_U_33
    _atom_site_aniso_U_12
    _atom_site_aniso_U_13
    _atom_site_aniso_U_23
    N1 0.0348(5) 0.0320(5) 0.0400(5) 0.0054(4) -0.0009(4) 0.0013(4)
    N4 0.0421(5) 0.0245(4) 0.0328(5) -0.0017(4) 0.0023(4) 0.0005(3)
    C2 0.0291(5) 0.0261(5) 0.0291(5) 0.0015(4) 0.0031(4) 0.0009(4)
    C3 0.0309(5) 0.0243(5) 0.0274(5) -0.0001(4) 0.0050(4) 0.0007(4)
    C5 0.0501(7) 0.0232(5) 0.0347(6) 0.0040(4) 0.0054(5) 0.0012(4)
    C6 0.0423(6) 0.0312(6) 0.0404(6) 0.0101(5) 0.0029(5) 0.0037(5)
    C7 0.0332(5) 0.0270(5) 0.0267(5) 0.0013(4) -0.0045(4) -0.0001(4)
    C8 0.0378(6) 0.0324(6) 0.0375(6) 0.0024(5) 0.0010(5) -0.0015(5)
    C9 0.0555(7) 0.0334(6) 0.0398(7) 0.0110(5) 0.0012(6) -0.0041(5)
    C10 0.0628(8) 0.0265(5) 0.0418(7) -0.0010(5) -0.0100(6) -0.0042(5)
    C11 0.0454(7) 0.0368(6) 0.0485(7) -0.0098(5) -0.0073(6) -0.0015(5)
    C12 0.0344(6) 0.0340(6) 0.0382(6) -0.0014(4) -0.0036(5) -0.0031(5)
    C13 0.0310(5) 0.0251(5) 0.0264(5) 0.0004(4) 0.0010(4) -0.0035(4)
    C14 0.0334(5) 0.0291(5) 0.0368(6) -0.0022(4) 0.0032(5) -0.0039(4)
    C15 0.0328(6) 0.0433(7) 0.0456(7) 0.0012(5) -0.0062(5) -0.0091(5)
    C16 0.0488(7) 0.0408(6) 0.0382(6) 0.0118(5) -0.0108(5) -0.0029(5)
    C17 0.0549(7) 0.0286(5) 0.0370(6) 0.0036(5) -0.0024(5) 0.0035(5)
    C18 0.0374(6) 0.0275(5) 0.0344(6) -0.0028(4) -0.0008(5) 0.0001(4)
_geom_special_details
;
 All esds (except the esd in the dihedral angle between two l.s. planes)
 are estimated using the full covariance matrix.  The cell esds are taken
 into account individually in the estimation of esds in distances, angles
 and torsion angles; correlations between esds in cell parameters are only
 used when they are defined by crystal symmetry.  An approximate (isotropic)
 treatment of cell esds is used for estimating esds involving l.s. planes.
;
loop_
    _geom_bond_atom_site_label_1
    _geom_bond_atom_site_label_2
    _geom_bond_site_symmetry_2
    _geom_bond_distance
    _geom_bond_publ_flag
    N1 C2 . 1.3434(13) ?
    N1 C6 . 1.3352(15) ?
    N4 C3 . 1.3495(13) ?
    N4 C5 . 1.3280(14) ?
    C2 C3 . 1.4065(14) ?
    C2 C7 . 1.4908(14) ?
    C3 C13 . 1.4867(14) ?
    C5 H5 . 0.9500 ?
    C5 C6 . 1.3728(17) ?
    C6 H6 . 0.9500 ?
    C7 C8 . 1.3923(15) ?
    C7 C12 . 1.3905(15) ?
    C8 H8 . 0.9500 ?
    C8 C9 . 1.3888(16) ?
    C9 H9 . 0.9500 ?
    C9 C10 . 1.3824(18) ?
    C10 H10 . 0.9500 ?
    C10 C11 . 1.3776(18) ?
    C11 H11 . 0.9500 ?
    C11 C12 . 1.3856(16) ?
    C12 H12 . 0.9500 ?
    C13 C14 . 1.3953(14) ?
    C13 C18 . 1.3970(15) ?
    C14 H14 . 0.9500 ?
    C14 C15 . 1.3819(16) ?
    C15 H15 . 0.9500 ?
    C15 C16 . 1.3817(18) ?
    C16 H16 . 0.9500 ?
    C16 C17 . 1.3832(18) ?
    C17 H17 . 0.9500 ?
    C17 C18 . 1.3873(16) ?
    C18 H18 . 0.9500 ?
loop_
    _geom_angle_atom_site_label_1
    _geom_angle_atom_site_label_2
    _geom_angle_atom_site_label_3
    _geom_angle_site_symmetry_1
    _geom_angle_site_symmetry_3
    _geom_angle
    _geom_angle_publ_flag
    C6 N1 C2 . . 117.58(10) ?
    C5 N4 C3 . . 117.61(9) ?
    N1 C2 C3 . . 120.82(9) ?
    N1 C2 C7 . . 114.29(9) ?
    C3 C2 C7 . . 124.88(9) ?
    N4 C3 C2 . . 120.00(9) ?
    N4 C3 C13 . . 114.35(9) ?
    C2 C3 C13 . . 125.60(9) ?
    N4 C5 H5 . . 118.9 ?
    N4 C5 C6 . . 122.12(10) ?
    C6 C5 H5 . . 118.9 ?
    N1 C6 C5 . . 121.26(10) ?
    N1 C6 H6 . . 119.4 ?
    C5 C6 H6 . . 119.4 ?
    C8 C7 C2 . . 121.11(10) ?
    C12 C7 C2 . . 119.95(9) ?
    C12 C7 C8 . . 118.85(10) ?
    C7 C8 H8 . . 119.9 ?
    C9 C8 C7 . . 120.28(11) ?
    C9 C8 H8 . . 119.9 ?
    C8 C9 H9 . . 119.9 ?
    C10 C9 C8 . . 120.26(11) ?
    C10 C9 H9 . . 119.9 ?
    C9 C10 H10 . . 120.1 ?
    C11 C10 C9 . . 119.74(11) ?
    C11 C10 H10 . . 120.1 ?
    C10 C11 H11 . . 119.8 ?
    C10 C11 C12 . . 120.35(11) ?
    C12 C11 H11 . . 119.8 ?
    C7 C12 H12 . . 119.8 ?
    C11 C12 C7 . . 120.50(11) ?
    C11 C12 H12 . . 119.8 ?
    C14 C13 C3 . . 118.97(9) ?
    C14 C13 C18 . . 118.41(10) ?
    C18 C13 C3 . . 122.37(9) ?
    C13 C14 H14 . . 119.5 ?
    C15 C14 C13 . . 120.99(10) ?
    C15 C14 H14 . . 119.5 ?
    C14 C15 H15 . . 119.9 ?
    C16 C15 C14 . . 120.16(11) ?
    C16 C15 H15 . . 119.9 ?
    C15 C16 H16 . . 120.2 ?
    C15 C16 C17 . . 119.62(11) ?
    C17 C16 H16 . . 120.2 ?
    C16 C17 H17 . . 119.7 ?
    C16 C17 C18 . . 120.59(11) ?
    C18 C17 H17 . . 119.7 ?
    C13 C18 H18 . . 119.9 ?
    C17 C18 C13 . . 120.23(10) ?
    C17 C18 H18 . . 119.9 ?
loop_
    _geom_torsion_atom_site_label_1
    _geom_torsion_atom_site_label_2
    _geom_torsion_atom_site_label_3
    _geom_torsion_atom_site_label_4
    _geom_torsion_site_symmetry_1
    _geom_torsion_site_symmetry_2
    _geom_torsion_site_symmetry_3
    _geom_torsion_site_symmetry_4
    _geom_torsion
    _geom_torsion_publ_flag
    N1 C2 C3 N4 . . . . -8.41(15) ?
    N1 C2 C3 C13 . . . . 168.90(10) ?
    N1 C2 C7 C8 . . . . 125.29(11) ?
    N1 C2 C7 C12 . . . . -51.08(13) ?
    N4 C3 C13 C14 . . . . -29.59(13) ?
    N4 C3 C13 C18 . . . . 144.59(10) ?
    N4 C5 C6 N1 . . . . -6.40(18) ?
    C2 N1 C6 C5 . . . . 2.32(16) ?
    C2 C3 C13 C14 . . . . 152.97(10) ?
    C2 C3 C13 C18 . . . . -32.85(16) ?
    C2 C7 C8 C9 . . . . -176.47(10) ?
    C2 C7 C12 C11 . . . . 177.64(10) ?
    C3 N4 C5 C6 . . . . 2.75(16) ?
    C3 C2 C7 C8 . . . . -53.13(15) ?
    C3 C2 C7 C12 . . . . 130.50(11) ?
    C3 C13 C14 C15 . . . . 174.09(10) ?
    C3 C13 C18 C17 . . . . -173.86(10) ?
    C5 N4 C3 C2 . . . . 4.39(15) ?
    C5 N4 C3 C13 . . . . -173.21(9) ?
    C6 N1 C2 C3 . . . . 4.82(15) ?
    C6 N1 C2 C7 . . . . -173.66(10) ?
    C7 C2 C3 N4 . . . . 169.91(9) ?
    C7 C2 C3 C13 . . . . -12.78(16) ?
    C7 C8 C9 C10 . . . . -0.88(18) ?
    C8 C7 C12 C11 . . . . 1.19(16) ?
    C8 C9 C10 C11 . . . . 0.69(18) ?
    C9 C10 C11 C12 . . . . 0.44(18) ?
    C10 C11 C12 C7 . . . . -1.39(18) ?
    C12 C7 C8 C9 . . . . -0.06(16) ?
    C13 C14 C15 C16 . . . . 0.21(18) ?
    C14 C13 C18 C17 . . . . 0.35(16) ?
    C14 C15 C16 C17 . . . . -0.12(18) ?
    C15 C16 C17 C18 . . . . 0.15(18) ?
    C16 C17 C18 C13 . . . . -0.27(18) ?
    C18 C13 C14 C15 . . . . -0.32(16) ?
loop_
    _geom_hbond_atom_site_label_D
    _geom_hbond_atom_site_label_H
    _geom_hbond_atom_site_label_A
    _geom_hbond_site_symmetry_A
    _geom_hbond_distance_DH
    _geom_hbond_distance_HA
    _geom_hbond_distance_DA
    _geom_hbond_angle_DHA
    _geom_hbond_publ_flag
    C6 H6 N1 3_565 0.95 2.52 3.3740(15) 149 yes
    C12 H12 Cg3 1_455 0.95 2.97 3.7734(12) 143 yes
    C16 H16 Cg2 1_656 0.95 2.99 3.8974(13) 159 yes
_shelx_space_group_comment
;
The symmetry employed for this shelxl refinement is uniquely defined
by the following loop, which should always be used as a source of
symmetry information in preference to the above space-group names.
They are only intended as comments.
;
_shelx_estimated_absorpt_T_min     ?
_shelx_estimated_absorpt_T_max     ?
_shelx_hkl_file
;
   0   0  -1   -0.10    0.34
   0   0   1    0.30    0.31
   0   0   1    0.02    0.29
   0   0   1    0.02    0.32
   0   0  -1    0.17    0.34
   0   0   1    0.02    0.28
   0   0  -1   -0.02    0.28
   0   0   1    0.35    0.37
   0   0   2 2062.63   63.30
   0   0   2 2012.00   63.31
   0   0   2 2073.21   63.31
   0   0   2 1994.65   63.27
   0   0   2 1911.86   63.36
   0   0   3    0.04    0.61
   0   0  -3   -0.11    0.72
   0   0   3    1.14    0.59
   0   0  -3   -0.64    0.71
   0   0   3    1.13    0.60
   0   0   3   -0.16    0.46
   0   0  -3   -0.42    0.65
   0   0   3   -0.65    0.78
   0   0   4  287.36    9.71
   0   0   4  283.22    9.70
   0   0   4  296.48    9.74
   0   0   4  295.74    9.66
   0   0   4  291.10    9.83
   0   0   4  332.18    9.85
   0   0   5   -0.06    0.84
   0   0   5   -0.44    0.89
   0   0   5   -0.39    0.89
   0   0   5   -0.44    1.04
   0   0   5   -0.67    1.19
   0   0   5    0.05    0.69
   0   0   5   -1.41    1.10
   0   0   5    1.24    1.01
   0   0   6   28.22    1.73
   0   0   6   26.99    1.72
   0   0   6   26.52    1.75
   0   0   6   25.91    1.85
   0   0   6   29.14    2.03
   0   0   6   25.96    1.51
   0   0   6   23.30    1.70
   0   0   6   26.60    1.94
   0   0   7    1.97    1.28
   0   0   7    0.18    1.25
   0   0   7    0.74    1.49
   0   0   7    0.83    1.29
   0   0   7   -0.58    1.62
   0   0   7   -0.16    1.85
   0   0   7   -0.07    1.00
   0   0   7    0.90    1.49
   0   0   8    5.85    1.63
   0   0   8    9.06    1.69
   0   0   8    5.37    1.67
   0   0   8    7.26    2.13
   0   0   8    7.25    1.95
   0   0   9    2.83    2.25
   0   0   9    1.37    2.14
   0  -1  -1   14.67    0.73
   0  -1   1   16.69    0.69
   0  -1  -1   15.72    0.72
   0   1   1   15.98    0.71
   0   1   1   15.46    0.72
   0   1   1   15.57    0.72
   0  -1   1   18.92    0.73
   0  -1  -1   15.21    0.73
   0  -1  -1   14.44    0.69
   0   1   1   17.26    0.70
   0  -1   1   18.03    0.73
   0   1  -1   13.20    0.70
   0  -1   1   17.55    0.69
   0   1   1   16.86    0.79
   0  -1   2 3585.15  114.71
   0   1   2 3646.49  114.76
   0   1   2 3615.42  114.76
   0  -1   2 3631.32  114.72
   0  -1   2 3826.10  114.76
   0   1   2 3577.93  114.76
   0  -1   2 3633.75  114.71
   0  -1   2 3541.17  114.77
   0   1   2 3650.58  114.73
   0  -1   2 3694.37  114.71
   0  -1   2 3688.94  114.76
   0  -1   2 3694.40  114.77
   0   1   2 3790.75  114.82
   0   1   3  189.03    6.35
   0   1   3  201.75    6.36
   0  -1  -3  189.25    6.35
   0  -1   3  196.80    6.31
   0  -1   3  185.41    6.30
   0  -1   3  183.43    6.29
   0  -1   3  187.36    6.42
   0  -1  -3  188.70    6.35
   0  -1   3  202.64    6.39
   0   1   3  193.40    6.36
   0  -1  -3  194.53    6.30
   0   1   3  191.08    6.29
   0  -1   3  186.55    6.26
   0   1   3  198.17    6.47
   0  -1   3  187.63    6.40
   0  -1   3  184.98    6.36
   0  -1   4   60.27    2.60
   0  -1  -4   66.52    2.58
   0   1   4   68.86    2.61
   0  -1   4   64.53    2.53
   0   1   4   69.09    2.61
   0  -1   4   64.69    2.52
   0  -1   4   63.28    2.52
   0  -1  -4   65.28    2.57
   0   1   4   67.12    2.60
   0  -1   4   62.60    2.69
   0   1   4   63.38    2.49
   0  -1  -4   66.90    2.52
   0  -1   4   65.92    2.45
   0  -1   4   69.59    2.68
   0  -1   4   64.93    2.60
   0   1   4   66.59    2.70
   0  -1   5   48.65    2.38
   0   1   5   53.25    2.32
   0  -1   5   53.75    2.23
   0  -1   5   54.24    2.23
   0   1   5   53.21    2.31
   0  -1   5   52.86    2.51
   0   1   5   50.14    2.33
   0  -1   5   51.61    2.23
   0   1   5   49.42    2.15
   0  -1   5   50.41    2.12
   0  -1   5   49.48    2.41
   0   1   5   54.20    2.51
   0  -1   5   52.69    2.33
   0   1   6   79.10    3.33
   0  -1   6   78.88    3.41
   0  -1   6   87.60    3.31
   0   1   6   79.31    3.32
   0  -1   6   79.02    3.26
   0   1   6   82.59    3.40
   0   1   6   85.84    3.54
   0  -1   6   83.08    3.53
   0  -1   6   84.78    3.32
   0   1   6   83.23    3.67
   0  -1   6   86.65    3.86
   0  -1   6   86.16    3.18
   0   1   6   80.91    3.20
   0   1   6   80.12    3.54
   0  -1   6   77.50    3.45
   0   1   6   74.71    3.29
   0  -1   6   79.87    3.34
   0  -1   7   73.10    3.24
   0   1   7   78.33    3.55
   0   1   7   77.65    3.35
   0  -1   7   77.11    3.28
   0   1   7   77.75    3.35
   0   1   7   89.14    3.78
   0   1   7   75.19    3.37
   0  -1   7   77.93    3.33
   0  -1   7   84.55    4.03
   0  -1   7   73.06    3.11
   0   1   7   77.43    3.18
   0   1   7   71.61    3.57
   0  -1   7   78.20    3.58
   0   1   8    0.76    1.60
   0   1   8    0.21    1.60
   0   1   8    1.56    1.67
   0   1   8    4.28    2.12
   0  -1   8    2.15    1.96
   0   1   8    2.97    1.87
   0  -1   8    1.93    1.85
   0  -1   9   -0.59    2.26
   0   1   9    3.06    2.32
   0   1   9    1.24    2.19
   0  -1   9    1.93    2.08
   0   1  10    2.10    2.57
   0   2   1 1539.17   47.36
   0  -2   1 1524.20   47.31
   0  -2  -1 1534.95   47.36
   0   2   1 1544.82   47.35
   0  -2  -1 1542.30   47.36
   0  -2   1 1459.80   47.32
   0   2   1 1536.75   47.36
   0  -2  -1 1541.12   47.36
   0  -2  -1 1467.29   47.34
   0  -2   1 1516.95   47.39
   0  -2   1 1532.90   47.36
   0   2  -1 1371.14   47.35
   0   2   1 1528.61   47.34
   0  -2   1 1494.46   47.28
   0   2   1 1501.32   47.38
   0  -2   1 1499.68   47.34
   0  -2   2 3354.87  103.17
   0   2   2 3233.87  103.21
   0  -2   2 3293.12  103.12
   0   2   2 3234.47  103.21
   0   2   2 3248.06  103.22
   0  -2   2 3304.48  103.19
   0  -2   2 3317.53  103.12
   0  -2   2 3251.11  103.28
   0   2   2 3333.33  103.17
   0  -2   2 3314.80  103.16
   0  -2   2 3305.52  103.19
   0   2   2 3175.59  103.26
   0   2   3  649.39   20.46
   0  -2  -3  650.59   20.44
   0  -2  -3  659.04   20.45
   0  -2   3  649.28   20.35
   0   2   3  637.10   20.46
   0  -2   3  671.19   20.36
   0  -2   3  617.27   20.41
   0  -2   3  612.10   20.45
   0  -2  -3  645.35   20.44
   0   2   3  625.98   20.46
   0  -2   3  633.84   20.35
   0  -2   3  616.51   20.35
   0   2   3  660.67   20.40
   0  -2  -3  663.08   20.40
   0   2   3  661.42   20.55
   0  -2   3  665.44   20.44
   0  -2   3  577.02   20.43
   0  -2   4  102.85    3.55
   0   2   4   99.41    3.66
   0  -2  -4  103.91    3.68
   0  -2   4   98.39    3.54
   0  -2   4   97.05    3.65
   0   2   4  107.11    3.69
   0  -2   4  103.96    3.57
   0  -2   4   96.18    3.70
   0  -2  -4  103.94    3.68
   0   2   4   93.79    3.64
   0  -2   4   97.99    3.51
   0   2   4   98.41    3.58
   0  -2  -4   95.69    3.57
   0   2   4   97.18    3.78
   0  -2   4  101.29    3.68
   0  -2   4  100.38    3.65
   0  -2   5    8.30    0.97
   0   2   5    9.11    1.10
   0  -2  -5    9.42    1.20
   0   2   5    9.40    1.12
   0  -2   5   11.15    1.02
   0  -2   5    7.53    1.26
   0  -2  -5    6.55    1.18
   0  -2   5    8.67    0.98
   0   2   5    8.86    1.14
   0  -2   5    6.05    1.13
   0  -2   5    8.62    1.42
   0  -2  -5    7.04    1.01
   0  -2   5    9.19    0.91
   0   2   5    8.50    0.95
   0  -2   5    7.74    1.19
   0  -2   5    8.45    1.13
   0   2   5    7.83    1.27
   0   2   6   84.63    3.39
   0  -2   6   74.47    3.37
   0  -2   6   79.25    3.25
   0   2   6   86.91    3.38
   0  -2   6   84.46    3.29
   0   2   6   85.71    3.44
   0  -2   6   81.12    3.29
   0  -2   6   81.12    3.51
   0  -2   6   80.44    3.77
   0  -2   6   81.06    3.14
   0   2   6   83.61    3.25
   0   2   6   84.51    3.44
   0  -2   6   82.34    3.47
   0  -2   6   78.51    3.34
   0   2   6   80.34    3.59
   0   2   7    4.86    1.42
   0   2   7    4.61    1.43
   0  -2   7    4.90    1.28
   0  -2   7    6.43    1.28
   0   2   7    5.96    1.78
   0   2   7    3.91    1.46
   0   2   7    5.74    1.99
   0  -2   7    4.95    1.32
   0  -2   7    5.44    1.83
   0   2   7    5.22    1.18
   0  -2   7    5.08    1.04
   0   2   7    2.97    1.73
   0  -2   7    5.78    1.59
   0   2   8   41.52    2.60
   0   2   8   42.26    2.60
   0   2   8   38.77    2.65
   0  -2   8   42.59    3.17
   0  -2   8   43.07    2.78
   0   2   8   42.46    2.92
   0  -2   9   -0.96    2.26
   0   2   9    3.73    2.45
   0  -2   9    3.35    2.18
   0   2   9    4.28    2.19
   0   2  10    2.27    2.54
   0   2  10    7.89    2.65
   0   3   0    2.91    0.46
   0  -3   0    0.29    0.39
   0   3   0    2.57    0.42
   0  -3   0   -0.32    0.38
   0  -3   0    0.27    0.35
   0   3   0    2.29    0.41
   0   3   0   -0.07    0.39
   0  -3   0    0.61    0.43
   0  -3  -1   37.99    1.43
   0  -3  -1   38.65    1.44
   0   3   1   32.54    1.41
   0  -3   1   36.48    1.32
   0   3   1   33.01    1.41
   0  -3   1   35.27    1.33
   0  -3  -1   37.22    1.44
   0   3   1   31.50    1.43
   0   3   1   36.80    1.37
   0  -3  -1   35.68    1.38
   0  -3   1   34.43    1.45
   0   3  -1   32.66    1.46
   0  -3   1   38.58    1.39
   0   3   1   37.87    1.42
   0   3   2   37.99    1.63
   0  -3   2   37.49    1.58
   0   3   2   39.04    1.64
   0   3  -2   42.95    1.58
   0   3   2   37.86    1.65
   0  -3   2   40.68    1.63
   0   3  -2   40.21    1.62
   0   3   2   43.40    1.58
   0  -3   2   39.72    1.72
   0   3   2   42.96    1.76
   0   3  -2   37.20    1.63
   0  -3   2   38.13    1.62
   0  -3   2   39.87    1.52
   0  -3  -3   21.59    1.32
   0  -3   3   25.05    1.11
   0  -3   3   25.00    1.26
   0  -3  -3   23.65    1.34
   0   3   3   22.18    1.27
   0   3   3   23.77    1.29
   0  -3  -3   21.25    1.30
   0   3   3   24.58    1.29
   0  -3   3   26.75    1.33
   0  -3   3   23.51    1.11
   0  -3   3   26.52    1.12
   0  -3   3   24.39    1.39
   0   3   3   25.03    1.24
   0  -3  -3   26.15    1.27
   0  -3   3   17.45    1.18
   0   3   3   25.62    1.37
   0  -3   3   24.42    1.30
   0  -3   4   25.46    1.27
   0  -3  -4   27.44    1.51
   0   3   4   28.49    1.50
   0   3   4   25.35    1.45
   0  -3   4   24.70    1.46
   0  -3   4   26.20    1.29
   0  -3   4   26.11    1.56
   0  -3   4   23.22    1.25
   0  -3  -4   24.00    1.48
   0   3   4   23.34    1.47
   0   3   4   24.79    1.36
   0  -3  -4   26.93    1.42
   0  -3   4   27.27    1.29
   0  -3   4   25.41    1.62
   0  -3   4   29.57    1.45
   0   3   4   26.33    1.64
   0  -3   4   27.12    1.51
   0  -3   5  120.85    4.60
   0   3   5  120.52    4.64
   0   3   5  123.21    4.65
   0  -3   5  123.45    4.46
   0  -3  -5  131.52    4.63
   0  -3   5  127.57    4.46
   0  -3   5  128.04    4.48
   0   3   5  116.79    4.65
   0  -3  -5  131.94    4.64
   0  -3   5  129.39    4.70
   0  -3   5  138.09    4.98
   0   3   5  134.28    4.53
   0  -3   5  120.78    4.41
   0  -3  -5  131.37    4.53
   0  -3   5  123.50    4.59
   0  -3   5  124.34    4.61
   0   3   5  123.24    4.77
   0   3   6  112.92    4.28
   0  -3   6  102.83    4.25
   0  -3   6  113.63    4.07
   0  -3   6  106.54    4.04
   0   3   6  105.72    4.25
   0  -3  -6  110.79    4.22
   0  -3   6  107.58    4.06
   0   3   6  107.86    4.31
   0  -3  -6  116.24    4.27
   0  -3   6  105.97    4.34
   0  -3  -6  106.35    4.10
   0  -3   6  110.66    4.64
   0   3   6  110.95    4.10
   0  -3   6  109.58    3.99
   0  -3   6  115.63    4.23
   0  -3   6  107.32    4.26
   0   3   6  102.91    4.41
   0  -3   7    3.30    1.18
   0   3   7    3.41    1.42
   0   3   7    3.86    1.51
   0  -3   7    3.43    1.16
   0   3   7    4.26    1.82
   0   3   7    0.91    1.94
   0  -3   7    2.80    1.19
   0   3   7    3.25    1.46
   0  -3   7    1.67    0.95
   0  -3   7    2.75    1.69
   0   3   7    2.77    1.09
   0   3   7    3.79    1.78
   0  -3   7    3.02    1.45
   0   3   8   34.44    2.47
   0   3   8   31.43    2.39
   0   3   8   25.58    2.36
   0  -3   8   31.11    2.79
   0  -3   8   31.12    2.47
   0   3   8   27.88    2.58
   0   3   9    6.16    2.67
   0  -3   9    2.81    2.20
   0   3   9    5.35    2.27
   0   4   0  173.92    5.74
   0  -4   0  173.28    5.72
   0  -4   0  182.82    5.73
   0   4   0  172.94    5.74
   0   4   0  178.54    5.76
   0  -4   0  177.01    5.74
   0   4   0  181.88    5.76
   0  -4   0  176.48    5.76
   0  -4  -1  510.64   16.23
   0   4   1  496.25   16.24
   0   4   1  477.67   16.25
   0  -4  -1  516.71   16.23
   0  -4   1  516.24   16.16
   0  -4   1  531.74   16.17
   0   4   1  488.18   16.25
   0  -4  -1  514.21   16.24
   0   4   1  512.33   16.30
   0  -4   1  527.32   16.27
   0   4   1  505.28   16.21
   0  -4  -1  499.57   16.22
   0   4   1  517.05   16.24
   0  -4   1  526.71   16.22
   0   4  -2  354.13   11.25
   0   4   2  360.81   11.35
   0  -4  -2  340.56   11.34
   0  -4  -2  344.41   11.33
   0   4   2  351.96   11.34
   0  -4   2  360.27   11.27
   0  -4  -2  336.48   11.34
   0   4  -2  355.47   11.27
   0  -4   2  351.28   11.28
   0   4   2  353.84   11.36
   0  -4   2  341.65   11.41
   0   4  -2  314.39   11.33
   0  -4   2  324.66   11.33
   0   4   2  376.76   11.32
   0  -4   2  355.60   11.19
   0   4   2  383.97   11.41
   0  -4   2  373.10   11.31
   0   4  -2  341.29   11.31
   0   4   3    1.54    0.86
   0  -4   3    2.05    0.54
   0   4   3    2.40    0.86
   0  -4   3    2.14    0.83
   0  -4   3    1.88    0.54
   0  -4   3    2.86    0.75
   0   4   3    1.75    0.88
   0   4   3    3.04    0.69
   0  -4  -3    2.85    0.77
   0  -4   3    2.36    0.76
   0   4   3    3.38    1.03
   0  -4   3    1.94    0.60
   0   4  -3    1.90    0.79
   0  -4   3    1.56    0.74
   0   4   4  459.49   14.95
   0   4   4  454.22   14.94
   0  -4   4  453.45   14.75
   0  -4   4  472.48   14.76
   0  -4  -4  476.50   14.94
   0  -4  -4  457.50   14.92
   0  -4   4  450.08   14.87
   0  -4   4  445.07   14.90
   0  -4  -4  463.13   14.93
   0  -4   4  469.70   14.76
   0   4   4  458.23   14.96
   0  -4   4  450.36   14.78
   0  -4   4  473.14   15.10
   0  -4  -4  446.48   14.85
   0   4   4  447.70   14.85
   0  -4   4  469.20   14.85
   0  -4   4  452.83   14.88
   0   4   4  486.75   15.07
   0  -4   5   30.18    1.73
   0  -4  -5   27.29    1.72
   0   4   5   27.12    1.70
   0  -4   5   27.72    1.43
   0  -4   5   26.26    1.40
   0   4   5   28.45    1.71
   0  -4  -5   29.70    1.74
   0  -4   5   27.81    1.43
   0  -4   5   27.46    1.81
   0   4   5   28.75    1.79
   0  -4   5   30.07    1.98
   0   4   5   24.48    1.51
   0  -4  -5   24.90    1.53
   0  -4   5   25.26    1.36
   0   4   5   26.64    1.83
   0  -4   5   28.27    1.60
   0  -4   5   28.40    1.68
   0   4   6    1.73    1.23
   0  -4  -6    0.17    1.26
   0  -4   6    0.46    0.89
   0   4   6    1.97    1.21
   0  -4   6    0.71    0.88
   0  -4   6    0.74    1.25
   0   4   6    1.87    1.29
   0  -4  -6    2.32    1.30
   0  -4   6    2.19    0.91
   0  -4   6    1.86    1.36
   0  -4   6    2.02    0.88
   0   4   6    0.58    1.01
   0  -4   6   -1.51    1.44
   0  -4  -6    1.20    1.05
   0  -4   6    1.02    1.33
   0   4   6    1.07    1.35
   0  -4   6    2.09    1.28
   0  -4   7   11.38    1.35
   0   4   7   13.46    1.73
   0   4   7   11.67    1.74
   0  -4   7   11.36    1.34
   0  -4   7   11.65    1.40
   0   4   7   12.33    1.77
   0  -4   7   14.03    2.09
   0   4   7   14.22    1.43
   0  -4   7   12.08    1.22
   0  -4   7   14.98    1.68
   0   4   7   14.43    2.06
   0   4   8    7.52    1.81
   0   4   8    4.94    1.72
   0   4   8    5.32    1.80
   0  -4   8    2.01    1.86
   0  -4   8    3.12    1.74
   0   4   8    3.77    2.01
   0   4   9   25.77    2.97
   0  -4   9   18.80    2.66
   0   4   9   14.91    2.62
   0   5   0    0.59    0.63
   0  -5   0   -1.02    0.73
   0  -5   0   -0.23    0.68
   0  -5   0    0.46    0.68
   0   5   0   -0.71    0.58
   0   5   0    0.34    0.62
   0  -5   0    0.14    0.77
   0   5   1 5087.52  159.04
   0  -5  -1 5097.48  159.01
   0   5   1 5049.84  159.03
   0  -5   1 5081.64  158.92
   0  -5  -1 5113.56  159.00
   0   5   1 5082.03  159.05
   0  -5  -1 5104.98  159.01
   0  -5   1 5144.48  158.93
   0  -5   1 5019.24  159.06
   0  -5  -1 5032.13  159.09
   0   5   1 4935.25  159.00
   0  -5  -1 5050.89  158.99
   0  -5   1 5106.69  158.98
   0   5   1 5136.15  159.06
   0   5   1 4984.80  158.99
   0  -5   1 5032.83  158.99
   0   5   2 2041.34   66.28
   0  -5   2 2068.85   66.17
   0   5   2 2068.59   66.29
   0  -5  -2 2120.68   66.28
   0   5  -2 2107.52   66.17
   0  -5  -2 2167.17   66.28
   0   5   2 2083.64   66.30
   0  -5  -2 2099.71   66.28
   0  -5   2 2103.64   66.18
   0   5  -2 2126.25   66.19
   0   5  -2 2129.65   66.28
   0  -5   2 2168.28   66.35
   0   5   2 2095.37   66.24
   0  -5   2 2111.53   66.23
   0   5  -2 2030.61   66.25
   0   5   2 2204.13   66.32
   0  -5   2 2097.59   66.07
   0   5   3  650.81   20.55
   0  -5   3  623.27   20.42
   0   5   3  646.32   20.54
   0   5  -3  621.45   20.43
   0   5   3  649.58   20.57
   0   5  -3  621.35   20.39
   0  -5   3  665.53   20.48
   0  -5  -3  654.67   20.48
   0  -5   3  668.78   20.69
   0   5   3  642.05   20.48
   0  -5   3  640.37   20.57
   0  -5   3  598.96   20.44
   0  -5   3  655.24   20.36
   0   5  -3  662.65   20.51
   0   5   3  632.72   20.60
   0   5   4   34.10    1.83
   0   5   4   36.68    1.84
   0  -5   4   36.02    1.51
   0  -5   4   36.79    1.74
   0  -5  -4   34.08    1.83
   0  -5  -4   37.05    1.83
   0  -5   4   35.56    1.50
   0   5   4   35.26    1.90
   0  -5   4   41.71    1.85
   0  -5  -4   36.63    1.85
   0  -5  -4   34.52    1.72
   0  -5   4   37.67    1.61
   0  -5   4   31.65    1.82
   0   5   4   34.66    1.68
   0  -5   4   33.52    1.97
   0   5   4   36.10    1.98
   0  -5   4   30.44    1.59
   0  -5   4   32.05    1.71
   0   5   5  126.85    4.55
   0  -5   5  122.58    4.42
   0   5   5  121.40    4.50
   0  -5   5  116.37    4.22
   0  -5  -5  120.05    4.47
   0  -5   5  118.11    4.22
   0  -5   5  118.93    4.23
   0   5   5  122.48    4.55
   0  -5   5  117.44    4.44
   0  -5  -5  121.26    4.48
   0  -5   5  121.82    4.25
   0  -5  -5  116.24    4.36
   0  -5   5  126.41    4.72
   0   5   5  117.62    4.36
   0  -5   5  121.17    4.35
   0  -5   5  114.53    4.38
   0   5   5  116.70    4.61
   0   5   6    3.82    1.32
   0  -5   6    3.61    0.93
   0  -5  -6    8.42    1.45
   0  -5   6    7.02    1.00
   0   5   6    7.81    1.43
   0   5   6    5.31    1.44
   0  -5   6    5.46    1.00
   0  -5   6    6.97    1.41
   0  -5   6    6.45    1.47
   0  -5  -6    7.04    1.44
   0  -5  -6    4.19    1.18
   0   5   6    9.15    1.23
   0  -5   6    6.02    0.98
   0  -5   6    4.41    1.44
   0  -5   6    6.69    1.30
   0   5   6    6.09    1.60
   0  -5   6    4.60    1.24
   0  -5   7    1.27    1.05
   0   5   7   -1.45    1.49
   0   5   7   -1.74    1.48
   0  -5   7    1.05    1.05
   0   5   7    2.05    1.56
   0  -5   7    0.99    1.08
   0   5   7   -0.17    1.26
   0  -5  -7    1.91    1.35
   0  -5   7    0.29    1.66
   0  -5   7   -0.79    1.37
   0   5   7   -0.39    1.69
   0   5   8   34.55    2.52
   0   5   8   31.69    2.47
   0   5   8   34.35    2.56
   0  -5   8   30.96    2.85
   0  -5   8   33.55    2.77
   0   5   8   28.81    2.71
   0  -5   8   25.86    2.32
   0   5   9   13.38    2.55
   0  -6   0  363.14   11.72
   0  -6   0  365.10   11.72
   0  -6   0  370.67   11.75
   0   6   0  357.60   11.78
   0  -6   0  373.47   11.76
   0  -6  -1  200.20    6.51
   0   6   1  184.67    6.53
   0  -6  -1  198.91    6.50
   0  -6   1  198.23    6.41
   0   6   1  194.96    6.53
   0  -6   1  202.62    6.44
   0  -6  -1  194.40    6.51
   0   6   1  193.94    6.55
   0   6   1  201.81    6.62
   0  -6   1  190.17    6.47
   0   6   1  194.59    6.50
   0  -6   1  205.96    6.59
   0  -6  -1  200.17    6.61
   0  -6  -1  194.69    6.50
   0  -6   1  200.31    6.50
   0   6  -2  453.67   14.23
   0   6   2  423.20   14.36
   0  -6  -2  459.58   14.35
   0  -6  -2  450.52   14.34
   0  -6   2  454.09   14.21
   0   6   2  435.87   14.38
   0  -6  -2  449.83   14.35
   0   6  -2  461.88   14.27
   0  -6   2  467.12   14.23
   0   6   2  416.35   14.38
   0  -6   2  463.92   14.43
   0   6  -2  417.25   14.40
   0   6   2  444.58   14.48
   0   6   2  436.52   14.31
   0   6  -2  426.30   14.32
   0   6  -2  450.20   14.34
   0   6   2  447.16   14.38
   0  -6   2  475.57   14.32
   0  -6   2  431.47   14.08
   0   6   3  179.28    6.11
   0   6  -3  162.74    5.92
   0   6   3  182.43    6.13
   0  -6   3  181.45    5.95
   0   6   3  179.82    6.14
   0   6  -3  176.26    5.99
   0  -6   3  179.99    5.98
   0   6   3  182.86    6.03
   0  -6   3  178.41    6.19
   0  -6  -3  177.98    6.04
   0   6  -3  175.16    6.07
   0  -6   3  180.23    5.86
   0  -6   3  189.01    6.03
   0   6   3  169.42    6.15
   0  -6  -4  151.79    5.25
   0   6   4  147.40    5.25
   0  -6   4  152.76    5.13
   0  -6  -4  151.18    5.24
   0   6   4  146.38    5.26
   0  -6   4  150.16    4.96
   0  -6   4  141.74    5.16
   0  -6   4  147.23    4.95
   0   6   4  144.76    5.27
   0  -6  -4  151.30    5.25
   0   6   4  149.48    5.16
   0  -6  -4  146.51    5.15
   0  -6   4  152.44    5.43
   0  -6   4  145.25    5.28
   0   6  -4  145.15    5.18
   0   6   4  141.18    5.35
   0  -6   4  140.94    5.00
   0  -6   4  139.42    5.12
   0   6   5   10.13    1.33
   0  -6   5    8.20    0.90
   0  -6   5    9.42    0.91
   0  -6  -5    6.34    1.29
   0   6   5    9.44    1.32
   0  -6   5    7.38    1.31
   0  -6   5    7.41    1.20
   0   6   5    8.83    1.36
   0  -6   5    7.77    0.88
   0  -6  -5   10.72    1.36
   0  -6   5    7.25    1.51
   0  -6  -5   10.18    1.19
   0  -6   5    6.98    0.97
   0   6   5    8.01    1.09
   0  -6   5    8.86    1.33
   0  -6   5    8.34    1.14
   0  -6   5    6.55    1.05
   0   6   5    8.68    1.47
   0  -6  -6   -0.18    1.36
   0  -6   6    0.12    0.85
   0   6   6   -0.49    1.28
   0   6   6    0.20    1.35
   0  -6   6   -0.36    0.86
   0  -6   6    0.32    1.32
   0  -6   6    1.13    1.44
   0  -6   6   -0.18    0.86
   0  -6  -6    0.71    1.33
   0   6   6    1.03    1.41
   0  -6   6    0.13    1.52
   0  -6   6   -2.03    1.37
   0  -6   6   -0.70    0.93
   0  -6  -6   -0.69    1.11
   0   6   6   -0.24    1.06
   0   6   6   -0.68    1.40
   0  -6   6    0.39    1.09
   0  -6   6   -1.10    1.29
   0  -6   7    7.02    1.15
   0   6   7    7.10    1.70
   0  -6   7    8.02    1.17
   0   6   7    4.89    1.64
   0   6   7    6.56    1.74
   0  -6   7    7.27    1.18
   0  -6  -7    6.17    1.39
   0  -6   7    6.81    1.77
   0  -6   7    6.53    1.78
   0   6   7    7.08    1.39
   0   6   7    8.60    1.91
   0  -6   7    8.70    1.55
   0   6   8   13.50    2.12
   0   6   8   18.04    2.20
   0   6   8   15.85    2.28
   0  -6   8   14.68    2.42
   0  -6   8    9.95    2.19
   0   6   8   12.00    2.21
   0   6   9   24.42    2.82
   0  -7   0    0.65    0.87
   0  -7   0   -1.13    0.85
   0  -7   0    0.03    0.81
   0   7   0    0.14    0.49
   0  -7   0   -0.04    0.85
   0   7   0   -0.65    0.85
   0   7   1   78.18    3.03
   0   7   1   77.62    3.01
   0  -7  -1   82.78    3.04
   0  -7  -1   81.58    3.02
   0   7  -1   80.37    2.89
   0  -7   1   83.29    2.90
   0   7  -1   78.51    2.91
   0  -7  -1   79.78    3.05
   0   7   1   81.70    3.06
   0  -7   1   82.11    2.93
   0  -7   1   83.23    3.11
   0  -7   1   82.32    3.01
   0   7   1   86.28    3.20
   0  -7  -1   83.24    3.02
   0  -7  -1   92.90    3.17
   0  -7   1   84.58    2.97
   0   7   1   89.87    3.02
   0  -7   2   47.33    1.79
   0  -7  -2   51.88    2.06
   0   7  -2   45.67    1.85
   0  -7  -2   47.95    2.03
   0   7   2   50.18    2.04
   0   7   2   50.81    2.03
   0   7   2   47.94    2.05
   0  -7   2   45.05    1.81
   0  -7  -2   51.39    2.08
   0   7  -2   46.21    1.89
   0   7   2   48.62    1.94
   0   7   2   45.68    2.26
   0   7  -2   43.39    1.95
   0   7  -2   44.46    2.09
   0  -7   2   43.42    2.07
   0  -7   2   46.26    1.95
   0   7   2   39.79    1.98
   0  -7   2   44.70    1.58
   0   7  -2   40.75    1.93
   0   7  -3   49.60    1.95
   0  -7   3   48.20    1.95
   0   7   3   50.40    2.18
   0   7   3   49.37    2.21
   0   7  -3   47.41    1.99
   0   7   3   48.55    2.21
   0  -7   3   46.85    1.96
   0   7   3   45.22    2.48
   0   7   3   50.82    2.05
   0  -7  -3   46.77    2.09
   0  -7   3   49.39    2.25
   0   7  -3   46.94    2.17
   0  -7   3   46.08    1.80
   0   7  -3   46.29    2.12
   0  -7   3   48.89    2.06
   0   7   3   55.06    2.24
   0   7   4  255.47    8.41
   0  -7  -4  248.84    8.33
   0  -7  -4  247.31    8.33
   0  -7   4  246.81    8.03
   0  -7   4  243.56    8.16
   0   7   4  246.00    8.37
   0  -7  -4  261.90    8.36
   0  -7   4  242.49    8.19
   0   7   4  236.44    8.38
   0  -7   4  238.56    8.02
   0   7   4  238.80    8.24
   0  -7   4  254.59    8.39
   0  -7  -4  239.05    8.23
   0  -7   4  252.15    8.49
   0   7  -4  237.86    8.26
   0  -7   4  249.83    8.23
   0  -7   4  241.79    8.07
   0   7   4  253.26    8.46
   0  -7   5  302.73    9.97
   0  -7   5  301.14    9.80
   0   7   5  305.20   10.16
   0   7   5  302.02   10.17
   0  -7  -5  303.73   10.12
   0  -7  -5  327.27   10.16
   0  -7   5  298.04   10.01
   0   7   5  291.86   10.16
   0  -7  -5  303.52   10.12
   0  -7   5  288.89    9.78
   0  -7   5  295.73   10.23
   0  -7   5  299.21    9.88
   0   7   5  297.46   10.01
   0  -7  -5  294.20    9.99
   0  -7   5  306.66   10.36
   0  -7   5  301.17    9.90
   0  -7   5  287.06    9.97
   0   7   5  286.59   10.26
   0  -7   6   91.71    3.42
   0  -7   6   87.19    3.64
   0   7   6   91.74    3.88
   0   7   6   89.09    3.88
   0  -7  -6   91.29    3.78
   0  -7   6   91.12    3.41
   0  -7   6   88.88    3.40
   0  -7  -6   86.52    3.74
   0  -7   6   88.26    3.73
   0   7   6   90.86    3.92
   0  -7   6   89.16    4.06
   0  -7  -6   90.91    3.65
   0  -7   6   92.12    3.46
   0  -7   6   93.76    3.98
   0   7   6   88.68    3.60
   0  -7   6   94.55    3.61
   0   7   6   87.55    3.97
   0  -7   6   85.04    3.63
   0   7   7   36.96    2.48
   0   7   7   36.55    2.46
   0   7   7   29.34    2.43
   0  -7   7   28.74    2.64
   0   7   7   32.21    2.01
   0  -7  -7   33.02    2.08
   0  -7   7   29.49    2.40
   0  -7   7   33.65    2.16
   0   7   7   32.30    2.55
   0   7   8   -0.82    1.95
   0   7   8   -1.11    1.98
   0   7   8   -3.02    2.06
   0  -7   8   -1.62    1.95
   0  -7   8    2.92    2.06
   0   7   8   -1.24    2.09
   0   7   9    1.77    2.37
   0  -8   0   73.38    2.67
   0  -8   0   70.44    2.66
   0  -8   0   75.64    2.71
   0   8   0   68.65    2.71
   0  -8   0   72.10    2.73
   0   8   0   71.53    2.47
   0   8  -1  118.50    4.32
   0  -8  -1  127.27    4.40
   0  -8  -1  131.53    4.44
   0  -8   1  127.08    4.30
   0   8   1  131.18    4.45
   0   8   1  125.64    4.44
   0  -8   1  128.03    4.33
   0   8   1  129.28    4.49
   0   8  -1  117.33    4.33
   0  -8  -1  131.87    4.44
   0  -8   1  125.41    4.51
   0  -8   1  129.06    4.40
   0  -8  -1  127.74    4.42
   0   8  -1  122.16    4.39
   0  -8   1  126.60    4.41
   0   8   1  130.72    4.44
   0  -8  -1  135.64    4.53
   0  -8  -2   -0.72    0.95
   0   8   2    1.15    0.87
   0   8   2    2.33    0.90
   0  -8   2    0.61    0.68
   0  -8  -2    0.68    0.95
   0   8  -2    0.57    0.72
   0  -8  -2    0.54    1.00
   0   8  -2   -0.28    0.79
   0  -8   2    0.14    0.71
   0   8   2   -0.72    0.93
   0   8  -2    1.09    1.04
   0   8   2   -0.19    1.29
   0  -8   2    0.19    0.92
   0  -8   2    1.04    0.77
   0   8  -2    0.16    0.81
   0   8   2    1.57    0.74
   0  -8   2    0.71    0.90
   0  -8   3   29.48    1.36
   0   8  -3   29.09    1.42
   0   8   3   29.91    1.66
   0   8   3   28.41    1.67
   0   8   3   27.65    1.69
   0  -8   3   28.31    1.38
   0   8  -3   29.72    1.49
   0   8   3   29.25    2.04
   0  -8  -3   29.27    1.52
   0   8   3   24.30    1.45
   0  -8   3   29.05    1.72
   0   8  -3   27.55    1.60
   0   8   3   31.81    1.68
   0  -8   3   26.39    1.50
   0   8  -3   24.75    1.52
   0  -8   3   27.94    1.18
   0  -8  -4    2.05    1.02
   0  -8   4    1.42    0.86
   0  -8  -4    1.52    1.02
   0   8   4   -0.57    1.15
   0   8   4    1.20    1.11
   0   8  -4   -0.11    0.90
   0   8   4    0.59    1.16
   0   8  -4    0.20    0.80
   0  -8  -4    0.22    1.06
   0  -8   4    1.28    0.91
   0  -8  -4    1.62    1.00
   0   8   4    1.88    1.51
   0  -8   4    2.27    1.20
   0  -8   4    0.43    0.84
   0   8  -4    1.60    0.98
   0   8   4    1.46    0.88
   0  -8   4    1.38    0.67
   0   8   4    0.94    1.07
   0   8   5   39.32    2.24
   0  -8   5   37.66    1.95
   0  -8   5   41.24    1.75
   0   8   5   35.71    2.17
   0  -8  -5   39.56    2.19
   0  -8  -5   40.39    2.20
   0  -8   5   37.56    1.73
   0  -8   5   39.14    2.02
   0  -8  -5   39.18    2.21
   0   8   5   40.59    2.28
   0  -8  -5   41.02    2.03
   0   8   5   40.80    2.77
   0   8   5   36.74    1.96
   0  -8   5   37.34    2.32
   0  -8   5   37.78    1.94
   0   8   5   39.11    2.29
   0  -8   5   35.88    1.79
   0   8   6   91.43    3.95
   0   8   6   89.82    3.90
   0  -8   6   90.06    3.38
   0  -8   6   87.22    3.36
   0  -8  -6   90.14    3.83
   0  -8   6   90.98    3.38
   0   8   6   83.44    3.93
   0  -8  -6   97.25    3.87
   0  -8   6   85.98    3.45
   0  -8  -6   89.35    3.65
   0  -8   6   89.38    3.91
   0   8   6   87.05    3.62
   0  -8   6   93.02    4.08
   0   8   6   78.67    3.96
   0  -8   6   88.66    3.52
   0  -8   6   93.63    3.64
   0   8   7   31.09    2.44
   0   8   7   32.98    2.51
   0   8   7   33.62    2.53
   0  -8  -7   32.36    2.15
   0  -8   7   32.30    2.68
   0  -8   7   34.76    2.50
   0   8   7   26.08    2.01
   0   8   7   29.91    2.47
   0  -8   7   32.12    2.02
   0   8   8   67.04    3.63
   0   8   8   68.55    3.68
   0   8   8   62.91    3.71
   0  -8   8   62.06    3.78
   0   8   8   68.92    3.88
   0   8   9    8.30    2.58
   0   8   9   14.40    2.56
   0   8   9   14.41    2.49
   0   8   9   17.36    2.74
   0  -9   0   -0.30    0.91
   0  -9   0    1.14    0.82
   0  -9   0   -0.82    0.85
   0  -9   0   -1.35    0.91
   0   9   0    0.09    0.50
   0   9   0    0.05    0.91
   0   9  -1  183.57    6.03
   0  -9  -1  186.17    6.13
   0   9   1  177.29    6.14
   0  -9  -1  183.25    6.11
   0  -9   1  181.21    6.00
   0   9   1  165.53    6.13
   0  -9   1  179.03    6.04
   0   9   1  174.91    6.17
   0  -9  -1  182.40    6.13
   0   9  -1  175.93    6.05
   0  -9   1  177.30    6.09
   0  -9  -1  188.87    6.21
   0   9   1  185.40    6.17
   0   9  -1  178.11    6.09
   0  -9  -1  189.00    6.12
   0  -9   1  179.69    6.11
   0   9   1  179.77    6.01
   0   9  -2  246.42    7.87
   0   9   2  238.80    8.02
   0  -9  -2  243.79    7.99
   0  -9   2  246.24    7.82
   0   9   2  233.26    8.02
   0  -9  -2  246.84    8.00
   0   9  -2  235.26    7.87
   0  -9  -2  239.57    8.01
   0   9   2  237.79    8.06
   0  -9   2  240.79    7.83
   0   9   2  235.67    8.13
   0  -9   2  222.43    7.92
   0   9  -2  242.63    8.08
   0  -9   2  232.89    8.08
   0   9   2  233.41    7.99
   0  -9   2  239.47    7.94
   0   9  -2  230.66    7.98
   0  -9  -3  119.99    4.45
   0  -9  -3  122.08    4.46
   0   9   3  127.96    4.52
   0  -9   3  120.49    4.20
   0   9  -3  134.73    4.28
   0   9   3  127.09    4.51
   0  -9  -3  115.42    4.44
   0   9   3  130.53    4.57
   0  -9   3  119.28    4.23
   0   9  -3  116.69    4.27
   0   9   3  119.16    4.68
   0  -9   3  122.07    4.53
   0   9  -3  120.22    4.41
   0   9   3  120.46    4.39
   0  -9  -3  119.74    4.39
   0  -9   3  122.07    4.00
   0   9   3  103.56    4.42
   0   9  -3  121.27    4.41
   0  -9   3  122.11    4.37
   0   9   4  109.11    4.01
   0   9  -4  102.37    3.67
   0   9   4  104.12    4.00
   0  -9   4   99.78    3.64
   0  -9   4   98.00    3.67
   0   9  -4  102.92    3.74
   0   9   4   97.49    4.00
   0  -9   4  102.03    4.03
   0   9   4   95.65    4.18
   0   9   4   96.01    3.79
   0  -9  -4  101.10    3.82
   0   9   4  105.56    4.07
   0  -9   4  100.11    3.78
   0   9  -4   98.46    3.85
   0  -9   4  100.85    3.50
   0   9   5    7.22    1.30
   0  -9   5    4.94    0.84
   0   9   5    6.97    1.33
   0  -9   5    6.88    1.11
   0  -9  -5    7.72    1.44
   0  -9  -5    4.23    1.35
   0  -9   5    4.98    0.85
   0  -9  -5    5.90    1.42
   0   9   5    5.65    1.34
   0  -9   5    6.05    1.17
   0  -9   5    8.73    1.50
   0  -9  -5    6.04    1.18
   0   9   5    4.38    2.00
   0   9   5    6.41    1.16
   0  -9   5    5.92    1.14
   0   9   5    9.20    1.45
   0  -9   5    4.90    0.88
   0   9  -5    5.77    1.25
   0   9   6  221.75    8.04
   0  -9   6  219.61    7.46
   0  -9  -6  226.31    7.92
   0   9   6  225.12    8.04
   0  -9   6  221.22    7.46
   0  -9   6  213.79    7.45
   0   9   6  224.60    8.09
   0  -9  -6  232.61    7.94
   0   9   6  224.40    7.78
   0  -9   6  223.87    7.61
   0  -9   6  214.05    8.12
   0  -9  -6  217.35    7.76
   0   9   6  231.10    8.14
   0  -9   6  221.44    7.58
   0   9   7    2.00    1.81
   0   9   7    0.92    1.79
   0   9   7    1.80    1.93
   0  -9   7    4.29    1.96
   0  -9  -7    3.46    1.47
   0   9   7    2.18    1.37
   0   9   7    4.42    1.87
   0   9   8   -0.30    2.04
   0   9   8    3.97    1.97
   0   9   8    0.78    2.02
   0  -9   8    2.24    2.18
   0   9   8   -0.33    2.14
   0   9   9   27.79    3.05
   0   9   9   29.34    2.99
   0   9   9   35.49    3.00
   0   9   9   35.65    3.25
   0 -10   0  981.27   31.08
   0 -10   0  964.69   31.08
   0 -10   0  973.97   31.10
   0 -10   0  976.70   31.16
   0 -10   0  987.39   31.16
   0  10   0  994.95   31.22
   0  10   0  981.97   30.90
   0 -10   1  279.93    8.99
   0 -10  -1  274.71    9.09
   0 -10   1  268.39    8.97
   0  10  -1  270.82    9.01
   0 -10  -1  269.15    9.07
   0 -10  -1  279.42    9.11
   0 -10   1  263.96    9.00
   0  10  -1  272.01    9.04
   0  10  -1  278.76    9.09
   0 -10  -1  279.86    9.11
   0 -10   1  269.05    9.08
   0 -10  -1  280.76    9.21
   0  10   1  278.40    9.17
   0  10   1  284.92    8.98
   0  10  -2   42.82    1.86
   0  10   2   39.30    1.99
   0 -10   2   41.22    1.82
   0  10   2   42.12    2.00
   0 -10  -2   41.52    2.00
   0 -10  -2   38.80    1.99
   0  10   2   46.20    2.07
   0 -10  -2   40.84    2.04
   0  10  -2   40.59    1.88
   0 -10   2   40.00    1.86
   0  10  -2   41.65    2.16
   0  10   2   42.35    1.98
   0 -10   2   43.48    1.94
   0 -10   2   44.61    2.09
   0  10   2   40.22    2.30
   0  10  -2   42.55    1.97
   0 -10   2   40.02    1.97
   0  10   3   79.31    3.18
   0 -10   3   78.70    2.85
   0 -10  -3   76.61    3.13
   0  10  -3   77.08    2.91
   0  10   3   75.61    3.15
   0 -10  -3   75.47    3.14
   0  10   3   78.80    3.22
   0 -10  -3   74.88    3.14
   0  10  -3   80.68    2.98
   0 -10   3   74.70    2.86
   0 -10   3   78.09    3.22
   0  10   3   78.34    3.42
   0 -10   3   69.57    3.02
   0  10  -3   81.20    3.08
   0  10  -3   77.45    3.27
   0  10   3   75.22    3.04
   0 -10  -3   76.00    3.06
   0 -10   3   78.88    2.57
   0 -10   3   78.07    3.04
   0 -10   3   75.01    2.56
   0  10  -3   70.46    3.08
   0 -10   4    4.56    0.68
   0  10   4    4.01    1.28
   0 -10   4    3.31    0.84
   0  10   4    7.78    1.34
   0  10  -4    5.00    1.00
   0  10   4    5.01    1.32
   0  10  -4    3.10    0.89
   0 -10   4    3.28    0.89
   0  10  -4    3.40    1.14
   0  10   4    1.46    1.73
   0 -10   4    5.82    1.37
   0 -10  -4    5.27    1.10
   0  10  -4    3.30    1.14
   0 -10   4    3.52    0.65
   0  10   4    5.56    1.18
   0 -10   4    3.34    1.06
   0  10   4    3.47    1.00
   0  10   5   17.15    1.81
   0 -10  -5   17.49    1.70
   0 -10   5   16.91    1.14
   0 -10  -5   17.32    1.63
   0 -10   5   18.56    1.17
   0  10   5   20.81    1.88
   0 -10   5   16.49    1.34
   0  10   5   19.16    1.89
   0 -10   5   17.95    1.41
   0 -10  -5   17.69    1.67
   0 -10   5   17.80    1.14
   0 -10  -5   15.23    1.53
   0 -10   5   17.39    1.83
   0  10   5   17.99    2.36
   0 -10   5   16.13    1.41
   0  10   5   18.40    1.80
   0  10   5   20.03    1.59
   0 -10   5   18.37    1.19
   0  10  -5   18.07    1.65
   0 -10   6    0.33    0.92
   0  10   6   -1.69    1.70
   0  10   6    0.37    1.67
   0 -10   6    1.89    0.94
   0 -10   6    0.94    0.92
   0  10   6    2.80    1.75
   0 -10   6   -0.13    1.62
   0 -10   6    0.22    1.02
   0 -10  -6    1.88    1.40
   0 -10   6   -0.51    0.97
   0  10   6    3.18    1.63
   0  10   6    0.09    1.26
   0  10   7    8.06    2.05
   0  10   7    9.16    2.07
   0  10   7    8.22    2.08
   0 -10  -7    9.82    1.64
   0 -10   7    7.70    2.06
   0  10   7    5.55    1.94
   0  10   7    7.73    1.55
   0  10   8    4.69    2.07
   0  10   8    6.58    2.12
   0  10   8    3.05    2.20
   0 -10   8    6.42    2.29
   0  10   8    6.49    2.32
   0  10   9    1.24    2.50
   0  10   9    0.67    2.36
   0  10   9   -0.50    2.34
   0  10   9   -0.38    2.53
   0  11   0    1.23    0.97
   0 -11   0    0.15    0.88
   0 -11   0    1.23    0.88
   0  11   0   -1.04    1.10
   0 -11   0   -0.16    0.93
   0 -11   0   -0.42    1.04
   0  11   0   -1.11    1.01
   0  11   0   -0.68    0.56
   0 -11   0   -0.23    0.94
   0 -11  -1  764.57   23.97
   0 -11   1  745.10   23.86
   0 -11  -1  746.35   23.95
   0  11  -1  741.61   23.91
   0 -11   1  752.53   23.85
   0  11  -1  733.48   23.93
   0 -11  -1  750.85   23.98
   0 -11   1  752.85   23.89
   0 -11  -1  766.44   23.99
   0  11   1  773.22   24.05
   0  11  -1  748.47   23.95
   0 -11  -1  755.77   24.08
   0  11  -1  691.28   24.05
   0 -11   1  751.82   23.97
   0  11   1  762.06   23.85
   0  11  -1  748.41   23.55
   0 -11  -2  305.53   10.04
   0  11   2  314.31   10.12
   0 -11   2  301.03    9.86
   0  11  -2  297.32    9.91
   0 -11  -2  304.93   10.04
   0  11   2  319.33   10.11
   0  11  -2  299.43    9.95
   0  11   2  313.40   10.16
   0 -11   2  300.42    9.89
   0 -11  -2  309.20   10.07
   0 -11   2  285.64    9.98
   0  11   2  301.43   10.10
   0  11  -2  285.27   10.14
   0 -11   2  298.14   10.01
   0 -11   2  311.27   10.18
   0  11   2  306.89   10.01
   0  11  -2  292.93   10.09
   0  11   3    1.18    1.07
   0 -11  -3   -0.30    1.17
   0 -11   3    2.43    0.83
   0 -11  -3    2.33    1.17
   0  11   3    1.83    1.14
   0 -11   3    1.39    0.85
   0  11  -3   -0.35    0.96
   0 -11  -3    1.38    1.20
   0  11  -3   -0.27    0.91
   0  11   3   -0.53    1.17
   0 -11  -3    2.63    1.02
   0  11  -3    0.62    0.97
   0  11  -3    0.26    1.30
   0 -11   3    1.29    0.96
   0  11   3    0.45    1.54
   0 -11   3    1.16    1.17
   0 -11   3   -0.19    1.00
   0  11  -3    1.51    0.98
   0  11   3    0.08    0.96
   0  11   4   61.12    2.82
   0 -11   4   54.06    2.34
   0  11   4   68.53    2.87
   0  11  -4   58.30    2.43
   0 -11   4   59.60    2.42
   0  11  -4   56.46    2.48
   0  11   4   64.77    2.89
   0 -11  -4   59.94    2.64
   0  11   4   58.82    3.11
   0  11   4   58.71    2.67
   0 -11   4   55.43    2.81
   0  11  -4   60.59    2.72
   0 -11   4   60.71    2.16
   0  11  -4   56.65    2.68
   0 -11   4   56.70    2.59
   0 -11   4   57.85    2.12
   0 -11  -5   44.49    2.48
   0  11   5   47.46    2.59
   0  11   5   44.60    2.55
   0 -11   5   41.10    2.02
   0 -11  -5   47.99    2.50
   0 -11   5   39.73    2.06
   0  11   5   42.26    2.61
   0 -11  -5   44.35    2.51
   0 -11   5   41.43    2.51
   0  11   5   45.71    2.98
   0  11   5   43.18    2.30
   0 -11  -5   46.43    2.32
   0 -11   5   46.11    1.87
   0  11  -5   45.33    2.37
   0 -11   5   39.34    2.18
   0 -11   5   42.38    1.82
   0  11   5   35.84    2.47
   0  11   6    3.41    1.73
   0  11   6   -0.90    1.70
   0 -11   6    1.48    0.96
   0 -11   6    0.44    0.90
   0  11   6    2.26    1.78
   0 -11   6   -0.81    1.79
   0 -11  -6    1.12    1.42
   0  11   6   -0.52    1.77
   0 -11   6    2.73    0.99
   0  11   6   -0.40    1.35
   0  11   7   33.51    2.60
   0  11   7   28.82    2.49
   0  11   7   27.80    2.61
   0 -11   7   30.83    2.69
   0  11   7   28.21    2.21
   0  11   7   30.66    2.69
   0  11   8   14.21    2.44
   0  11   8   17.19    2.48
   0  11   8   21.27    2.64
   0 -11   8   14.71    2.53
   0  11   8   17.53    2.65
   0  11   9   15.22    2.88
   0  11   9   12.64    2.66
   0  11   9   15.44    2.67
   0 -12   0  141.03    5.12
   0 -12   0  148.42    5.15
   0  12   0  151.30    5.21
   0 -12   0  143.38    5.17
   0  12   0  152.69    5.27
   0 -12   0  150.06    5.23
   0  12   0  146.32    5.30
   0 -12   0  145.60    5.25
   0  12   0  144.91    5.25
   0  12   0  146.76    4.90
   0  12   0  150.84    4.89
   0  12  -1  673.32   21.57
   0 -12  -1  664.01   21.59
   0 -12  -1  676.08   21.61
   0 -12   1  678.15   21.50
   0 -12   1  678.44   21.50
   0  12  -1  660.42   21.58
   0 -12   1  674.64   21.53
   0 -12  -1  663.85   21.62
   0 -12  -1  676.42   21.64
   0 -12  -1  679.69   21.74
   0  12  -1  666.36   21.60
   0  12  -1  673.86   21.76
   0  12   1  676.45   21.71
   0 -12   1  678.67   21.63
   0  12   1  682.59   21.48
   0  12  -1  670.04   21.18
   0  12  -2   35.93    1.76
   0 -12   2   40.06    1.74
   0 -12  -2   36.54    1.93
   0  12   2   35.91    1.99
   0  12   2   33.50    1.96
   0 -12  -2   35.83    1.93
   0 -12   2   38.11    1.80
   0 -12  -2   38.17    1.98
   0  12  -2   34.43    1.80
   0  12   2   37.43    2.09
   0 -12   2   37.65    1.93
   0  12   2   34.35    1.92
   0 -12   2   36.49    2.05
   0  12  -2   40.29    2.12
   0 -12   2   39.57    1.90
   0  12  -2   33.07    1.90
   0  12   2   34.80    1.85
   0 -12  -3   79.97    3.31
   0  12   3   86.83    3.45
   0  12   3   81.27    3.40
   0 -12   3   77.55    3.03
   0  12  -3   78.94    3.10
   0 -12  -3   85.34    3.33
   0 -12   3   74.52    3.06
   0  12   3   82.50    3.46
   0 -12  -3   85.36    3.37
   0  12  -3   83.90    3.18
   0 -12   3   83.69    3.26
   0  12   3   80.18    3.29
   0  12  -3   77.25    3.45
   0 -12  -3   83.57    3.32
   0 -12   3   84.68    3.48
   0  12  -3   80.40    3.25
   0  12   3   75.39    3.57
   0 -12   3   83.86    3.25
   0  12  -3   76.45    3.30
   0  12  -4   45.42    2.01
   0  12   4   49.08    2.47
   0 -12   4   41.42    1.93
   0  12   4   43.63    2.39
   0  12  -4   44.69    2.09
   0  12   4   43.49    2.45
   0 -12   4   41.08    1.96
   0 -12   4   42.38    2.22
   0 -12  -4   45.21    2.22
   0 -12   4   41.99    2.44
   0  12   4   45.54    2.26
   0  12   4   49.37    2.77
   0  12  -4   46.27    2.29
   0 -12   4   41.35    1.58
   0  12  -4   41.69    2.27
   0 -12   4   40.37    1.59
   0 -12   4   41.43    2.16
   0 -12  -5   90.38    3.78
   0  12   5   89.95    3.82
   0 -12   5   82.67    3.27
   0 -12  -5   93.04    3.77
   0  12   5   91.98    3.81
   0  12  -5   88.84    3.40
   0  12  -5   83.63    3.29
   0  12   5   84.69    3.82
   0 -12   5   80.08    3.30
   0 -12  -5   91.38    3.79
   0 -12  -5   85.09    3.58
   0 -12   5   81.26    3.84
   0  12   5   88.47    3.66
   0  12  -5   84.16    3.63
   0 -12   5   85.78    3.50
   0  12   5   78.56    3.79
   0 -12   5   83.76    3.09
   0  12   6    0.13    1.71
   0  12   6    0.39    1.70
   0  12   6    1.52    1.84
   0 -12   6   -1.24    1.82
   0 -12  -6   -1.07    1.45
   0  12  -6    0.82    1.45
   0  12   6   -3.34    1.82
   0  12   6    1.49    1.41
   0  12   7   26.02    2.47
   0  12   7   34.45    2.67
   0  12   7   32.72    2.74
   0 -12   7   25.62    2.63
   0  12   7   28.77    2.68
   0  12   7   24.00    2.19
   0  12   8   34.45    3.17
   0  12   8   46.12    3.27
   0  12   8   42.79    3.16
   0  12   8   42.06    3.25
   0  12   9    5.12    2.74
   0  12   9    1.25    2.56
   0  12   9    3.54    2.39
   0  13   0   -1.07    1.02
   0  13   0    0.32    0.64
   0 -13   0   -0.47    1.05
   0 -13   0   -0.23    1.02
   0  13   0    0.73    1.11
   0 -13   0   -0.92    1.11
   0  13   0    0.49    1.22
   0 -13   0   -0.70    1.29
   0  13   0   -0.38    0.67
   0  13   0   -1.26    1.04
   0 -13   0    0.21    1.15
   0 -13   1   28.88    1.56
   0 -13  -1   25.93    1.64
   0 -13  -1   28.16    1.66
   0  13  -1   27.93    1.56
   0 -13   1   26.20    1.52
   0  13  -1   28.49    1.63
   0 -13  -1   26.02    1.67
   0 -13   1   26.11    1.61
   0  13   1   25.19    1.69
   0 -13   1   28.08    1.64
   0 -13  -1   27.87    1.81
   0 -13  -1   26.94    1.64
   0  13  -1   27.66    1.87
   0  13  -1   26.42    1.67
   0  13  -1   25.69    1.02
   0  13   1   25.51    1.41
   0 -13   2  268.29    8.67
   0 -13  -2  270.78    8.89
   0  13   2  263.60    8.96
   0  13  -2  249.99    8.73
   0  13   2  262.59    8.95
   0 -13  -2  267.71    8.87
   0 -13  -2  265.75    8.90
   0 -13   2  254.59    8.69
   0  13  -2  262.98    8.79
   0  13   2  261.61    8.99
   0  13  -2  253.65    9.01
   0 -13   2  252.69    8.81
   0 -13   2  262.37    8.83
   0  13   2  264.17    8.96
   0  13  -2  258.78    8.93
   0  13   2  271.07    8.81
   0 -13  -3   19.72    1.59
   0  13   3   16.76    1.51
   0 -13   3   17.36    1.24
   0 -13  -3   16.70    1.52
   0  13   3   18.55    1.56
   0 -13   3   19.05    1.33
   0 -13  -3   18.83    1.61
   0  13   3   20.32    1.66
   0  13  -3   17.02    1.32
   0  13  -3   14.95    1.37
   0 -13   3   15.08    1.61
   0 -13  -3   17.55    1.55
   0  13  -3   12.96    1.38
   0  13  -3   16.54    1.74
   0  13   3   18.72    1.92
   0 -13   3   21.52    1.50
   0  13   3   15.86    1.44
   0  13   3   17.64    1.49
   0 -13   3   14.70    1.45
   0  13  -3   18.01    1.53
   0  13   4   63.47    3.00
   0  13   4   61.13    2.99
   0  13  -4   60.87    2.57
   0 -13   4   57.79    2.47
   0  13  -4   62.40    2.64
   0 -13   4   60.28    2.54
   0  13   4   59.82    3.04
   0 -13   4   61.00    2.80
   0  13  -4   61.32    2.82
   0  13   4   59.79    2.86
   0 -13  -4   68.21    2.89
   0  13   4   61.84    3.23
   0 -13   4   67.42    3.06
   0 -13   4   60.73    2.76
   0 -13   4   60.19    2.06
   0  13  -4   58.71    2.86
   0  13   5   55.64    2.83
   0  13   5   55.46    2.81
   0  13  -5   52.28    2.34
   0  13   5   54.15    2.88
   0  13  -5   51.19    2.44
   0 -13   5   51.44    2.68
   0 -13  -5   54.62    2.71
   0 -13   5   56.39    3.00
   0  13   5   50.45    2.70
   0 -13   5   51.20    2.01
   0  13  -5   51.66    2.72
   0 -13   5   51.48    2.60
   0  13   6  257.83    9.29
   0  13   6  245.01    9.24
   0  13   6  247.71    9.32
   0  13   6  261.89    9.06
   0 -13   6  258.08    9.32
   0 -13  -6  254.96    8.96
   0  13   6  249.84    9.32
   0  13  -6  266.37    9.04
   0  13   7  113.14    5.16
   0  13   7  114.71    5.15
   0  13   7  113.94    5.25
   0 -13   7  121.21    5.31
   0  13   7  113.18    4.84
   0  13   7  128.48    5.34
   0  13   8   24.79    2.87
   0  13   8   29.70    2.82
   0  13   8   24.43    2.72
   0  13   8   28.92    2.91
   0  13   9   15.66    2.88
   0  13   9   11.50    2.69
   0  13   9   18.25    2.84
   0 -14   0 2526.47   79.43
   0  14   0 2544.07   79.51
   0 -14   0 2520.01   79.43
   0 -14   0 2525.41   79.46
   0  14   0 2530.79   79.56
   0  14   0 2466.31   79.52
   0 -14   0 2551.68   79.52
   0 -14   0 2457.87   79.54
   0  14   0 2567.18   79.18
   0  14   0 2496.51   79.15
   0  14   0 2483.31   79.61
   0  14  -1  152.86    5.51
   0 -14   1  153.68    5.44
   0 -14   1  158.43    5.44
   0 -14  -1  154.11    5.55
   0 -14  -1  157.90    5.54
   0 -14  -1  160.37    5.59
   0 -14   1  147.32    5.46
   0  14  -1  150.23    5.54
   0  14   1  147.50    5.64
   0 -14   1  161.09    5.60
   0  14  -1  159.79    5.59
   0  14  -1  163.45    5.79
   0 -14  -1  157.46    5.60
   0 -14  -1  154.89    5.71
   0  14  -1  158.64    5.04
   0  14   1  154.18    5.35
   0  14  -2   33.40    1.77
   0  14   2   23.45    1.90
   0  14   2   31.17    1.96
   0 -14  -2   33.13    1.93
   0 -14   2   33.79    1.71
   0 -14  -2   35.81    1.96
   0 -14   2   34.54    1.81
   0  14  -2   35.99    1.83
   0  14   2   27.53    1.99
   0 -14  -2   37.56    2.02
   0  14  -2   30.96    2.11
   0  14   2   31.27    1.96
   0 -14   2   38.95    1.96
   0 -14   2   32.82    1.84
   0  14   2   31.77    1.80
   0  14  -2   33.60    1.95
   0 -14  -3   15.96    1.57
   0 -14   3   12.86    1.23
   0  14   3   17.95    1.69
   0  14   3   16.19    1.66
   0 -14  -3   20.27    1.65
   0 -14  -3   16.09    1.62
   0  14  -3   16.89    1.41
   0  14  -3   17.07    1.37
   0 -14   3   13.50    1.31
   0  14   3   13.55    1.70
   0 -14  -3   17.27    1.53
   0  14  -3   16.39    1.78
   0 -14   3   16.52    1.49
   0 -14   3   14.89    1.66
   0  14   3   14.80    1.49
   0  14   3   12.59    1.48
   0 -14   3   17.34    1.48
   0  14  -3   16.24    1.56
   0  14   4   22.41    1.86
   0 -14   4   20.60    1.51
   0 -14  -4   26.51    1.97
   0 -14  -4   29.69    2.00
   0  14   4   22.63    1.86
   0 -14  -4   26.60    2.00
   0  14  -4   25.10    1.58
   0  14   4   25.26    1.99
   0 -14   4   23.35    1.60
   0  14  -4   25.91    1.66
   0 -14  -4   27.59    1.88
   0  14  -4   28.37    1.87
   0 -14   4   23.42    2.05
   0 -14   4   24.05    1.81
   0  14   4   23.38    2.34
   0 -14   4   26.54    1.76
   0  14   4   21.41    1.86
   0  14  -4   22.54    1.87
   0  14   4   25.34    1.89
   0  14   5   49.07    2.79
   0  14  -5   49.34    2.29
   0  14   5   49.91    2.79
   0  14  -5   49.47    2.39
   0  14   5   48.18    2.87
   0 -14   5   50.62    2.65
   0  14   5   52.07    2.70
   0 -14  -5   45.99    2.56
   0 -14   5   50.48    2.90
   0  14  -5   51.94    2.70
   0 -14   5   46.43    2.48
   0  14   6   42.69    2.85
   0  14   6   44.41    2.89
   0  14   6   49.18    3.03
   0 -14   6   43.33    2.94
   0 -14   6   43.86    2.67
   0  14   6   39.60    2.62
   0  14   6   43.29    2.96
   0  14  -6   39.21    2.53
   0  14   7   29.41    2.78
   0  14   7   25.06    2.69
   0  14   7   26.28    2.76
   0 -14   7   26.95    2.75
   0  14   7   24.03    2.32
   0  14   7   27.03    2.73
   0  14   8    3.69    2.53
   0  14   8   -0.17    2.38
   0  14   8    3.97    2.35
   0  14   8    0.18    2.37
   0  14   9    6.27    2.87
   0  14   9   11.68    2.75
   0 -15   0    0.60    1.11
   0 -15   0    1.15    1.09
   0  15   0   -0.78    1.12
   0  15   0   -0.59    1.23
   0 -15   0   -0.92    1.20
   0  15   0    1.68    1.36
   0 -15   0    0.41    1.23
   0  15   0    0.22    0.66
   0  15   0   -0.83    1.26
   0 -15   0   -0.08    1.09
   0  15   0    0.20    0.70
   0  15   1   97.38    4.29
   0 -15  -1  118.56    4.33
   0 -15   1  113.37    4.20
   0  15  -1  113.22    4.28
   0 -15  -1  113.28    4.28
   0 -15   1  117.07    4.20
   0 -15   1  115.23    4.24
   0  15   1  102.16    4.38
   0  15  -1  115.85    4.33
   0 -15  -1  121.31    4.36
   0 -15   1  120.69    4.38
   0  15   1  119.33    4.47
   0  15  -1  126.75    4.62
   0 -15  -1  110.20    4.51
   0  15  -1  115.51    4.36
   0 -15  -1  119.50    4.36
   0  15   1  115.19    4.10
   0  15  -1  113.61    3.76
   0 -15   2   32.72    1.72
   0 -15  -2   30.49    1.89
   0 -15  -2   28.55    1.87
   0 -15   2   27.33    1.62
   0  15  -2   27.40    1.74
   0  15  -2   30.15    1.83
   0 -15   2   31.37    1.76
   0 -15  -2   27.83    1.94
   0  15   2   29.93    1.89
   0 -15   2   27.20    1.77
   0  15  -2   27.02    2.09
   0  15  -2   30.97    1.93
   0  15   2   31.92    1.77
   0  15   3   23.80    1.90
   0 -15   3   23.94    1.51
   0 -15  -3   27.63    1.84
   0  15   3   25.19    1.93
   0 -15  -3   28.64    1.88
   0  15  -3   23.76    1.63
   0  15  -3   23.89    1.70
   0  15   3   25.28    2.03
   0 -15   3   24.88    1.63
   0 -15  -3   25.46    1.88
   0 -15  -3   27.05    1.86
   0 -15   3   23.04    1.75
   0  15  -3   23.72    2.04
   0 -15   3   23.78    1.95
   0 -15   3   23.40    1.78
   0  15   3   26.78    1.93
   0  15   3   25.93    1.78
   0  15  -3   25.08    1.88
   0 -15   4    3.38    1.09
   0  15   4    4.92    1.52
   0 -15  -4    4.00    1.54
   0  15   4    4.73    1.49
   0 -15  -4    4.63    1.55
   0  15  -4    3.46    1.24
   0 -15  -4    3.25    1.55
   0  15  -4    4.96    1.19
   0  15   4    2.76    1.58
   0 -15   4    3.71    1.18
   0  15   4    0.75    1.95
   0 -15  -4    4.30    1.43
   0  15  -4    2.61    1.35
   0 -15   4    4.10    1.37
   0 -15   4    4.34    1.52
   0 -15   4    6.10    1.41
   0  15   4    4.14    1.45
   0  15  -4    5.19    1.46
   0  15   4    7.26    1.43
   0  15  -5  271.09    8.98
   0  15   5  277.78    9.58
   0  15   5  263.80    9.54
   0  15  -5  270.44    9.05
   0  15   5  268.81    9.63
   0 -15   5  277.05    9.61
   0 -15  -5  262.40    9.31
   0  15  -5  261.00    9.31
   0  15   5  266.43    9.40
   0 -15   5  259.24    9.28
   0 -15   5  256.72    9.19
   0  15  -5  267.50    9.37
   0  15   6    8.73    2.15
   0  15   6   13.04    2.20
   0  15   6   10.49    2.31
   0 -15   6   15.13    2.20
   0 -15   6   16.37    1.92
   0  15   6   13.97    1.85
   0  15  -6   12.46    1.89
   0  15   7    7.79    2.22
   0  15   7    9.84    2.30
   0  15   7    7.47    2.29
   0 -15   7    9.72    2.32
   0  15   7    9.32    2.37
   0  15   7   11.21    2.10
   0  15   8   11.09    2.70
   0  15   8   13.32    2.62
   0  15   8   14.62    2.65
   0  15   8    8.14    2.54
   0 -16   0  101.77    3.91
   0  16   0  103.96    3.97
   0 -16   0  103.69    3.92
   0 -16   0  100.76    3.94
   0  16   0  107.90    4.08
   0 -16   0  101.75    4.08
   0  16   0  104.65    4.07
   0  16   0   94.68    4.23
   0 -16   0  104.37    4.00
   0  16   0   96.07    3.52
   0  16   0  100.16    3.53
   0 -16  -1    3.27    1.13
   0 -16   1    3.29    1.10
   0  16  -1    2.12    1.04
   0  16   1    5.91    1.21
   0 -16  -1    4.27    1.24
   0 -16   1    1.82    1.03
   0 -16  -1    1.67    1.20
   0  16  -1    3.95    1.16
   0 -16   1    3.72    1.18
   0  16   1    0.10    1.20
   0  16  -1    0.94    1.40
   0 -16  -1    2.60    1.50
   0  16  -1    2.99    1.27
   0 -16  -1    2.77    1.17
   0  16  -1    1.62    1.23
   0  16   1    2.37    1.19
   0  16  -1    3.20    0.49
   0  16   1    2.39    0.89
   0 -16   1    2.07    1.21
   0 -16  -2  197.40    7.12
   0  16  -2  204.14    7.04
   0 -16   2  202.97    6.94
   0 -16  -2  205.32    7.15
   0 -16   2  202.52    6.94
   0 -16  -2  202.97    7.17
   0 -16   2  205.94    7.00
   0  16  -2  205.61    7.09
   0  16  -2  207.83    7.37
   0  16   2  197.97    7.24
   0 -16   2  203.65    7.15
   0  16   2  197.48    7.01
   0  16  -2  200.97    7.27
   0  16   3    5.55    1.38
   0 -16   3    5.40    1.09
   0 -16  -3    6.09    1.43
   0 -16  -3    8.06    1.52
   0  16   3    5.41    1.36
   0  16  -3    4.63    1.16
   0 -16  -3    6.23    1.56
   0 -16   3    4.86    1.16
   0  16  -3    4.74    1.27
   0  16   3    3.68    1.43
   0  16  -3    4.10    1.61
   0 -16   3    4.79    1.30
   0 -16  -3    5.68    1.46
   0 -16   3    4.83    1.55
   0  16  -3    5.33    1.42
   0  16   3    3.01    1.23
   0  16   3    2.81    1.26
   0 -16   3    2.23    1.27
   0  16   4   24.69    2.06
   0  16   4   14.26    1.87
   0 -16   4   18.39    1.48
   0  16  -4   21.61    1.69
   0  16   4   23.74    2.12
   0 -16   4   21.53    1.60
   0  16  -4   19.80    1.63
   0 -16   4   25.31    2.15
   0  16  -4   18.85    2.16
   0 -16  -4   25.21    1.92
   0  16  -4   21.06    1.77
   0 -16   4   20.30    1.79
   0  16   4   17.26    1.91
   0 -16   4   18.72    1.80
   0  16  -4   20.07    1.99
   0  16   4   18.22    1.89
   0  16   5   -0.69    1.73
   0  16   5    1.78    1.66
   0  16   5   -1.47    1.83
   0  16  -5    0.83    1.20
   0  16  -5    0.23    1.24
   0  16  -5    0.65    1.49
   0 -16   5    1.05    1.55
   0 -16   5    2.34    1.72
   0  16   5    1.97    1.67
   0  16   5    0.26    1.68
   0  16  -5    0.47    1.63
   0 -16   5    1.68    1.50
   0  16   6   40.85    2.93
   0  16   6   35.84    2.86
   0  16   6   39.55    3.02
   0 -16   6   37.93    2.86
   0 -16   6   42.57    2.64
   0  16  -6   38.22    2.65
   0  16   6   35.68    2.68
   0  16   7   -1.18    2.30
   0  16   7    5.44    2.33
   0  16   7    3.07    2.50
   0 -16   7    1.35    2.09
   0  16   7    2.69    1.82
   0  16   8   -1.19    2.44
   0  16   8   -0.93    2.38
   0  16   8   -2.21    2.37
   0  16   8   -3.20    2.63
   0  17   0   -0.18    1.13
   0 -17   0   -0.98    1.18
   0 -17   0    0.54    1.19
   0 -17   0    0.16    1.22
   0  17   0   -1.07    1.24
   0  17   0    0.57    1.51
   0  17   0   -0.18    1.36
   0 -17   0    0.19    1.43
   0 -17   0   -1.83    1.14
   0  17   0   -1.12    0.73
   0  17   0    0.37    0.75
   0  17   1    3.36    0.96
   0  17   1    3.16    1.35
   0 -17  -1    0.65    1.22
   0  17  -1    3.94    1.25
   0 -17   1    0.97    1.13
   0 -17  -1    3.85    1.20
   0 -17   1    3.64    1.15
   0 -17   1    1.54    1.19
   0  17  -1    3.09    1.33
   0 -17  -1    3.01    1.22
   0  17   1    2.20    1.48
   0 -17  -1    1.43    1.47
   0  17  -1    4.33    1.69
   0  17  -1    3.62    1.31
   0 -17   1    2.55    1.28
   0  17  -1    3.26    0.53
   0  17   1    0.74    1.20
   0  17  -1    0.22    1.31
   0  17   1    1.97    0.92
   0 -17  -1    2.49    1.26
   0  17  -2  189.10    6.69
   0 -17   2  193.75    6.58
   0 -17   2  201.02    6.59
   0 -17  -2  190.03    6.78
   0 -17  -2  187.90    6.76
   0 -17   2  186.53    6.61
   0  17  -2  186.11    6.73
   0 -17  -2  188.41    6.80
   0  17  -2  189.42    7.02
   0 -17   2  183.23    6.78
   0  17   2  184.95    6.89
   0  17  -2  198.72    6.97
   0  17   2  188.13    6.65
   0 -17  -3   54.66    2.78
   0  17   3   57.83    2.86
   0 -17  -3   53.41    2.78
   0  17  -3   52.85    2.51
   0  17   3   49.56    2.77
   0 -17   3   49.18    2.35
   0 -17   3   53.25    2.40
   0 -17   3   51.29    2.45
   0 -17  -3   51.45    2.78
   0  17  -3   56.12    2.59
   0  17   3   50.77    2.88
   0 -17   3   52.88    2.65
   0  17   3   51.98    2.73
   0 -17   3   54.78    2.65
   0 -17  -3   57.23    2.79
   0  17  -3   52.89    2.97
   0  17   3   53.56    2.64
   0  17  -3   47.81    2.76
   0  17   4  279.23    9.53
   0  17   4  278.89    9.55
   0  17   4  263.56    9.58
   0  17   4  270.26    9.44
   0  17  -4  259.57    9.23
   0  17  -4  272.15    9.58
   0 -17   4  264.60    9.22
   0 -17   4  264.84    9.20
   0 -17   4  256.54    9.50
   0 -17  -4  278.34    9.38
   0  17   4  253.66    9.34
   0  17  -4  254.40    9.38
   0  17   5  147.31    6.07
   0  17   5  156.49    6.14
   0  17  -5  157.51    5.50
   0  17  -5  153.33    5.55
   0  17   5  153.78    6.22
   0  17  -5  144.52    5.80
   0 -17   5  160.39    6.17
   0  17   5  149.64    5.99
   0 -17   5  147.77    5.80
   0  17   5  153.48    6.04
   0  17  -5  144.69    5.93
   0  17   6   14.71    2.33
   0  17   6   10.77    2.26
   0  17   6   13.26    2.41
   0 -17   6   11.80    2.28
   0  17  -6   13.11    1.92
   0  17   6   14.17    2.07
   0  17   7   55.24    3.59
   0  17   7   52.12    3.57
   0  17   7   57.99    3.78
   0  17   7   53.09    3.35
   0  17  -7   56.53    3.21
   0  17   8    9.66    2.84
   0  17   8    5.92    2.63
   0  17   8    5.18    2.57
   0  18   0    1.43    1.14
   0 -18   0   -0.24    1.18
   0 -18   0    0.24    1.21
   0  18   0    1.44    1.24
   0 -18   0   -0.83    1.30
   0 -18   0   -0.10    1.36
   0  18   0    0.29    1.47
   0  18   0   -1.32    1.59
   0  18   0    0.63    0.76
   0 -18   0   -0.55    1.29
   0  18   0    1.23    0.79
   0 -18  -1   -0.34    1.33
   0  18   1   -0.75    0.99
   0 -18   1   -0.44    1.12
   0  18  -1    0.72    1.32
   0 -18   1   -0.29    1.21
   0  18   1   -0.92    1.34
   0 -18  -1    0.17    1.25
   0  18  -1    0.75    1.36
   0 -18   1    0.31    1.21
   0 -18  -1   -0.44    1.33
   0  18   1    0.11    1.42
   0 -18  -1   -0.11    1.57
   0  18  -1    0.27    1.37
   0  18  -1   -0.35    1.53
   0  18   1    1.13    1.27
   0  18   1    0.06    0.95
   0 -18  -1   -0.09    1.27
   0  18  -1    2.30    1.41
   0  18  -1   -0.25    0.50
   0 -18   1    0.19    1.26
   0 -18  -2    5.09    1.50
   0 -18   2    7.68    1.23
   0 -18   2    6.45    1.23
   0 -18  -2    6.26    1.48
   0  18  -2    5.71    1.35
   0  18  -2    4.69    1.37
   0 -18  -2    5.59    1.53
   0 -18   2    6.12    1.31
   0 -18  -2    4.28    1.40
   0  18  -2    5.24    1.76
   0  18  -2    6.32    1.56
   0  18   2    4.15    1.41
   0 -18   2    5.67    1.34
   0  18   2    6.40    1.25
   0 -18   3   17.63    1.53
   0 -18  -3   20.80    1.96
   0  18   3   18.06    1.84
   0  18  -3   17.65    1.69
   0 -18  -3   17.75    1.93
   0  18   3   18.72    1.87
   0 -18   3   18.41    1.52
   0  18   3   19.41    1.98
   0 -18  -3   19.26    2.01
   0 -18   3   15.72    1.62
   0  18  -3   15.67    1.74
   0 -18  -3   20.35    1.96
   0  18  -3   17.17    2.17
   0 -18   3   17.29    1.79
   0  18   3   17.63    1.74
   0  18   3   16.11    1.87
   0  18  -3   18.74    1.91
   0  18   4   20.02    2.10
   0  18   4   21.75    2.08
   0  18   4   18.23    2.16
   0  18  -4   20.49    1.67
   0  18  -4   17.57    1.76
   0 -18   4   22.65    2.23
   0 -18   4   18.43    1.88
   0  18  -4   17.55    2.35
   0  18  -4   16.04    1.78
   0  18  -4   15.32    1.93
   0  18   4   18.37    1.96
   0 -18   4   21.19    1.89
   0  18   4   24.68    2.01
   0  18   5   13.75    2.27
   0  18   5   13.52    2.14
   0  18  -5   13.24    1.50
   0  18  -5   14.84    1.63
   0  18   5   16.09    2.43
   0 -18   5   13.66    2.13
   0 -18   5   12.22    1.82
   0  18  -5   16.05    1.97
   0  18   5   18.44    2.01
   0  18   5   19.12    2.23
   0  18  -5   12.62    2.03
   0  18   6   11.85    2.25
   0  18   6   14.93    2.32
   0  18   6   13.98    2.52
   0  18  -6    9.72    1.45
   0  18  -6   11.34    1.32
   0 -18   6    9.22    2.19
   0  18   6    8.88    2.20
   0  18  -6   11.00    2.01
   0  18   6   10.32    2.04
   0  18   7   52.57    3.72
   0  18   7   42.85    3.48
   0  18   7   40.37    3.42
   0  18  -7   52.09    3.03
   0  18   7   42.96    3.12
   0  18   8    8.72    3.07
   0  18   8    7.14    2.83
   0  18   8    6.11    2.67
   0 -19   0    0.74    1.30
   0  19   0   -0.20    1.31
   0 -19   0    0.17    1.26
   0 -19   0    0.35    1.32
   0  19   0    0.33    1.41
   0 -19   0   -1.56    1.44
   0  19   0    1.22    1.53
   0  19   0    0.89    1.78
   0  19   0    0.66    0.79
   0  19   0    0.17    0.81
   0 -19   0    0.10    1.40
   0  19   1  111.12    4.36
   0 -19   1  107.95    4.07
   0  19  -1  100.90    4.18
   0 -19   1  101.61    4.02
   0 -19  -1  105.97    4.17
   0 -19  -1  105.94    4.16
   0  19   1  103.92    4.41
   0 -19   1  107.90    4.11
   0  19  -1  100.83    4.25
   0 -19  -1  107.70    4.22
   0 -19  -1  107.77    4.25
   0  19   1  100.49    4.36
   0 -19   1   98.16    4.26
   0 -19  -1  101.05    4.45
   0  19  -1  111.13    4.60
   0 -19   1  105.11    4.24
   0  19  -1   97.48    4.24
   0  19   1  100.01    3.85
   0  19  -1  103.47    3.50
   0  19  -1  106.92    4.44
   0  19   1  105.79    3.86
   0  19  -2  128.10    5.02
   0 -19  -2  134.24    5.13
   0 -19  -2  133.79    5.12
   0  19   2  117.88    5.18
   0 -19   2  134.62    4.88
   0 -19   2  136.87    4.90
   0 -19   2  131.46    4.93
   0 -19  -2  138.14    5.19
   0  19  -2  125.71    5.07
   0  19   2  122.22    5.32
   0 -19   2  137.61    5.13
   0  19  -2  136.45    5.45
   0  19   2  129.03    5.29
   0 -19  -2  132.75    5.17
   0  19  -2  142.39    5.38
   0  19   2  132.14    4.94
   0  19   2  145.62    4.96
   0 -19   3  169.78    5.97
   0  19  -3  175.38    6.19
   0 -19   3  165.87    5.96
   0 -19   3  167.70    6.02
   0  19  -3  170.65    6.21
   0  19   3  170.00    6.44
   0  19  -3  170.70    6.57
   0 -19   3  164.12    6.25
   0  19  -3  166.36    6.46
   0  19   3  165.55    6.21
   0  19   4    9.06    1.80
   0  19   4   10.66    1.89
   0  19   4   13.77    2.01
   0  19  -4   12.23    1.61
   0  19  -4   10.98    1.51
   0  19  -4   12.01    2.25
   0  19  -4    9.73    1.69
   0 -19   4   11.63    1.71
   0  19  -4    9.66    1.91
   0 -19   4   12.36    1.78
   0  19   4   10.35    1.85
   0  19   4   11.08    1.82
   0  19  -5  112.86    4.41
   0  19   5  119.48    5.22
   0  19   5  106.62    5.12
   0  19  -5  116.17    4.50
   0  19   5  117.43    5.32
   0  19   5  118.26    5.03
   0  19  -5  127.37    4.88
   0 -19   5  108.03    5.06
   0 -19   5  111.10    4.72
   0  19  -5  113.69    4.98
   0  19   5  117.22    4.99
   0  19   6    0.69    2.20
   0  19   6   -2.07    2.30
   0  19  -6    0.65    1.26
   0  19  -6   -1.23    1.14
   0  19   6   -0.55    2.31
   0 -19   6   -0.98    2.22
   0  19  -6   -1.14    1.92
   0  19   6    2.59    1.92
   0  19   6    1.72    2.11
   0  19   7   44.43    3.50
   0  19   7   41.20    3.30
   0  19   7   46.11    3.39
   0  19   7   41.07    3.32
   0  19  -7   37.69    2.86
   0  19   7   40.46    3.09
   0 -20   0   52.78    2.56
   0 -20   0   52.54    2.59
   0  20   0   59.94    2.84
   0  20   0   49.03    2.80
   0 -20   0   47.45    2.59
   0  20   0   46.40    3.00
   0 -20   0   46.05    2.64
   0 -20   0   54.80    2.82
   0  20   0   54.09    2.85
   0  20   0   50.87    2.11
   0  20   0   47.89    2.09
   0  20  -1    4.86    1.49
   0 -20  -1    4.52    1.45
   0 -20   1    8.58    1.44
   0 -20  -1    7.59    1.41
   0 -20   1    7.79    1.39
   0  20   1    5.37    1.58
   0  20   1    4.12    1.70
   0 -20  -1    4.63    1.48
   0 -20   1    6.75    1.42
   0  20  -1    5.11    1.64
   0 -20   1    6.98    1.74
   0 -20  -1    7.66    1.93
   0  20  -1   12.03    2.06
   0  20  -1    7.87    1.70
   0 -20   1    9.77    1.62
   0  20   1    8.04    1.15
   0  20   1    8.58    1.22
   0  20  -1    8.16    1.77
   0  20  -1    6.05    0.68
   0 -20  -1    7.94    1.58
   0  20   1    7.16    1.62
   0  20   2   -0.36    1.25
   0 -20   2    0.08    1.29
   0  20  -2    0.29    1.36
   0  20   2    1.22    1.57
   0 -20  -2   -0.10    1.32
   0 -20   2    1.08    1.28
   0 -20  -2    0.61    1.36
   0  20  -2   -0.20    1.45
   0 -20   2   -0.24    1.38
   0 -20  -2    0.42    1.35
   0  20   2    1.20    1.74
   0  20  -2    0.13    1.77
   0  20  -2   -2.37    1.62
   0  20   2    1.99    1.29
   0 -20   2   -0.94    1.53
   0  20   2    1.30    1.41
   0  20  -3   42.46    2.42
   0  20  -3   45.97    2.57
   0 -20   3   47.27    2.64
   0  20   3   42.57    2.63
   0  20  -3   45.14    2.99
   0  20   3   40.95    2.50
   0  20   3   41.63    2.47
   0  20  -3   42.67    2.79
   0  20   4   14.58    2.14
   0  20   4   17.12    2.19
   0  20  -4   16.92    1.67
   0  20   4    9.35    2.24
   0  20  -4   13.59    1.76
   0  20  -4   16.36    1.89
   0 -20   4   16.60    1.90
   0 -20   4   16.62    1.95
   0  20   4   13.37    1.96
   0  20   4   12.62    1.93
   0  20  -4   14.48    2.10
   0  20   5   11.92    2.35
   0  20   5   11.69    2.32
   0  20  -5   16.57    1.63
   0  20   5   15.96    2.49
   0  20  -5   15.43    1.69
   0 -20   5   13.16    2.33
   0  20  -5   18.26    2.08
   0  20  -5   16.46    2.21
   0  20   5   15.91    2.22
   0  20   5   17.76    2.33
   0  20   6   32.49    2.91
   0  20   6   28.11    2.82
   0  20   6   28.06    3.00
   0 -20   6   25.56    2.79
   0  20  -6   24.36    2.52
   0  20   6   26.07    2.58
   0  20   6   31.46    2.74
   0  20   7   31.02    3.45
   0  20   7   35.44    3.35
   0  20   7   30.65    3.23
   0  20  -7   26.51    2.62
   0  20   7   34.34    3.17
   0  20   7   28.15    2.82
   0 -21   0    0.92    1.42
   0 -21   0    0.90    1.39
   0  21   0    1.37    1.50
   0 -21   0    0.75    1.44
   0  21   0   -1.72    1.64
   0  21   0    0.14    1.85
   0 -21   0   -0.35    1.60
   0  21   0    0.34    1.68
   0  21   0    0.27    0.93
   0  21   0   -1.30    0.90
   0 -21  -1   38.83    2.33
   0 -21   1   36.18    2.23
   0  21  -1   41.56    2.44
   0  21   1   39.37    2.50
   0 -21   1   43.57    2.34
   0 -21  -1   35.86    2.30
   0  21   1   36.76    2.60
   0 -21  -1   38.96    2.36
   0  21  -1   38.81    2.54
   0 -21   1   40.93    2.38
   0 -21   1   38.37    2.56
   0 -21  -1   34.12    2.68
   0 -21   1   37.23    2.33
   0  21  -1   39.74    2.52
   0  21  -1   38.93    2.83
   0  21  -1   37.01    1.51
   0  21   1   35.12    1.96
   0  21  -1   37.36    2.55
   0  21   1   37.64    1.98
   0  21   1   39.27    2.64
   0 -21   2    1.45    1.34
   0  21  -2    3.88    1.48
   0  21   2    3.75    1.64
   0  21   2    3.21    1.36
   0 -21   2    1.95    1.33
   0  21   2    1.13    1.71
   0  21  -2    5.40    1.63
   0 -21   2    3.59    1.46
   0  21  -2    0.69    1.84
   0  21   2    0.77    1.27
   0 -21   2    5.91    1.76
   0  21  -2    0.42    1.66
   0  21   2    5.09    1.77
   0  21  -3   65.84    3.12
   0  21  -3   63.26    3.15
   0  21  -3   59.70    3.56
   0  21   3   68.68    3.44
   0  21   3   65.24    3.15
   0  21   3   65.69    3.14
   0  21  -3   62.08    3.43
   0  21   4   48.72    3.11
   0  21  -4   45.39    2.51
   0  21   4   48.02    3.11
   0  21   4   43.04    3.23
   0  21  -4   40.48    2.56
   0  21   4   46.27    2.94
   0  21  -4   47.18    2.70
   0  21   4   46.95    2.89
   0  21  -4   45.78    3.01
   0  21   5  104.59    4.71
   0  21  -5   90.31    3.90
   0  21   5   95.90    4.68
   0  21   5  105.16    4.94
   0  21  -5   96.46    4.03
   0  21  -5   97.11    4.34
   0  21   5   96.85    4.55
   0  21   5   93.73    4.45
   0  21  -5   95.00    4.60
   0  21   6    2.03    2.39
   0  21   6    1.48    2.38
   0  21   6   -2.40    2.69
   0 -21   6    1.56    2.22
   0  21   6    1.49    2.06
   0  21   6    2.61    2.30
   0  21  -6    0.62    1.99
   0  21   7    9.34    3.02
   0  21   7    2.42    2.54
   0  21   7    3.21    2.55
   0  21   7    7.49    2.38
   0  21   7    6.44    2.49
   0 -22   0   24.04    1.94
   0  22   0   29.21    2.22
   0 -22   0   20.91    1.93
   0 -22   0   22.62    1.99
   0  22   0   22.56    2.24
   0 -22   0   25.12    2.34
   0  22   0   26.23    2.35
   0  22   0   23.15    1.42
   0  22   0   22.27    1.40
   0  22   1    2.53    1.67
   0  22  -1   -0.79    1.45
   0 -22   1    2.60    1.37
   0 -22   1    1.28    1.41
   0  22   1   -0.41    1.73
   0 -22   1    3.96    1.57
   0  22  -1    0.12    1.57
   0 -22   1    3.17    1.78
   0 -22  -1    1.06    1.81
   0  22  -1    2.49    1.77
   0  22   1   -1.39    2.02
   0  22  -1   -0.58    1.70
   0  22   1    0.55    1.10
   0  22   1    2.24    1.19
   0  22  -1    1.10    0.61
   0  22   1   -0.86    1.73
   0  22  -2    0.80    1.62
   0  22   2    0.45    1.92
   0 -22   2   -1.88    1.57
   0 -22   2   -0.60    1.42
   0  22  -2   -0.11    1.52
   0  22   2    0.54    1.76
   0 -22   2    0.34    1.44
   0  22   2    0.15    1.58
   0  22   2    0.69    1.36
   0  22   2    1.49    1.32
   0  22  -2   -0.88    1.75
   0  22  -3  104.43    4.38
   0  22  -3  100.21    4.44
   0  22   3  108.00    4.75
   0  22  -3  107.91    4.85
   0  22   3  106.26    4.41
   0  22   3  110.73    4.42
   0  22   4    7.16    2.23
   0  22   4   10.52    2.21
   0  22  -4   10.25    1.74
   0  22  -4   10.65    1.64
   0  22   4    7.40    2.46
   0  22  -4   13.06    1.84
   0  22  -4    9.68    2.17
   0  22   4   12.78    2.12
   0  22   4   10.22    1.99
   0  22   5   52.68    3.54
   0  22  -5   50.12    2.63
   0  22   5   50.30    3.59
   0  22  -5   52.63    2.77
   0  22   5   48.30    3.67
   0  22   5   53.42    3.31
   0  22  -5   48.78    3.28
   0  22   5   52.56    3.24
   0  22   6   -4.17    2.62
   0  22   6    2.69    2.38
   0  22   6    4.62    2.43
   0  22   6   -2.24    2.13
   0  22  -6    0.16    2.00
   0  22   6    0.50    2.15
   0  22   7    5.60    2.41
   0  22   7    8.63    2.58
   0  23   0    2.90    1.73
   0 -23   0    0.60    1.60
   0 -23   0    2.15    1.53
   0  23   0    1.22    1.84
   0 -23   0    1.33    1.64
   0  23   0   -0.12    1.89
   0 -23   0   -1.40    1.94
   0  23   0    0.21    0.93
   0  23   0   -0.53    0.97
   0  23   1    4.00    1.82
   0 -23   1    7.93    1.62
   0 -23   1    2.29    1.50
   0  23  -1    5.81    1.69
   0  23   1    4.78    1.98
   0  23  -1    3.12    1.72
   0 -23   1    4.80    1.57
   0 -23  -1    4.44    2.06
   0 -23   1    3.94    1.95
   0  23  -1    2.61    1.79
   0  23  -1    3.03    1.82
   0  23   1    4.77    1.26
   0  23  -1    4.37    0.65
   0  23   1    3.48    1.16
   0  23   1    4.07    1.85
   0  23  -2   84.22    3.77
   0  23   2   84.51    4.04
   0  23  -2   79.36    3.81
   0  23   2   79.30    4.11
   0  23   2   78.85    4.00
   0  23   2   86.69    3.50
   0  23   2   72.56    3.44
   0  23  -2   82.08    4.12
   0  23  -3    0.69    1.70
   0  23   3   -0.50    2.08
   0  23  -3   -0.88    1.59
   0  23   3   -0.15    1.88
   0  23  -3   -0.48    1.97
   0  23   3    1.10    1.86
   0  23   3    1.53    1.61
   0  23  -4   -0.45    1.67
   0  23  -4    0.84    1.51
   0  23  -4    3.91    1.88
   0  23   4   -1.47    2.08
   0  23   4   -0.77    1.78
   0  23  -4   -0.81    2.14
   0  23   5   88.57    4.60
   0  23   5   87.01    4.55
   0  23  -5   82.39    3.65
   0  23   5   90.88    4.75
   0  23  -5   82.28    3.72
   0  23   5   84.27    4.42
   0  23  -5   81.42    4.33
   0  23   5   85.09    4.24
   0  23   6    0.22    2.80
   0  23   6    4.18    2.53
   0  23   6    0.40    2.48
   0  23   6    1.70    2.30
   0  23   6    5.56    2.35
   0  23  -6    4.20    2.28
   0  23   7   -0.56    2.55
   0  24   0  173.81    6.69
   0  24   0  172.87    6.78
   0 -24   0  171.75    6.75
   0  24   0  173.73    5.95
   0 -24   1    6.59    1.64
   0  24   1    7.26    1.88
   0 -24   1    5.16    1.71
   0  24  -1    8.10    1.85
   0  24  -1    3.81    1.87
   0 -24   1    4.38    1.66
   0  24   1    5.75    2.01
   0  24  -1    5.60    1.97
   0 -24  -1    8.44    2.21
   0 -24   1    2.31    1.97
   0  24  -1    4.92    0.67
   0  24  -1    7.83    1.91
   0  24   1    8.09    1.95
   0  24   1    4.52    1.32
   0  24   1    3.29    1.20
   0  24   2   23.58    2.44
   0  24  -2   22.92    2.18
   0  24   2   21.52    2.60
   0  24  -2   18.81    2.27
   0 -24   2   18.23    2.34
   0  24   2   22.38    1.92
   0  24   2   19.02    2.25
   0  24   2   23.40    1.90
   0  24  -2   23.43    2.46
   0  24   3   39.12    3.14
   0  24  -3   36.61    2.58
   0  24   3   33.04    2.83
   0  24  -3   32.80    2.48
   0  24   3   34.75    2.41
   0  24  -3   36.36    2.83
   0  24   3   37.69    2.92
   0  24  -4   46.93    2.71
   0  24  -4   46.45    2.82
   0  24  -4   45.09    2.91
   0  24   4   47.30    2.97
   0  24  -4   49.55    3.23
   0  24   4   37.15    3.05
   0  24   5    6.79    2.70
   0  24   5   12.47    2.59
   0  24   5   12.38    2.60
   0  24   5    7.30    2.39
   0  24  -5    9.29    2.44
   0  24   5    8.82    2.22
   0  24   6    7.61    3.01
   0  24   6    5.37    2.73
   0  24   6    7.19    2.80
   0  24  -6    5.42    2.44
   0  24   6    6.15    2.38
   0  24   6    7.10    2.44
   0  24   7   24.10    3.09
   0  25   0   -0.28    1.87
   0  25   0   -0.74    2.07
   0 -25   0   -0.14    2.05
   0  25   0   -1.03    0.95
   0  25  -1   83.90    4.03
   0  25   1   79.32    4.13
   0  25  -1   86.32    4.13
   0  25   1   92.65    4.43
   0 -25   1   83.31    4.19
   0 -25  -1   88.14    4.46
   0  25   1   85.48    3.48
   0  25  -1   84.90    2.92
   0  25   1   79.05    4.15
   0  25  -1   92.14    4.39
   0  25   1   88.29    3.50
   0  25  -2   -0.75    1.78
   0  25   2    1.72    1.95
   0  25   2    4.78    2.22
   0  25  -2    2.52    1.94
   0 -25   2   -0.26    2.09
   0  25   2    2.33    1.53
   0  25   2   -1.02    2.01
   0  25  -2    1.19    1.95
   0  25   2    0.19    1.40
   0  25   3    3.11    2.47
   0  25  -3    5.46    1.92
   0  25   3    5.86    2.20
   0  25  -3    1.45    1.76
   0  25   3    2.27    2.07
   0  25   3    4.70    1.70
   0  25  -3    4.17    2.21
   0  25  -4   26.61    2.43
   0  25  -4   31.21    2.39
   0  25   4   31.09    2.61
   0  25  -4   42.10    3.18
   0  25   4   29.94    2.86
   0  25   5    0.42    2.63
   0  25   5    0.19    2.42
   0  25   5    4.66    2.26
   0  25  -5   -2.69    2.40
   0  25   5    0.56    2.37
   0  25  -6   -1.63    2.37
   0  25   6    3.00    2.47
   0  25   6    2.51    2.42
   0  26   0    0.72    1.94
   0  26   0    2.76    2.08
   0 -26   0    2.79    2.19
   0  26   0   -0.05    0.95
   0  26  -1   55.06    3.24
   0  26   1   56.54    3.43
   0  26  -1   51.74    3.35
   0  26   1   55.78    3.57
   0 -26  -1   56.72    3.59
   0 -26   1   51.63    3.41
   0  26   1   61.99    3.61
   0  26  -1   54.77    3.57
   0  26   1   55.56    2.62
   0  26   1   56.02    2.60
   0  26  -2   18.52    2.18
   0  26   2   17.33    2.46
   0  26  -2   14.03    2.20
   0  26   2   14.95    2.59
   0 -26   2   15.70    2.45
   0  26   2   20.85    2.51
   0  26   2   20.35    1.84
   0  26   2   14.98    1.85
   0  26  -2   15.49    2.39
   0  26  -3    3.99    1.95
   0  26   3    3.06    2.44
   0  26   3    3.15    2.26
   0  26  -3    3.17    1.82
   0  26   3   -2.22    1.79
   0  26   3   -3.29    2.27
   0  26  -3    2.18    2.24
   0  26  -4   19.60    2.16
   0  26  -4   12.36    1.94
   0  26  -4   15.88    2.66
   0  26   4   13.50    2.26
   0  26   4   16.19    2.61
   0  26   5    3.06    2.65
   0  26   5    4.42    2.49
   0  26  -5    1.87    2.44
   0  26   5   -1.74    2.30
   0  26   5   -0.58    2.43
   0  26   6    1.08    2.58
   0  26   6    0.20    2.62
   0  26  -6    3.96    2.58
   0  27   0   -0.15    1.97
   0  27   0   -0.64    2.02
   0 -27   0   -0.15    2.23
   0  27   0   -1.06    0.99
   0  27   0    1.83    2.12
   0  27  -1    2.29    2.06
   0  27   1    2.26    2.10
   0  27   1    3.83    2.31
   0  27  -1    2.12    2.20
   0 -27  -1    2.16    2.42
   0 -27   1    2.19    2.31
   0  27   1    3.31    2.06
   0  27   1    0.16    1.24
   0  27  -1    4.41    2.21
   0  27  -2    5.23    1.99
   0  27   2    3.58    2.21
   0  27  -2    8.29    2.15
   0  27   2    6.49    2.49
   0 -27   2    6.01    2.26
   0  27   2    4.67    2.25
   0  27   2    4.86    1.53
   0  27  -2    3.17    2.20
   0  27  -3    5.97    2.05
   0  27   3    0.80    2.60
   0  27   3    6.03    2.47
   0  27  -3    1.72    1.87
   0  27   3    0.48    1.79
   0  27  -3    3.80    2.35
   0  27   3    5.16    2.22
   0  27   4   16.41    3.07
   0  27   4   14.81    2.73
   0  27   4   15.93    2.58
   0  27  -4   21.38    2.80
   0  27   4   16.29    2.33
   0  27   5    3.66    2.49
   0  27  -5    2.73    2.53
   0  27   5   -0.48    2.20
   0  27  -6   49.43    3.80
   0  28   0    6.62    2.15
   0  28   0   11.77    2.45
   0 -28   0   11.57    2.61
   0  28   0    7.47    2.43
   0  28  -1   11.04    2.27
   0  28   1   12.63    2.43
   0  28   1   12.28    2.58
   0  28  -1    9.92    2.40
   0 -28   1   16.27    2.61
   0 -28  -1   13.90    2.78
   0  28  -1   10.19    2.54
   0  28   1   10.23    1.50
   0  28  -2   13.35    2.42
   0  28   2   14.89    2.80
   0  28  -2   12.63    2.27
   0  28   2   15.37    2.56
   0  28   2   14.52    1.79
   0  28  -2   14.58    2.66
   0  28   2   17.19    2.53
   0  28  -3   18.10    2.36
   0  28   3   17.20    3.01
   0  28  -3   15.20    2.27
   0  28   3   21.47    2.90
   0  28   3   20.97    2.76
   0  28   3   20.29    2.20
   0  28  -3   19.19    2.84
   0  28   4    6.00    2.97
   0  28   4    3.46    2.68
   0  28   4   -0.82    2.62
   0  28   4    4.15    2.13
   0  28  -5    5.26    2.72
   0  28   5    3.62    2.37
   0  29   0   -3.12    2.33
   0  29   0    2.76    2.40
   0 -29   0   -1.01    2.49
   0  29   0   -4.00    2.52
   0  29  -1    6.38    2.17
   0  29   1    5.78    2.31
   0  29  -1    2.30    2.23
   0  29   1    4.31    2.50
   0 -29   1    3.64    2.48
   0  29  -1    0.40    2.22
   0  29  -2    5.23    2.38
   0  29   2    3.02    2.62
   0  29  -2    4.34    2.22
   0  29   2    1.68    2.36
   0  29  -2   -0.81    2.49
   0  29   2    3.06    2.44
   0  29   2    3.00    1.63
   0  29  -3   -1.51    2.14
   0  29   3   -1.07    2.84
   0  29  -3   -0.72    1.96
   0  29   3   -0.59    2.45
   0  29  -3   -0.21    2.55
   0  29   3   -1.67    2.34
   0  29   3    1.50    1.84
   0  29   4   16.80    3.21
   0  29   4   12.87    2.89
   0  29   4   16.19    2.39
   0  29   4   11.55    2.67
   0  29  -4   16.66    3.02
   0  29  -5   14.07    2.99
   0  29   5    7.54    2.57
   0  30   0   54.19    3.64
   0  30   0   57.96    3.83
   0 -30   0   51.70    3.83
   0  30   0   52.91    3.87
   0  30  -1    1.71    2.37
   0  30   1   -1.16    2.61
   0  30  -1    5.19    2.29
   0  30   1    4.01    2.36
   0  30  -1    0.21    2.56
   0  30   2    3.14    2.83
   0  30  -2    5.44    2.40
   0  30   2    5.05    2.59
   0  30  -2    7.96    2.34
   0  30  -2    3.60    2.57
   0  30   2    3.84    2.54
   0  30   3   -1.56    2.95
   0  30   3   -3.71    2.64
   0  30   3    5.67    2.60
   0  30  -3    1.28    2.73
   0  30   3    3.30    2.01
   0  30  -4    8.64    3.08
   0  30   4    8.02    2.36
   0  30   5    6.13    2.55
   0  30  -5    6.10    2.89
   0  31   0    2.13    2.44
   0  31   0   -3.93    2.65
   0 -31   0    0.73    2.75
   0  31   0   -1.09    2.37
   0  31   1   41.70    3.65
   0  31  -1   39.15    3.36
   0  31  -1   39.80    3.17
   0  31   1   36.33    3.40
   0  31  -1   42.62    3.56
   0  31  -2   12.84    2.71
   0  31   2    8.92    3.05
   0  31   2    7.68    2.78
   0  31  -2    5.67    2.45
   0  31   2   11.36    2.92
   0  31  -2   10.10    2.93
   0  31   3    6.24    3.03
   0  31   3   16.68    3.13
   0  31  -3   14.44    3.06
   0  31   4   16.43    2.59
   0  31  -4   12.37    3.11
   0  31  -5    5.18    2.98
   0  32   0   17.88    2.99
   0  32   0   17.70    2.91
   0  32   0   14.27    3.04
   0  32  -1    4.62    2.58
   0  32   1   -0.83    2.78
   0  32   1   -3.34    2.69
   0  32  -1    1.93    2.39
   0  32  -1    1.81    2.85
   0  32   2    2.25    3.10
   0  32  -2    5.33    2.56
   0  32   2    4.41    2.71
   0  32  -2    6.72    2.45
   0  32  -2    4.57    2.90
   0  32  -3    2.77    2.91
   0  33   0    2.22    2.75
   0  33   0    3.82    2.65
   0  33   1   -0.21    2.92
   0  33  -1    1.92    2.76
   0  33  -1   -0.55    2.56
   0  33   1   -1.62    2.69
   0  34   0    3.77    2.95
   0  34   0   -0.99    2.68
   0  34   1   -0.66    2.97
   0  34  -1   -1.40    2.96
   0  34   1    4.62    2.88
   0  34  -1    3.02    2.80
   0  35   0   -2.16    3.01
   0  35   0   -0.82    2.76
  -1   0   9    3.62    2.42
  -1   0   9   -1.08    2.16
  -1   0   8    7.07    2.45
  -1   0   8    4.21    1.87
  -1   0   7   -0.67    1.31
  -1   0   7    0.68    1.37
  -1   0   7    1.16    1.42
  -1   0   7   -2.53    2.08
  -1   0   7    1.42    1.63
  -1   0   6  121.51    4.36
  -1   0   6  121.54    4.37
   1   0  -6  111.69    4.26
   1   0  -6  116.64    4.29
  -1   0   6  116.73    4.37
  -1   0   6  119.48    5.05
  -1   0   6  115.86    4.03
  -1   0   6  118.71    4.65
  -1   0   6  111.50    4.18
  -1   0   5   -0.23    0.87
   1   0  -5   -1.02    0.89
  -1   0   5   -0.11    0.86
  -1   0   5   -0.66    0.91
   1   0  -5   -0.15    0.85
  -1   0   5    0.23    0.51
  -1   0   5    1.64    1.53
  -1   0   5    0.47    0.78
  -1   0   5    1.18    1.16
  -1   0   4  670.75   21.39
  -1   0   4  677.91   21.41
   1   0  -4  667.16   21.35
   1   0  -4  675.28   21.36
  -1   0   4  669.21   21.41
   1   0  -4  683.80   21.36
  -1   0   4  683.24   21.88
  -1   0   4  655.99   21.20
  -1   0   4  674.97   21.59
   1   0  -4  666.31   21.53
  -1   0   3    0.29    0.60
  -1   0   3    0.39    0.59
   1   0  -3    0.38    0.65
   1   0  -3    0.12    0.62
   1   0  -3   -0.24    0.66
  -1   0   3    0.07    0.65
  -1   0   3    0.68    1.00
   1   0  -3   -0.14    0.38
  -1   0   3    0.77    0.78
  -1   0   3   -0.17    0.31
   1   0  -2 9845.90  304.96
  -1   0   2 9737.82  304.98
   1   0  -2 9792.98  304.96
  -1   0   2 9655.14  304.97
  -1   0   2 9690.86  304.99
   1   0  -2 9799.26  304.97
  -1   0   2 9659.33  305.24
  -1   0   2 9511.50  305.11
  -1   0   1    0.55    0.48
  -1   0   1    0.02    0.53
  -1   0   1    0.10    0.69
   1   0  -1    1.03    0.79
   1   0  -1    0.63    0.70
  -1   0   1    0.03    0.67
   1   0   0 1640.09   51.58
  -1   0   0 1686.84   51.60
  -1   0   0 1651.23   51.57
   1   0   0 1601.17   51.57
   1   0   0 1651.31   51.55
   1   0   0 1613.91   51.56
  -1   0  -1    0.94    0.95
  -1   0  -1    0.89    0.87
   1   0   1    0.78    0.96
   1   0   1   -0.83    0.87
   1   0   1    0.70    0.62
  -1   0  -1    0.23    0.60
   1   0   2 3462.87  109.20
   1   0   2 3511.00  109.24
   1   0   2 3405.52  109.14
   1   0   2 3592.22  109.10
   1   0   2 3397.36  109.10
   1   0   3   -0.25    0.86
   1   0   3    0.60    0.85
   1   0   3    0.97    1.15
   1   0   3    0.33    1.25
   1   0   3   -0.56    0.73
   1   0   3    1.02    0.89
   1   0   4 1496.04   47.45
   1   0   4 1476.01   47.45
   1   0   4 1471.50   47.56
   1   0   4 1504.12   47.63
   1   0   4 1478.82   47.44
   1   0   4 1537.35   47.46
   1   0   4 1492.56   47.43
   1   0   4 1529.99   47.57
   1   0   5   -0.23    1.05
   1   0   5   -0.46    1.02
   1   0   5   -1.28    1.22
   1   0   5    0.30    1.50
   1   0   5   -1.46    1.43
   1   0   5    2.13    1.08
   1   0   5   -0.74    0.93
   1   0   5   -0.82    1.22
   1   0   5    0.35    1.24
   1   0   6   78.43    3.30
   1   0   6   77.73    3.31
   1   0   6   78.16    3.58
   1   0   6   82.51    3.74
   1   0   6   77.39    3.33
   1   0   6   78.86    3.24
   1   0   6   74.92    3.33
   1   0   6   69.79    3.34
   1   0   6   78.07    3.42
   1   0   7    0.73    1.38
   1   0   7    1.04    1.41
   1   0   7   -0.53    1.45
   1   0   7    0.13    1.86
   1   0   7    1.50    2.03
   1   0   7   -0.48    1.31
   1   0   7   -1.15    1.58
   1   0   8    5.95    1.71
   1   0   8    1.66    1.57
   1   0   8    4.03    1.79
   1   0   8    3.36    1.86
   1   0   8    0.13    1.88
   1   0   9   -0.91    2.28
  -1   1  10    3.77    2.65
  -1   1   9   34.61    3.51
  -1  -1   9   31.82    3.25
  -1  -1   9   34.75    2.91
  -1   1   9   29.75    2.90
  -1   1   8   23.03    2.92
  -1  -1   8   20.99    2.75
  -1  -1   8   18.27    2.24
  -1   1   8   19.51    2.22
  -1   1   7   64.48    3.05
  -1  -1   7   68.70    2.95
  -1  -1   7   70.27    2.98
  -1   1   7   62.33    2.99
  -1  -1   7   65.42    2.99
  -1   1   7   62.04    3.06
  -1   1   7   75.39    3.88
  -1  -1   7   74.13    3.86
  -1   1   7   57.97    3.31
  -1  -1   7   64.65    3.29
   1  -1  -6   51.20    2.38
  -1  -1   6   47.21    2.36
  -1   1   6   54.19    2.50
  -1   1   6   56.32    2.52
  -1  -1   6   54.79    2.43
  -1  -1   6   54.53    2.65
  -1  -1   6   52.34    2.45
  -1  -1   6   51.16    2.49
   1  -1  -6   49.77    2.36
  -1   1   6   59.38    2.59
  -1  -1   6   59.98    3.21
  -1   1   6   56.97    3.12
  -1  -1   6   49.83    2.03
  -1   1   6   53.52    2.11
  -1  -1   6   56.12    2.28
  -1   1   6   53.00    2.76
  -1   1   6   49.19    2.24
  -1  -1   6   52.46    2.72
  -1   1   5   53.83    2.31
  -1  -1   5   52.43    2.18
  -1   1   5   53.61    2.29
   1   1  -5   52.50    2.15
   1  -1  -5   53.55    2.24
  -1  -1   5   50.51    2.18
   1  -1  -5   49.68    2.22
   1   1  -5   48.25    2.13
  -1  -1   5   51.78    2.21
  -1   1   5   55.39    2.35
  -1  -1   5   50.88    1.92
  -1   1   5   51.36    1.98
  -1  -1   5   53.33    2.79
  -1   1   5   56.84    2.57
  -1  -1   5   53.97    2.53
  -1  -1   5   49.79    2.08
  -1  -1   4    3.22    0.70
   1   1  -4    4.68    0.76
  -1  -1   4    3.86    0.70
  -1   1   4    4.73    0.84
   1  -1  -4    4.89    0.79
   1  -1  -4    3.77    0.79
  -1   1   4    3.81    0.84
  -1  -1   4    4.76    0.75
   1  -1  -4    4.33    0.80
  -1   1   4    4.89    0.88
   1   1  -4    5.00    0.75
  -1  -1   4    5.53    1.27
  -1  -1   4    3.83    0.46
   1  -1  -4    4.00    0.59
  -1  -1   4    4.84    0.67
   1  -1  -4    3.59    1.15
   1   1  -4    2.94    1.03
  -1  -1   4    3.94    0.95
  -1   1   4    4.00    1.08
  -1   1   4    3.74    0.53
  -1   1   3   64.73    2.44
  -1  -1   3   65.61    2.32
  -1   1   3   64.83    2.43
  -1  -1   3   66.78    2.32
   1   1  -3   67.15    2.32
   1  -1  -3   66.90    2.42
   1  -1  -3   65.52    2.41
   1   1  -3   64.29    2.31
  -1  -1   3   65.99    2.34
   1  -1  -3   64.31    2.42
   1   1  -3   64.62    2.32
  -1   1   3   64.48    2.47
  -1  -1   3   66.94    2.77
  -1   1   3   64.92    2.22
  -1  -1   3   65.05    2.15
   1  -1  -3   65.10    2.23
   1   1  -3   63.36    2.53
  -1  -1   3   64.43    2.21
  -1   1   3   64.13    2.64
  -1  -1   3   61.57    2.56
   1  -1  -2  388.41   11.89
  -1   1   2  378.02   11.89
   1   1  -2  374.62   11.79
   1   1  -2  373.01   11.79
  -1  -1   2  388.08   11.81
  -1   1   2  366.49   11.89
   1  -1  -2  380.79   11.88
   1   1  -2  370.74   11.79
  -1  -1   2  385.22   11.82
  -1   1   2  374.57   11.91
   1  -1  -2  381.38   11.90
   1  -1  -2  340.07   11.75
  -1   1   2  365.64   11.76
  -1  -1   2  395.89   12.14
  -1  -1   2  377.65   12.00
  -1   1   2  357.83   12.00
   1  -1  -2  368.30   11.99
  -1  -1   1   10.78    0.62
  -1   1   1   11.46    0.76
  -1  -1   1   11.79    0.65
  -1   1   1    9.98    0.78
   1   1  -1   10.12    0.95
  -1  -1   1   10.53    0.92
  -1   1   1   12.04    0.91
  -1  -1   1   11.25    0.79
   1  -1  -1   11.06    0.85
   1   1  -1   12.89    0.83
  -1   1   1    8.75    0.89
  -1   1   1   12.51    0.66
   1  -1   0  386.15   12.51
   1   1   0  380.32   12.48
  -1   1   0  397.52   12.52
  -1  -1   0  395.84   12.48
  -1  -1   0  397.90   12.50
   1   1   0  382.57   12.49
   1  -1   0  388.11   12.53
  -1   1   0  392.07   12.53
   1   1   0  382.63   12.43
   1   1   0  394.71   12.46
   1  -1   0  366.27   12.41
   1   1   0  399.46   12.48
  -1  -1   0  400.56   12.48
  -1  -1   0  403.59   12.44
  -1   1   0  411.09   12.47
   1  -1   0  397.62   12.47
   1  -1   0  394.88   12.50
  -1   1   0  393.91   12.50
  -1   1  -1 2589.03   82.67
   1   1   1 2582.73   82.64
   1  -1   1 2592.58   82.67
   1   1   1 2654.50   82.68
  -1  -1  -1 2679.26   82.65
  -1   1  -1 2732.74   82.72
   1  -1   1 2704.82   82.71
  -1  -1  -1 2814.23   82.70
   1   1   1 2561.61   82.61
  -1  -1  -1 2674.53   82.60
  -1   1  -1 2501.99   82.68
   1  -1   1 2562.84   82.68
  -1  -1  -1 2585.69   82.59
   1   1   2  652.13   21.20
   1   1   2  670.95   21.11
   1  -1   2  662.69   21.18
   1   1   2  653.99   21.24
   1  -1   2  657.39   21.22
   1   1   2  669.01   21.11
   1  -1   2  683.05   21.13
   1   1   2  658.16   21.11
   1   1   2  631.67   21.10
   1  -1   2  672.12   21.07
   1   1   2  681.85   21.11
   1  -1   2  657.13   21.22
   1   1   3  354.19   12.25
   1   1   3  378.92   12.17
   1  -1   3  368.63   12.25
   1  -1   3  394.41   12.15
   1   1   3  385.56   12.17
   1  -1   3  376.70   12.31
   1  -1   3  373.52   12.13
   1   1   3  351.95   12.31
  -1  -1  -3  348.74   12.13
   1  -1   3  383.03   12.16
   1   1   3  377.63   12.16
   1  -1   3  366.84   12.11
   1   1   3  388.33   12.17
   1  -1   3  377.42   12.28
   1  -1   4    4.79    0.91
   1   1   4    4.32    0.98
   1   1   4    2.73    1.16
   1   1   4    5.31    0.96
   1  -1   4    5.78    1.33
   1   1   4    3.41    1.36
   1  -1   4    6.06    0.93
   1   1   4    3.17    0.94
   1  -1   4    3.44    1.23
   1   1   4    4.27    1.28
   1  -1   4    3.38    0.91
   1   1   4    4.94    0.93
   1  -1   4    6.25    1.20
   1  -1   4    4.86    1.05
   1   1   5  359.05   11.74
   1  -1   5  346.11   11.70
   1  -1   5  339.60   11.84
   1   1   5  358.57   11.75
   1  -1   5  348.54   11.70
   1   1   5  345.63   11.89
   1  -1   5  339.14   11.70
   1   1   5  352.19   11.74
   1   1   5  363.69   12.02
   1  -1   5  346.63   11.93
   1  -1   5  353.75   11.70
   1   1   5  356.42   11.73
   1  -1   5  361.41   11.77
   1   1   5  346.12   11.72
   1   1   5  366.56   11.85
   1  -1   5  357.59   11.85
   1  -1   5  352.69   11.69
   1   1   5  359.80   11.82
   1   1   6    9.70    1.44
   1   1   6   10.82    1.44
   1  -1   6    9.87    1.32
   1   1   6   11.44    1.61
   1  -1   6   11.09    1.40
   1   1   6   10.39    1.73
   1   1   6   11.14    1.49
   1  -1   6   11.19    1.90
   1  -1   6   10.75    1.76
   1   1   6    9.43    1.89
   1  -1   6   10.64    1.38
   1   1   6    9.18    1.31
   1  -1   6    9.42    1.32
   1   1   6    8.49    1.42
   1  -1   6   12.08    1.56
   1  -1   6   10.75    1.55
   1  -1   6   11.71    1.49
   1   1   6   11.30    1.63
   1   1   7   25.18    2.01
   1  -1   7   19.59    1.86
   1   1   7   25.81    2.04
   1  -1   7   23.57    1.90
   1  -1   7   25.20    2.53
   1  -1   7   23.58    2.31
   1   1   7   23.66    2.05
   1  -1   7   24.93    1.99
   1   1   7   20.58    1.82
   1  -1   7   25.41    1.84
   1   1   7   26.31    2.21
   1  -1   7   19.58    2.04
   1   1   8    0.36    1.69
   1   1   8    0.96    1.67
   1  -1   8    2.67    1.62
   1  -1   8   -1.17    1.58
   1   1   8   -0.37    1.73
   1  -1   8    2.38    1.74
   1  -1   8   -0.16    1.77
   1  -1   8   -1.55    1.78
   1   1   8    0.41    1.88
   1  -1   9   19.08    2.52
   1   1   9   14.76    2.46
  -1   2   9   27.90    3.31
  -1  -2   9   33.39    3.20
  -1   2   9   27.17    2.84
  -1  -2   9   28.69    2.81
  -1   2   8   14.99    2.63
  -1  -2   8   10.03    2.24
  -1  -2   8   12.73    2.07
  -1   2   8   15.73    2.22
  -1  -2   7   30.08    1.88
  -1  -2   7   29.76    1.86
  -1   2   7   29.34    2.06
   1  -2  -7   32.52    1.96
  -1   2   7   27.53    2.07
  -1  -2   7   28.09    1.88
  -1   2   7   25.59    2.13
   1  -2  -7   28.44    1.89
  -1  -2   7   30.69    2.69
  -1   2   7   30.47    2.82
  -1  -2   7   31.62    2.26
  -1   2   7   32.05    2.51
   1  -2  -6    0.07    1.07
  -1  -2   6    0.79    0.97
  -1   2   6   -0.41    1.19
  -1  -2   6    0.25    0.97
  -1   2   6    1.68    1.23
  -1   2   6   -0.84    1.29
  -1  -2   6    1.04    1.25
  -1  -2   6   -1.35    1.05
   1  -2  -6    0.14    1.10
  -1  -2   6    0.60    1.12
  -1  -2   6   -0.04    0.58
  -1  -2   6   -0.89    1.49
  -1   2   6    0.23    0.74
  -1  -2   6    0.05    0.90
  -1  -2   6    1.14    1.30
  -1   2   6    0.21    1.33
  -1  -2   5   99.78    3.37
  -1  -2   5   93.62    3.33
  -1   2   5   93.60    3.55
   1  -2  -5   89.48    3.44
   1  -2  -5   88.67    3.45
  -1   2   5   87.14    3.53
  -1  -2   5   92.50    3.35
  -1  -2   5   92.36    3.43
   1  -2  -5   92.35    3.46
  -1  -2   5   95.53    3.53
  -1   2   5   91.47    3.60
  -1  -2   5   96.62    4.05
  -1   2   5   88.75    3.23
  -1  -2   5   86.33    3.15
   1  -2  -5   86.24    3.25
   1   2  -5  102.28    3.66
  -1  -2   5   93.69    3.27
  -1  -2   5   90.52    3.63
  -1   2   5   89.06    3.73
   1   2  -4    4.71    0.71
   1  -2  -4    4.41    0.86
  -1  -2   4    5.52    0.65
  -1   2   4    5.54    0.92
  -1  -2   4    5.00    0.65
  -1   2   4    5.41    0.93
   1  -2  -4    3.93    0.86
   1  -2  -4    6.41    0.94
  -1   2   4    4.21    0.98
   1   2  -4    4.58    0.69
  -1  -2   4    4.28    0.66
  -1  -2   4    4.53    0.48
   1  -2  -4    4.41    0.63
  -1  -2   4    6.12    1.22
  -1   2   4    6.19    1.16
  -1  -2   4    5.09    0.63
   1   2  -4    4.60    1.02
  -1  -2   4    4.83    0.99
  -1   2   4    4.27    0.59
   1   2  -3    0.67    0.50
   1  -2  -3   -0.08    0.75
  -1  -2   3    0.70    0.46
   1  -2  -3    1.01    0.77
  -1   2   3    1.97    0.72
  -1  -2   3    1.11    0.47
  -1   2   3    0.37    0.67
   1   2  -3    0.39    0.49
  -1   2   3    0.35    0.74
   1  -2  -3    0.31    0.77
  -1  -2   3    0.27    0.49
  -1  -2   3    0.95    0.31
  -1  -2   3    2.21    0.92
   1  -2  -3    0.16    0.52
  -1  -2   3    0.95    0.76
   1   2  -3    0.04    0.89
  -1  -2   3    0.85    0.38
  -1   2   3    1.97    0.87
  -1   2   3    0.54    0.50
   1   2  -2 9095.82  287.55
  -1   2   2 9203.36  287.74
  -1   2   2 8996.88  287.73
  -1  -2   2 9212.42  287.56
   1  -2  -2 8786.44  287.72
   1  -2  -2 8897.00  287.71
   1   2  -2 9107.83  287.56
   1  -2  -2 8883.21  287.73
   1   2  -2 9169.50  287.56
  -1   2   2 9007.65  287.75
  -1  -2   2 9246.21  287.57
   1  -2  -2 9279.29  287.60
   1   2  -2 9458.97  287.93
  -1  -2   2 9527.77  287.93
  -1   2   2 9265.73  287.62
  -1  -2   2 9999.00  287.79
  -1   2   2 9379.78  287.81
   1  -2  -2 9145.56  287.80
  -1   2   1 8458.86  265.70
  -1   2   1 8380.21  265.72
   1   2  -1 8777.69  265.80
  -1  -2   1 8681.30  265.82
  -1  -2   1 8229.05  265.68
   1  -2  -1 8928.69  265.73
  -1   2   1 7952.14  265.73
  -1   2   1 8551.76  265.65
   1  -2   0  429.10   13.40
  -1   2   0  416.55   13.40
  -1  -2   0  411.61   13.33
  -1  -2   0  417.41   13.36
  -1   2   0  425.89   13.42
   1  -2   0  432.36   13.42
  -1  -2   0  439.18   13.39
   1   2   0  427.68   13.39
   1   2   0  401.68   13.31
  -1  -2   0  392.63   13.36
   1   2   0  419.74   13.37
  -1  -2   0  420.40   13.31
   1  -2   0  422.92   13.33
   1  -2   0  419.65   13.39
  -1   2   0  415.27   13.40
  -1   2   0  433.77   13.34
  -1   2  -1 1173.05   36.17
   1  -2   1 1129.62   36.17
   1   2   1 1128.76   36.10
  -1   2  -1 1203.81   36.21
   1  -2   1 1149.08   36.20
   1   2   1 1168.71   36.19
   1   2   1 1099.14   36.14
   1   2   1 1087.91   36.09
   1   2   1 1150.69   36.10
  -1  -2  -1 1178.91   36.10
   1   2   1 1149.05   36.09
  -1   2  -1 1113.99   36.19
   1  -2   1 1133.17   36.19
  -1  -2  -1 1168.99   36.09
   1  -2   2  329.49   11.17
   1   2   2  348.69   11.10
   1   2   2  349.42   11.10
   1   2   2  340.18   11.19
   1   2   2  348.77   11.26
   1  -2   2  354.73   11.24
   1   2   2  345.77   11.12
   1   2   2  342.75   11.10
   1  -2   2  339.75   11.02
   1   2   2  334.10   11.09
   1  -2   2  340.06   11.22
   1  -2   3  901.62   29.02
   1   2   3  904.99   28.94
   1   2   3  902.01   28.93
   1  -2   3  872.03   29.04
   1   2   3  912.26   28.94
   1   2   3  856.67   29.01
   1   2   3  932.73   29.13
   1   2   3  915.87   28.94
   1  -2   3  939.92   28.94
  -1  -2  -3  878.71   28.91
   1   2   3  918.10   28.99
   1  -2   3  927.60   28.85
   1  -2   3  953.82   29.07
   1   2   3  913.56   28.93
   1  -2   4   26.95    1.78
   1   2   4   27.72    1.60
   1  -2   4   26.10    1.48
   1   2   4   27.51    1.57
   1  -2   4   26.68    1.87
   1  -2   4   27.68    1.51
   1   2   4   30.56    2.01
   1   2   4   31.08    1.63
   1   2   4   27.31    1.82
  -1  -2  -4   27.24    1.60
   1  -2   4   27.95    1.54
   1   2   4   33.07    1.60
   1  -2   4   26.48    1.57
   1   2   4   29.85    1.71
   1  -2   4   27.58    1.77
   1  -2   5  187.61    6.46
   1  -2   5  187.71    6.47
   1   2   5  191.59    6.54
   1  -2   5  178.37    6.65
   1   2   5  185.47    6.53
   1   2   5  186.39    6.73
   1  -2   5  190.58    6.46
   1   2   5  186.88    6.55
   1  -2   5  167.59    6.68
   1   2   5  198.44    6.89
   1  -2   5  187.83    6.47
   1   2   5  186.17    6.49
   1  -2   5  177.70    6.41
   1  -2   5  180.92    6.60
   1   2   5  180.72    6.52
   1   2   5  193.51    6.64
   1  -2   5  179.66    6.47
   1  -2   6    7.69    1.28
   1   2   6    7.38    1.42
   1   2   6    8.54    1.43
   1  -2   6    7.78    1.29
   1   2   6    8.11    1.54
   1  -2   6   11.79    1.34
   1   2   6    8.51    1.87
   1   2   6    9.96    1.53
   1  -2   6    8.51    1.67
   1  -2   6    7.92    1.78
   1   2   6   12.67    2.12
   1  -2   6    9.10    1.26
   1   2   6    9.10    1.28
   1  -2   6    8.05    1.55
   1  -2   6    7.14    1.39
   1   2   6    9.96    1.52
   1   2   6    9.61    1.54
   1  -2   6    9.17    1.47
   1   2   7    1.75    1.52
   1   2   7   -1.10    1.53
   1  -2   7    0.20    1.38
   1  -2   7    0.40    1.36
   1   2   7   -0.34    1.52
   1  -2   7    2.73    1.52
   1  -2   7    0.49    1.86
   1  -2   7    0.40    2.02
   1  -2   7   -1.14    1.24
   1  -2   7   -0.68    1.50
   1   2   7    0.79    1.34
   1   2   7   -0.73    1.70
   1  -2   7    0.54    1.50
   1   2   8   68.36    3.51
   1  -2   8   70.75    3.46
   1  -2   8   79.12    3.53
   1   2   8   67.35    3.54
   1   2   8   76.49    3.67
   1  -2   8   66.89    3.45
   1  -2   8   66.27    3.70
   1   2   8   75.55    3.81
   1  -2   8   72.65    3.58
   1   2   9    1.66    2.12
   1   2   9    3.19    2.20
  -1  -3  10   34.17    3.48
  -1  -3  10   24.18    3.32
  -1   3   9    2.63    2.61
  -1  -3   9    5.29    2.29
  -1   3   9    1.15    2.15
  -1  -3   9    1.33    2.13
  -1  -3   8    4.39    2.25
  -1   3   8    2.80    2.48
  -1  -3   8    6.50    1.86
  -1   3   8    8.49    2.13
   1  -3  -7   -0.25    1.35
  -1   3   7    3.86    1.54
  -1   3   7    1.47    1.48
  -1   3   7    0.10    1.53
   1  -3  -7    0.25    1.35
  -1  -3   7   -0.51    1.87
  -1   3   7    3.86    1.74
  -1  -3   7    2.60    1.52
  -1  -3   6    4.81    0.97
   1  -3  -6    6.84    1.19
  -1   3   6    3.11    1.22
  -1  -3   6    5.83    0.99
  -1   3   6    3.92    1.28
  -1  -3   6    3.41    1.10
   1  -3  -6    3.67    1.16
  -1  -3   6    5.88    1.04
  -1   3   6    6.34    1.43
  -1  -3   6    4.91    1.25
  -1  -3   6    8.00    1.76
  -1  -3   6    5.15    0.68
   1  -3  -6    4.14    0.90
  -1   3   6    6.08    1.55
  -1  -3   6    2.57    1.28
  -1  -3   6    4.46    0.93
  -1   3   6    4.16    0.85
  -1   3   5   76.94    3.04
   1  -3  -5   74.04    2.94
  -1   3   5   75.11    3.01
  -1  -3   5   74.62    2.84
  -1  -3   5   73.83    2.73
   1  -3  -5   73.30    2.93
  -1  -3   5   77.29    2.74
   1  -3  -5   75.87    2.95
  -1  -3   5   71.23    2.90
  -1  -3   5   68.57    2.72
  -1   3   5   76.01    3.08
  -1  -3   5   74.55    3.37
   1  -3  -5   69.84    2.72
  -1  -3   5   69.49    2.57
  -1   3   5   68.22    2.69
  -1  -3   5   77.09    2.70
  -1  -3   5   72.00    3.04
   1   3  -5   77.86    3.06
  -1   3   5   76.83    3.28
  -1  -3   4   75.20    2.74
   1  -3  -4   76.82    2.96
  -1   3   4   79.16    3.01
  -1   3   4   78.97    3.01
  -1  -3   4   76.96    2.82
   1  -3  -4   78.61    2.98
  -1  -3   4   79.08    2.75
  -1   3   4   75.40    3.04
  -1  -3   4   84.46    2.90
  -1  -3   4   76.13    2.75
   1  -3  -4   80.17    3.00
  -1  -3   4   78.43    3.30
  -1   3   4   78.16    2.78
   1  -3  -4   79.30    2.79
  -1  -3   4   77.08    2.64
  -1  -3   4   75.69    2.69
  -1  -3   4   79.75    3.06
  -1   3   4   80.95    3.21
   1   3  -4   79.12    3.03
   1  -3  -3   65.62    2.54
  -1  -3   3   66.63    2.27
  -1   3   3   65.51    2.57
  -1  -3   3   67.76    2.28
   1  -3  -3   67.81    2.55
  -1   3   3   65.49    2.59
  -1  -3   3   66.95    2.29
  -1   3   3   61.08    2.59
   1  -3  -3   69.48    2.58
   1  -3  -3   65.33    2.38
  -1  -3   3   64.83    2.20
  -1   3   3   67.91    2.38
  -1  -3   3   62.87    2.80
  -1  -3   3   67.96    2.24
   1   3  -3   67.38    2.56
   1  -3  -3   67.93    2.67
  -1  -3   3   60.70    2.55
  -1   3   3   73.07    2.72
  -1   3   2  697.38   21.79
  -1   3   2  694.68   21.78
  -1   3   2  693.74   21.81
   1  -3  -2  700.70   21.64
  -1  -3   2  685.57   21.98
   1   3  -2  714.61   21.96
  -1  -3   2  720.13   21.95
  -1   3   2  661.86   21.65
  -1   3   2  691.99   21.83
   1  -3  -2  678.27   21.81
  -1  -3   2  653.91   21.75
   1   3  -2  659.86   21.71
  -1   3   1   78.15    2.73
   1  -3  -1   75.48    2.72
  -1   3   1   79.74    2.76
   1  -3  -1   68.50    2.74
  -1  -3   1   79.60    2.52
  -1  -3   1   73.42    2.83
   1   3  -1   73.85    2.87
  -1  -3   1   81.34    2.66
  -1   3   1   72.77    2.75
   1  -3  -1   68.38    2.72
  -1   3   1   76.61    2.65
  -1   3   0  696.38   22.12
   1  -3   0  734.25   22.11
  -1   3   0  668.32   22.13
   1  -3   0  732.57   22.13
   1   3   0  692.23   22.11
  -1  -3   0  695.58   22.11
   1   3   0  706.15   22.10
  -1  -3   0  709.74   22.03
   1   3   0  669.62   22.02
  -1  -3   0  672.55   22.11
  -1   3   0  691.66   22.12
   1  -3   0  693.50   22.01
   1  -3   0  707.69   22.11
  -1  -3  -1 1107.23   34.57
  -1   3  -1 1043.33   34.65
   1  -3   1 1116.39   34.67
   1   3   1 1106.36   34.58
   1   3   1 1113.97   34.59
  -1  -3  -1 1111.77   34.57
  -1   3  -1 1096.68   34.71
   1  -3   1 1063.03   34.68
   1   3   1 1141.39   34.61
  -1  -3  -1 1092.36   34.60
   1   3   1 1097.39   34.58
  -1  -3  -1 1088.80   34.57
  -1   3  -1 1021.75   34.68
   1  -3   1 1112.06   34.68
   1  -3   2  330.60   10.73
   1   3   2  329.85   10.65
  -1  -3  -2  322.50   10.63
   1   3   2  327.48   10.64
   1  -3   2  350.83   10.81
  -1  -3  -2  323.40   10.63
   1   3   2  332.90   10.64
   1   3   2  335.71   10.71
   1   3   2  326.12   10.65
  -1  -3  -2  294.25   10.61
  -1   3  -2  312.70   10.50
   1  -3   2  347.78   10.75
   1  -3   2  334.45   10.52
   1   3   2  339.42   10.65
   1   3   3    2.30    0.80
   1   3   3    0.89    0.74
   1   3   3    1.37    0.98
   1   3   3    1.91    0.81
  -1   3  -3    1.15    0.93
   1  -3   3    0.80    1.09
   1  -3   3    1.26    1.22
  -1   3  -3    1.14    1.02
  -1  -3  -3    0.91    0.84
   1   3   3    2.35    0.75
   1  -3   3    1.66    0.78
   1   3   3    2.65    1.25
   1  -3   3    1.52    1.12
   1  -3   3    1.29    0.78
   1  -3   4  321.87   10.96
   1   3   4  329.25   10.88
   1   3   4  332.55   10.89
   1  -3   4  322.32   10.77
   1   3   4  332.72   10.90
   1  -3   4  319.24   10.77
   1  -3   4  311.63   11.01
   1  -3   4  331.66   10.83
   1   3   4  335.54   11.03
   1   3   4  321.90   10.85
  -1  -3  -4  339.28   10.87
   1   3   4  338.59   10.89
   1  -3   4  318.10   10.99
   1  -3   4  332.99   10.76
   1   3   5    1.87    1.22
   1   3   5   -0.08    1.07
   1   3   5    0.75    1.09
   1  -3   5    1.06    0.94
   1   3   5   -0.11    1.60
   1   3   5    0.29    1.44
   1  -3   5    1.16    1.36
   1  -3   5    0.56    0.95
   1  -3   5   -0.54    1.26
   1   3   5    1.44    1.12
   1   3   5   -0.16    0.94
   1  -3   5    2.82    1.00
   1   3   5    1.08    1.62
  -1  -3  -5    1.13    1.12
   1  -3   5    0.64    1.19
   1  -3   5    1.94    1.05
   1  -3   5    0.39    1.09
   1   3   5    0.09    1.15
   1  -3   6   36.70    1.96
   1  -3   6   31.56    1.88
   1   3   6   33.05    2.10
   1   3   6   31.92    2.08
   1   3   6   33.09    2.63
   1  -3   6   32.72    2.22
   1   3   6   26.81    2.39
   1  -3   6   32.36    2.37
   1  -3   6   37.37    1.98
   1   3   6   29.97    2.07
   1   3   6   39.46    2.81
   1   3   6   34.69    2.01
   1  -3   6   29.89    1.90
   1  -3   6   30.98    2.09
   1   3   6   29.44    2.23
   1  -3   6   30.86    1.94
   1  -3   6   30.91    2.11
   1  -3   6   29.60    1.97
   1   3   6   32.28    2.15
   1  -3   7    1.93    1.33
   1   3   7    5.16    1.59
   1   3   7    5.53    1.61
   1  -3   7    3.87    1.34
   1  -3   7    3.44    1.41
   1  -3   7    4.80    2.02
   1  -3   7    3.98    1.90
   1   3   7    5.90    1.69
   1   3   7    3.65    1.40
   1  -3   7    3.88    1.32
   1  -3   7    1.85    1.43
   1  -3   7    4.39    1.56
   1   3   7    2.50    1.75
   1  -3   7    3.37    1.56
   1  -3   8   26.64    2.16
   1   3   8   25.09    2.26
   1   3   8   19.22    2.15
   1  -3   8   24.03    2.15
   1  -3   8   27.26    2.25
   1   3   8   24.80    2.36
   1  -3   8   21.32    2.31
   1  -3   8   31.40    2.40
   1   3   8   22.69    2.48
   1   3   9   -0.16    2.20
  -1  -4  10    2.51    2.60
  -1  -4   9   10.75    2.66
  -1   4   9   11.29    2.76
  -1  -4   9    7.26    2.75
  -1   4   9    9.95    2.46
  -1   4   8   17.96    2.07
  -1   4   8   15.92    2.07
  -1   4   8   15.05    2.17
  -1  -4   8   15.58    2.54
  -1   4   8   19.89    2.80
  -1   4   8   16.22    2.34
  -1  -4   8   14.35    2.11
   1  -4  -7   15.45    1.68
  -1   4   7   17.29    1.85
  -1   4   7   18.56    1.87
  -1   4   7   20.90    1.94
   1  -4  -7   17.77    1.69
  -1  -4   7   19.08    2.30
  -1   4   7   20.30    2.26
  -1  -4   7   18.51    1.88
   1  -4  -6    1.67    1.22
  -1  -4   6    1.01    0.82
  -1   4   6    0.81    1.33
  -1   4   6    0.44    1.30
  -1  -4   6   -0.21    0.81
   1  -4  -6    1.29    1.17
  -1  -4   6   -0.24    1.07
  -1   4   6    4.15    1.48
  -1  -4   6    1.45    1.21
  -1  -4   6    0.49    0.83
  -1  -4   6    1.90    0.64
  -1  -4   6    0.56    1.63
   1  -4  -6    1.20    0.89
  -1  -4   6    0.44    1.31
  -1   4   6    0.39    0.90
  -1   4   6   -0.34    1.51
   1  -4  -5   49.62    2.26
  -1  -4   5   51.62    1.93
  -1   4   5   48.94    2.29
  -1   4   5   49.92    2.31
   1  -4  -5   49.58    2.25
  -1  -4   5   46.03    2.05
  -1  -4   5   46.12    1.90
  -1  -4   5   44.75    2.10
  -1   4   5   52.52    2.39
  -1  -4   5   47.45    1.94
   1  -4  -5   49.11    2.25
   1  -4  -5   44.17    2.00
  -1  -4   5   52.49    2.67
  -1  -4   5   47.07    1.81
  -1   4   5   44.81    1.98
  -1  -4   5   47.96    1.91
  -1  -4   5   48.08    2.30
  -1   4   5   52.61    2.47
   1   4  -5   56.23    2.32
  -1   4   4   22.42    1.46
  -1   4   4   24.89    1.50
  -1  -4   4   26.14    1.08
  -1  -4   4   20.38    1.15
   1  -4  -4   26.50    1.46
   1  -4  -4   24.27    1.43
  -1  -4   4   24.54    1.07
  -1  -4   4   23.85    1.23
  -1   4   4   24.51    1.54
  -1  -4   4   24.37    1.08
   1  -4  -4   24.48    1.45
  -1   4   4   24.59    1.22
  -1  -4   4   22.83    1.00
  -1  -4   4   25.80    1.72
   1  -4  -4   22.11    1.22
   1   4  -4   22.61    1.43
  -1   4   4   26.56    1.71
  -1  -4   4   25.32    1.42
  -1  -4   4   24.10    1.09
  -1  -4   3   65.73    2.26
  -1  -4   3   66.30    2.27
  -1  -4   3   65.83    2.31
   1  -4  -3   69.03    2.63
  -1   4   3   66.57    2.65
  -1   4   3   66.65    2.65
   1  -4  -3   67.96    2.62
   1  -4  -3   67.26    2.63
  -1  -4   3   66.96    2.27
  -1  -4   3   68.53    2.34
  -1   4   3   75.50    2.75
  -1   4   3   64.23    2.45
   1  -4  -3   63.94    2.45
  -1  -4   3   54.40    2.84
   1   4  -3   71.22    2.33
   1   4  -3   70.39    2.58
  -1  -4   3   72.20    2.30
  -1   4   3   70.42    2.76
   1  -4  -3   66.62    2.71
  -1  -4   3   67.07    2.59
  -1   4   2 1073.51   33.71
  -1   4   2 1051.70   33.71
  -1   4   2 1073.08   33.75
   1  -4  -2 1066.91   33.58
   1   4  -2  990.87   33.80
  -1   4   2 1041.66   33.59
  -1  -4   2 1058.10   33.45
  -1  -4   2 1048.13   33.88
   1   4  -2 1096.50   33.61
   1   4  -2 1068.63   33.47
  -1   4   2 1097.73   33.75
   1  -4  -2 1093.29   33.71
  -1  -4   2 1065.06   33.62
   1  -4  -1   90.92    3.28
  -1   4   1   89.53    3.27
  -1   4   1   93.01    3.33
   1  -4  -1   88.10    3.30
  -1  -4   1   99.79    3.39
   1   4  -1   91.68    3.41
  -1  -4   1   96.37    3.06
   1  -4  -1   88.65    3.25
  -1   4   1   89.28    3.20
  -1  -4   1   90.97    3.15
  -1   4   1   91.46    3.22
   1  -4   0  853.41   26.08
  -1  -4   0  828.41   25.94
  -1   4   0  800.68   26.08
   1  -4   0  842.45   26.10
  -1  -4   0  827.76   25.94
  -1   4   0  791.86   26.09
   1   4   0  847.38   26.11
   1   4   0  746.85   25.98
   1   4   0  825.97   26.09
  -1  -4   0  824.40   26.11
  -1  -4   0  845.54   26.10
  -1  -4   0  831.67   26.00
   1  -4   0  833.96   25.97
  -1   4   0  847.53   26.11
   1  -4   0  819.98   26.08
  -1  -4  -1  184.64    6.07
   1  -4   1  186.24    6.19
   1   4   1  171.24    6.08
   1   4   1  163.29    6.09
  -1   4  -1  174.22    6.17
   1  -4   1  190.35    6.22
   1   4   1  170.09    6.08
  -1   4  -1  172.91    6.21
  -1  -4  -1  193.60    6.08
  -1  -4  -1  198.25    6.17
  -1   4  -1  195.27    5.91
  -1  -4  -1  193.44    6.11
   1   4   1  193.01    6.11
   1  -4   1  177.52    6.21
   1   4   1  179.07    6.08
  -1   4  -1  172.79    6.20
  -1  -4  -1  195.41    6.08
   1   4   2  262.64    8.71
   1   4   2  264.57    8.70
   1  -4   2  245.99    8.78
  -1  -4  -2  261.41    8.69
   1   4   2  260.56    8.70
  -1  -4  -2  267.93    8.70
   1  -4   2  250.74    8.82
   1  -4   2  268.94    8.54
   1  -4   2  275.83    8.52
   1   4   2  270.19    8.72
   1   4   2  264.36    8.80
  -1  -4  -2  247.61    8.68
   1  -4   2  259.42    8.79
  -1   4  -2  274.31    8.54
   1   4   2  274.90    8.72
   1   4   3   -1.23    0.89
   1   4   3    0.33    1.07
   1   4   3    0.59    0.87
  -1   4  -3    0.13    0.99
   1  -4   3    0.07    1.18
   1   4   3    1.13    0.90
  -1   4  -3   -0.37    0.92
   1  -4   3    1.75    1.07
   1  -4   3    0.22    0.67
   1   4   3    0.69    0.77
  -1  -4  -3    0.78    0.92
   1   4   3    1.47    1.26
  -1   4  -3    0.35    0.89
   1  -4   3   -0.07    1.07
   1  -4   3    0.81    0.75
   1   4   4   44.11    2.12
  -1  -4  -4   45.76    2.10
   1   4   4   45.39    2.12
   1  -4   4   45.71    1.97
   1  -4   4   42.41    2.18
  -1  -4  -4   44.80    2.13
   1   4   4   40.50    2.10
   1  -4   4   44.72    1.95
   1  -4   4   46.01    2.29
   1   4   4   45.57    2.44
  -1  -4  -4   46.63    2.11
   1   4   4   44.07    2.09
   1  -4   4   39.90    1.98
   1  -4   4   42.66    1.99
   1  -4   4   45.45    1.93
   1  -4   4   42.56    2.26
   1   4   4   44.61    2.19
   1   4   5   16.52    1.44
   1  -4   5   16.29    1.31
   1   4   5   15.22    1.65
   1   4   5   14.49    1.41
   1  -4   5   15.27    1.61
   1  -4   5   14.31    1.70
   1  -4   5   14.63    1.26
   1   4   5   16.68    1.49
   1   4   5   16.00    1.36
   1   4   5   15.12    1.97
   1  -4   5   14.24    1.34
   1  -4   5   12.30    1.25
  -1  -4  -5   16.40    1.43
   1   4   5   13.80    1.49
   1  -4   5   15.29    1.32
   1  -4   5   13.00    1.20
   1  -4   5   13.86    1.50
   1   4   6   45.97    2.49
   1  -4   6   40.90    2.19
   1  -4   6   45.93    2.61
   1   4   6   44.03    2.48
   1   4   6   48.49    2.84
   1  -4   6   37.77    2.15
   1   4   6   40.54    2.45
   1  -4   6   43.73    2.22
   1   4   6   46.55    2.99
   1  -4   6   44.13    2.70
   1  -4   6   43.39    2.43
   1  -4   6   43.65    2.21
   1   4   6   45.79    2.97
  -1  -4  -6   43.60    2.35
   1   4   6   51.57    2.40
   1  -4   6   45.00    2.30
   1  -4   6   40.46    2.41
   1   4   6   44.60    2.60
   1  -4   6   43.24    2.29
   1   4   6   40.79    2.53
   1   4   7    7.00    1.59
   1   4   7    3.82    1.59
   1  -4   7    7.24    1.46
   1  -4   7    7.93    1.46
   1   4   7   11.52    1.80
   1  -4   7    7.48    1.47
   1   4   7   11.38    1.58
   1  -4   7    5.19    1.30
   1  -4   7    7.63    1.59
   1  -4   7    8.80    1.64
   1   4   7    8.96    1.93
   1  -4   7    6.20    1.64
   1   4   8   26.43    2.42
   1   4   8   27.11    2.41
   1   4   8   29.21    2.56
   1  -4   8   27.64    2.36
   1   4   8   23.30    2.52
   1  -4   8   27.71    2.27
   1   4   9    1.37    2.15
   1   4   9   -1.62    2.11
   1   4   9   -0.44    2.16
   1   4   9    0.50    2.32
  -1  -5   9   15.88    2.88
  -1   5   9   21.30    3.25
  -1  -5   9   18.40    2.87
  -1   5   9   15.84    2.52
  -1   5   8   42.62    2.86
  -1   5   8   44.75    2.89
  -1   5   8   43.11    2.97
  -1  -5   8   46.36    3.48
  -1  -5   8   44.73    3.27
  -1  -5   8   51.26    2.95
  -1   5   8   39.55    3.11
  -1   5   7  110.18    4.50
  -1   5   7  104.54    4.47
   1  -5  -7  110.90    4.37
   1  -5  -7  107.99    4.35
  -1   5   7  113.14    4.60
  -1  -5   7  106.69    4.95
   1  -5  -7  107.12    4.06
  -1  -5   7   96.41    4.96
  -1   5   7  109.28    4.79
  -1  -5   7  112.89    4.48
   1  -5  -6   44.83    2.30
  -1  -5   6   43.16    1.89
  -1  -5   6   41.99    1.87
  -1   5   6   39.51    2.36
  -1   5   6   44.42    2.43
  -1  -5   6   42.58    2.08
   1  -5  -6   43.90    2.27
  -1   5   6   48.12    2.51
  -1  -5   6   42.88    1.90
   1  -5  -6   42.17    2.26
  -1  -5   6   40.27    2.13
  -1  -5   6   42.96    2.71
   1  -5  -6   43.76    2.02
  -1   5   6   44.36    2.05
  -1  -5   6   43.34    1.75
  -1   5   6   48.76    2.66
  -1  -5   6   47.37    2.34
  -1   5   5   -0.40    1.13
   1  -5  -5    0.55    1.05
   1  -5  -5   -0.55    1.02
  -1   5   5   -0.16    1.12
  -1  -5   5   -0.33    0.59
  -1  -5   5    0.46    0.58
  -1  -5   5    0.13    0.84
  -1   5   5   -0.34    1.18
  -1  -5   5    0.15    0.89
   1  -5  -5   -1.81    1.09
  -1  -5   5   -0.07    0.62
   1  -5  -5   -0.05    0.79
  -1  -5   5   -0.11    1.31
  -1  -5   5    0.06    0.50
  -1  -5   5   -0.78    1.01
  -1  -5   5    0.18    0.69
  -1   5   5    0.26    0.78
  -1   5   5    2.57    1.39
  -1   5   4   44.76    2.17
  -1  -5   4   45.85    1.71
   1  -5  -4   40.90    2.08
  -1   5   4   48.04    2.18
  -1  -5   4   46.23    1.82
   1  -5  -4   47.60    2.11
  -1  -5   4   46.76    1.71
  -1  -5   4   44.45    1.71
  -1   5   4   45.86    2.19
  -1  -5   4   48.76    1.87
   1  -5  -4   45.37    2.12
  -1  -5   4   47.27    2.35
  -1   5   4   44.89    1.93
  -1  -5   4   46.71    1.71
  -1  -5   4   47.52    2.53
   1  -5  -4   47.32    1.93
  -1  -5   4   49.98    2.08
   1  -5  -4   50.80    2.31
  -1  -5   4   48.29    1.77
  -1   5   4   45.44    2.29
   1   5  -4   49.31    2.08
  -1   5   3   81.78    3.01
  -1  -5   3   81.38    2.55
  -1  -5   3   78.08    2.55
  -1   5   3   78.00    3.00
   1  -5  -3   76.61    2.96
  -1  -5   3   74.22    2.59
   1  -5  -3   80.08    2.97
   1  -5  -3   74.54    2.97
  -1  -5   3   77.54    2.55
  -1   5   3   78.60    3.06
  -1  -5   3   72.92    2.61
  -1   5   3   78.40    2.83
  -1  -5   3   80.38    3.32
   1  -5  -3   74.72    2.81
  -1  -5   3   75.85    2.87
  -1  -5   3   79.86    2.64
   1  -5  -3   82.09    3.06
  -1   5   3   71.65    3.06
   1   5  -3   79.04    2.69
   1   5  -3   77.99    2.85
  -1   5   2  993.79   31.69
  -1   5   2 1025.41   31.70
  -1   5   2 1010.73   31.73
  -1  -5   2 1009.96   31.84
  -1   5   2  979.59   31.58
  -1  -5   2  997.13   31.43
   1  -5  -2 1045.99   31.57
   1   5  -2  954.33   31.45
   1  -5  -2 1000.03   31.66
  -1   5   2  981.48   31.69
   1   5  -2 1025.21   31.54
  -1  -5   2  996.62   31.53
   1   5  -1  935.92   29.19
  -1   5   1  953.57   29.47
  -1  -5   1  945.37   29.19
   1   5  -1  955.53   29.20
   1  -5  -1  908.64   29.44
  -1  -5   1  947.14   29.19
   1   5  -1  937.49   29.20
   1  -5  -1  881.63   29.47
  -1   5   1  975.70   29.51
   1   5  -1  948.09   29.54
   1   5  -1  863.85   29.29
  -1  -5   1  945.17   29.56
  -1  -5   1  931.93   29.28
  -1  -5   1  901.11   29.50
   1  -5  -1  910.05   29.39
  -1   5   1  877.38   29.41
   1   5  -1  875.09   29.30
  -1  -5   0  334.38   10.57
  -1   5   0  340.22   10.74
   1  -5   0  331.73   10.72
  -1  -5   0  330.31   10.57
   1  -5   0  337.88   10.75
  -1  -5   0  338.43   10.57
  -1   5   0  338.90   10.76
   1   5   0  326.67   10.78
  -1  -5   0  343.25   10.65
  -1  -5   0  301.08   10.75
  -1   5   0  316.08   10.54
   1   5   0  332.46   10.76
  -1  -5   0  331.04   10.76
  -1   5   0  323.73   10.75
   1  -5   0  330.03   10.73
   1  -5   0  339.11   10.59
   1   5   1   26.83    1.42
   1  -5   1   31.46    1.62
   1   5   1   31.05    1.44
  -1  -5  -1   33.44    1.44
   1   5   1   29.03    1.43
   1  -5   1   31.52    1.68
  -1  -5  -1   31.80    1.44
   1   5   1   31.74    1.42
  -1  -5  -1   34.16    1.64
  -1   5  -1   29.94    1.28
  -1  -5  -1   30.15    1.50
  -1  -5  -1   28.25    1.39
   1   5   1   30.45    1.49
   1  -5   1   34.99    1.67
   1  -5   1   32.70    1.25
  -1   5  -1   31.77    1.64
   1   5   2  595.09   18.16
   1  -5   2  566.53   18.20
  -1  -5  -2  558.91   18.14
   1   5   2  600.16   18.16
   1   5   2  592.97   18.17
  -1  -5  -2  551.72   18.13
   1  -5   2  542.97   18.22
   1  -5   2  555.72   17.99
   1   5   2  562.79   18.24
   1   5   2  567.85   18.17
  -1  -5  -2  534.71   18.15
   1   5   2  566.39   18.14
  -1   5  -2  570.32   17.94
   1  -5   2  560.22   18.24
   1   5   3 2335.09   71.23
  -1   5  -3 2312.59   71.23
   1  -5   3 2323.56   71.24
  -1  -5  -3 2156.97   71.15
   1   5   3 2291.05   71.22
   1   5   3 2268.75   71.22
   1  -5   3 2307.25   71.28
  -1  -5  -3 2147.86   71.15
  -1   5  -3 2214.94   71.26
   1   5   3 2245.85   71.28
   1   5   3 2312.94   71.21
   1  -5   3 2182.92   71.09
   1  -5   3 2267.40   71.04
   1  -5   3 2232.08   71.00
   1  -5   3 2322.91   71.29
   1   5   3 2262.94   71.19
  -1   5  -3 2254.16   71.29
   1  -5   4   34.95    2.02
   1   5   4   38.72    2.01
   1   5   4   35.87    1.96
   1  -5   4   38.92    2.16
  -1   5  -4   40.61    1.99
  -1   5  -4   39.19    2.09
   1   5   4   40.13    2.05
   1  -5   4   39.65    1.86
   1  -5   4   40.92    1.90
   1   5   4   40.80    1.96
   1   5   4   41.22    2.33
   1  -5   4   35.70    1.85
  -1  -5  -4   42.17    2.02
   1  -5   4   37.36    2.11
   1   5   4   41.13    2.08
   1  -5   4   36.30    1.74
   1  -5   5  171.78    6.08
   1   5   5  170.05    6.05
   1  -5   5  163.66    5.82
   1   5   5  172.49    6.06
   1  -5   5  166.15    6.16
   1   5   5  167.60    6.04
   1  -5   5  165.06    5.83
   1  -5   5  159.74    5.90
   1   5   5  167.67    6.33
   1  -5   5  175.46    6.04
  -1  -5  -5  174.09    5.98
   1   5   5  167.26    5.98
   1   5   5  167.43    6.12
   1   5   5  169.49    6.04
   1  -5   5  160.23    5.80
   1  -5   5  163.54    6.08
   1  -5   5  160.36    5.78
   1  -5   6   86.71    3.53
   1  -5   6   83.98    3.79
   1  -5   6   85.15    3.53
   1   5   6   92.97    3.82
   1   5   6   87.75    3.80
   1   5   6   80.87    3.99
   1   5   6   84.67    3.83
   1  -5   6   87.23    3.91
   1  -5   6   93.77    3.57
   1   5   6   89.71    4.28
  -1  -5  -6   80.97    3.62
   1   5   6   89.50    4.25
   1  -5   6   90.17    3.57
   1  -5   6   90.13    3.76
   1   5   6   94.15    3.70
   1  -5   6   88.56    3.57
   1   5   6   86.72    3.89
   1  -5   6   86.99    3.78
   1  -5   6   82.99    3.49
   1   5   7   -1.66    1.58
   1  -5   7    1.60    1.30
   1  -5   7    2.97    1.35
   1   5   7    2.00    1.51
   1   5   7    0.85    1.58
   1  -5   7    1.79    1.37
   1  -5   7    3.16    1.35
   1   5   7    1.06    1.43
   1  -5   7    2.47    1.53
   1  -5   7    0.66    1.19
   1  -5   7    0.69    1.41
   1   5   7    0.92    1.84
   1   5   8   67.00    3.69
   1   5   8   74.65    3.68
   1   5   8   76.18    3.69
   1  -5   8   71.96    3.57
   1   5   8   73.81    3.97
   1   5   9   10.93    2.38
   1   5   9   17.77    2.44
   1   5   9   14.19    2.38
   1   5   9   14.39    2.61
  -1   6   9   17.11    3.15
  -1  -6   9    9.87    2.67
  -1  -6   9   15.65    2.70
  -1   6   9   15.87    2.64
  -1   6   8   80.40    3.78
  -1   6   8   70.19    3.74
  -1   6   8   68.14    3.81
  -1  -6   8   76.35    4.13
  -1  -6   8   70.31    4.21
  -1  -6   8   78.10    3.70
  -1   6   8   77.92    4.09
   1  -6  -7   16.95    1.86
  -1   6   7   23.62    2.06
  -1   6   7   21.25    2.04
   1  -6  -7   17.59    1.87
  -1   6   7   17.70    2.06
   1  -6  -7   19.59    1.52
  -1  -6   7   16.14    2.47
  -1  -6   7   18.97    2.34
  -1  -6   7   22.35    1.94
  -1   6   7   14.29    2.23
   1  -6  -6    9.45    1.48
  -1  -6   6    8.09    0.87
  -1   6   6    7.47    1.51
   1  -6  -6    6.57    1.43
  -1  -6   6    7.68    0.84
  -1   6   6    6.25    1.52
  -1   6   6    6.82    1.66
  -1  -6   6    6.94    0.86
   1  -6  -6    9.02    1.52
  -1  -6   6    7.42    0.80
  -1  -6   6    6.97    1.77
  -1  -6   6    7.72    1.72
   1  -6  -6    6.44    1.10
  -1  -6   6    7.99    1.41
  -1   6   6    7.56    1.10
  -1   6   6    6.60    1.75
   1  -6  -5   45.29    2.13
  -1  -6   5   40.83    1.79
  -1   6   5   42.51    2.17
  -1   6   5   41.07    2.15
  -1  -6   5   38.01    1.60
   1  -6  -5   40.53    2.09
  -1  -6   5   39.36    1.61
  -1   6   5   38.67    2.21
   1  -6  -5   41.05    2.11
  -1  -6   5   38.53    1.62
  -1  -6   5   36.09    1.82
  -1  -6   5   41.17    1.61
  -1   6   5   39.50    1.88
  -1  -6   5   36.49    2.26
   1  -6  -5   38.49    1.85
  -1  -6   5   44.80    2.56
  -1   6   5   41.58    2.27
  -1  -6   5   38.19    1.67
  -1  -6   5   41.78    2.03
  -1   6   4  650.08   21.07
   1  -6  -4  660.15   21.03
   1  -6  -4  669.32   21.03
  -1  -6   4  663.85   20.69
  -1   6   4  645.79   21.08
  -1  -6   4  643.36   20.63
  -1  -6   4  642.50   20.63
  -1  -6   4  644.12   20.63
   1  -6  -4  673.20   21.05
  -1  -6   4  648.37   20.71
  -1   6   4  630.12   21.10
  -1   6   4  664.11   20.91
  -1  -6   4  665.38   21.27
   1  -6  -4  645.34   20.86
  -1  -6   4  639.01   21.36
  -1   6   4  643.66   21.19
   1   6  -4  708.02   20.81
   1   6  -4  631.68   20.87
  -1  -6   4  645.82   20.72
  -1  -6   4  667.02   20.94
   1  -6  -4  660.71   21.12
  -1   6   3  476.14   15.39
  -1   6   3  464.50   15.39
   1  -6  -3  475.45   15.36
   1  -6  -3  470.57   15.35
   1  -6  -3  488.82   15.39
  -1   6   3  476.78   15.45
   1  -6  -3  481.27   15.23
  -1   6   3  475.77   15.26
   1   6  -3  444.16   15.50
  -1  -6   3  468.28   15.07
  -1  -6   3  472.58   15.62
   1   6  -3  474.99   15.13
   1   6  -3  470.17   15.19
  -1   6   3  464.93   15.44
  -1  -6   3  499.38   15.22
   1  -6  -3  475.83   15.39
  -1   6   2  730.31   23.76
  -1   6   2  720.23   23.79
   1  -6  -2  762.11   23.64
   1   6  -2  768.53   23.91
  -1   6   2  728.29   23.64
  -1  -6   2  756.96   23.50
  -1  -6   2  759.03   23.91
  -1  -6   2  718.90   23.53
   1   6  -2  768.73   23.54
   1  -6  -2  748.81   23.70
  -1   6   2  717.09   23.72
   1   6  -2  739.54   23.53
   1   6  -1  210.72    6.48
  -1  -6   1  201.43    6.46
   1  -6  -1  200.09    6.76
   1   6  -1  207.41    6.48
   1  -6  -1  193.83    6.74
  -1  -6   1  202.85    6.45
  -1   6   1  198.44    6.76
  -1   6   1  203.94    6.81
   1  -6  -1  192.86    6.79
   1   6  -1  213.69    6.49
  -1  -6   1  199.59    6.46
   1   6  -1  196.13    6.86
  -1  -6   1  193.48    6.88
   1   6  -1  196.83    6.60
  -1  -6   1  193.22    6.56
  -1  -6   1  200.95    6.79
   1   6  -1  200.66    6.56
  -1   6   1  204.96    6.71
   1  -6  -1  196.52    6.66
   1  -6   0  262.49    8.55
  -1  -6   0  263.71    8.38
  -1  -6   0  264.30    8.38
  -1   6   0  263.04    8.57
  -1   6   0  259.91    8.59
   1  -6   0  261.12    8.58
  -1  -6   0  264.54    8.38
  -1  -6   0  272.73    8.47
  -1   6   0  260.46    8.37
   1   6   0  262.90    8.62
   1   6   0  273.17    8.60
  -1  -6   0  257.92    8.40
   1  -6   0  268.00    8.38
  -1   6   0  225.13    8.34
  -1   6   0  258.69    8.58
   1  -6   0  266.55    8.57
   1   6   1  667.09   22.80
  -1  -6  -1  731.15   22.80
  -1  -6  -1  730.03   22.80
   1  -6   1  723.62   22.88
   1   6   1  682.46   22.80
   1  -6   1  723.94   22.91
   1   6   1  670.95   22.81
  -1  -6  -1  728.78   22.80
  -1  -6  -1  717.25   22.94
   1   6   1  756.35   22.87
  -1   6  -1  736.12   22.60
  -1  -6  -1  686.45   22.85
  -1   6  -1  744.90   22.73
   1  -6   1  719.60   22.93
  -1   6  -1  715.03   22.96
   1  -6   1  725.32   22.64
  -1  -6  -1  699.08   22.79
  -1   6  -2   33.98    1.77
   1   6   2   35.85    1.72
  -1  -6  -2   31.63    1.67
   1   6   2   36.69    1.70
   1  -6   2   35.32    1.85
  -1  -6  -2   31.91    1.68
  -1   6  -2   35.16    1.88
   1  -6   2   37.77    1.90
   1   6   2   31.01    1.68
  -1  -6  -2   35.18    1.68
   1   6   2   38.78    1.70
   1   6   2   37.04    2.01
  -1  -6  -2   33.33    1.65
   1  -6   2   34.57    1.49
   1  -6   2   37.09    1.85
  -1   6  -2   34.28    1.36
   1   6   2   35.17    1.75
  -1   6  -3  971.77   31.30
   1  -6   3 1002.29   31.34
   1   6   3 1010.05   31.33
  -1  -6  -3 1012.13   31.29
   1   6   3 1032.36   31.35
   1  -6   3  917.87   31.33
  -1   6  -3  930.65   31.33
  -1  -6  -3  975.77   31.28
   1   6   3 1024.13   31.36
   1  -6   3  982.98   31.18
   1   6   3 1038.62   31.34
   1   6   3  990.53   31.42
   1  -6   3  896.95   31.09
   1   6   3 1006.23   31.30
  -1   6  -3  986.01   31.41
   1  -6   3  975.25   31.35
   1  -6   3  994.04   31.06
   1   6   4    3.73    1.13
   1   6   4    3.65    1.11
   1   6   4    1.95    1.20
   1  -6   4    3.44    1.19
  -1   6  -4    4.09    1.25
   1  -6   4    4.04    1.30
   1   6   4    3.22    1.10
  -1   6  -4    2.66    1.06
   1  -6   4    3.06    0.98
  -1  -6  -4    5.42    1.12
   1  -6   4    5.06    0.84
   1   6   4    3.24    1.56
   1   6   4    3.96    1.03
  -1   6  -4    2.53    1.20
   1  -6   4    2.80    0.83
   1  -6   4    2.28    1.14
   1   6   5    5.03    1.35
   1  -6   5    4.30    0.96
   1   6   5    6.09    1.31
   1   6   5    6.99    1.34
  -1  -6  -5    5.16    1.28
   1   6   5    5.07    1.37
   1  -6   5    3.33    1.25
   1  -6   5    5.04    1.02
   1  -6   5    4.37    1.42
  -1  -6  -5    4.65    1.27
   1  -6   5    6.66    1.22
  -1  -6  -5    5.76    1.21
   1  -6   5    6.63    1.16
   1   6   5    6.47    1.88
   1  -6   5    5.21    1.11
   1   6   5    6.03    1.23
   1  -6   5    5.04    0.96
   1  -6   5    5.06    1.37
   1  -6   5    4.64    1.00
   1   6   5    3.40    1.40
   1   6   6   80.29    3.66
   1  -6   6   84.58    3.44
   1  -6   6   82.47    3.76
   1   6   6   86.57    3.73
   1  -6   6   88.41    3.45
   1   6   6   84.15    3.75
   1  -6   6   84.30    3.89
   1  -6   6   82.08    3.73
   1   6   6   89.45    4.21
  -1  -6  -6   86.56    3.63
   1   6   6   90.81    3.66
   1  -6   6   90.78    3.54
   1  -6   6   89.66    3.68
   1  -6   6   82.45    3.41
   1  -6   6   80.45    3.40
   1  -6   6   79.74    3.71
   1   6   6   85.11    3.87
   1  -6   7   34.38    2.12
   1   6   7   35.00    2.44
   1   6   7   32.78    2.41
   1  -6   7   37.61    2.16
   1  -6   7   37.78    2.16
   1   6   7   34.74    2.51
   1   6   7   34.95    2.30
  -1  -6  -7   36.14    2.36
   1  -6   7   37.66    2.32
   1  -6   7   32.11    2.36
   1  -6   7   35.65    2.11
   1  -6   7   33.65    2.20
   1   6   7   34.46    2.68
   1   6   8   28.35    2.52
   1   6   8   29.49    2.54
   1   6   8   30.47    2.58
   1   6   8   30.41    2.25
   1   6   8   24.03    2.67
   1   6   9   -1.12    2.34
   1   6   9   -0.46    2.13
   1   6   9   -0.31    2.12
   1   6   9    0.53    2.38
  -1  -7   9    1.06    2.61
  -1   7   9    0.54    2.51
  -1   7   8   23.18    2.35
  -1   7   8   21.39    2.28
  -1   7   8   20.11    2.46
  -1  -7   8   19.82    2.47
  -1  -7   8   24.10    2.96
  -1   7   8   21.75    2.70
  -1   7   7   74.75    3.50
  -1   7   7   65.31    3.40
  -1   7   7   70.15    3.55
  -1  -7   7   66.08    3.79
   1  -7  -7   67.07    2.97
  -1  -7   7   74.77    4.04
  -1   7   7   66.85    3.68
  -1  -7   7   77.60    3.29
   1  -7  -6   14.99    1.58
  -1   7   6   15.63    1.68
   1  -7  -6   12.89    1.56
  -1  -7   6   11.23    0.93
  -1  -7   6   11.59    0.94
  -1   7   6   13.72    1.64
   1  -7  -6   13.94    1.59
  -1   7   6   14.58    1.78
  -1  -7   6   11.91    0.98
  -1  -7   6   12.69    2.11
   1  -7  -6   10.25    1.24
  -1  -7   6   12.82    0.94
  -1  -7   6   12.19    1.75
  -1  -7   6   10.54    1.38
  -1   7   6   11.73    1.86
  -1   7   6   12.13    1.35
  -1   7   5   86.10    3.58
   1  -7  -5   90.78    3.48
  -1  -7   5   81.90    2.97
  -1  -7   5   82.63    2.98
  -1  -7   5   86.17    3.08
  -1   7   5   83.46    3.57
   1  -7  -5   89.24    3.50
  -1  -7   5   85.88    3.12
   1  -7  -5   88.84    3.51
  -1  -7   5   79.12    2.98
  -1   7   5   82.42    3.64
  -1   7   5   84.57    3.31
  -1  -7   5   87.22    3.89
  -1  -7   5   91.11    3.04
   1  -7  -5   84.63    3.28
  -1  -7   5   93.78    3.38
  -1   7   5   83.75    3.72
  -1  -7   5   88.43    3.09
  -1  -7   4   78.93    2.87
  -1   7   4   84.89    3.37
  -1   7   4   85.70    3.40
   1  -7  -4   85.42    3.35
   1  -7  -4   81.72    3.33
  -1  -7   4   86.24    2.82
  -1  -7   4   90.06    2.83
   1  -7  -4   80.30    3.35
  -1   7   4   81.56    3.41
  -1  -7   4   85.69    2.91
  -1  -7   4   84.12    2.82
  -1  -7   4   85.84    3.69
  -1   7   4   80.30    3.17
   1   7  -4   84.36    3.59
   1  -7  -4   78.75    3.14
   1  -7  -4   89.15    3.46
   1   7  -4   83.98    3.12
  -1  -7   4   82.41    2.96
   1   7  -4   78.72    3.04
  -1   7   4   86.15    3.48
  -1  -7   4   91.07    3.17
   1  -7  -3  881.07   29.39
  -1   7   3  952.37   29.48
   1  -7  -3  886.10   29.40
  -1   7   3  935.34   29.48
   1  -7  -3  879.85   29.41
  -1   7   3  929.56   29.52
   1  -7  -3  922.41   29.30
  -1   7   3  928.37   29.34
  -1  -7   3  906.10   29.66
   1   7  -3  914.25   29.58
  -1  -7   3  910.54   29.15
   1   7  -3  963.72   29.21
  -1  -7   3  931.84   29.23
  -1   7   3  975.37   29.53
   1   7  -3  911.43   29.21
   1  -7  -3  931.83   29.44
  -1   7   2    0.51    0.90
  -1   7   2   -0.37    1.02
  -1  -7   2    0.59    1.13
   1   7  -2   -1.74    1.12
   1   7  -2    0.53    0.65
  -1  -7   2    0.25    0.55
  -1   7   2   -0.81    0.75
  -1  -7   2    0.38    0.62
   1   7  -2    0.30    0.62
   1  -7  -2    0.75    0.86
   1  -7  -2    0.53    0.86
  -1  -7   1  741.95   23.06
  -1  -7   1  746.66   23.06
   1  -7  -1  731.48   23.34
   1  -7  -1  727.60   23.34
   1   7  -1  736.41   23.08
  -1   7   1  755.04   23.38
   1   7  -1  722.93   23.09
  -1   7   1  741.76   23.42
  -1  -7   1  741.82   23.07
   1   7  -1  748.09   23.10
   1  -7  -1  740.54   23.39
  -1  -7   1  732.77   23.46
  -1  -7   1  711.70   23.17
   1   7  -1  671.56   23.21
   1   7  -1  700.76   23.37
  -1  -7   1  704.92   23.37
   1   7  -1  721.29   23.44
   1   7  -1  740.64   23.13
   1  -7  -1  724.38   23.22
  -1   7   1  739.64   23.33
  -1  -7   0  128.18    4.27
  -1  -7   0  128.93    4.26
   1  -7   0  131.72    4.46
  -1   7   0  126.83    4.46
  -1   7   0  126.06    4.50
   1  -7   0  123.20    4.48
  -1  -7   0  131.66    4.27
   1   7   0  126.67    4.50
  -1   7   0  128.35    4.28
  -1  -7   0  126.93    4.34
   1   7   0  124.72    4.56
  -1   7   0  126.61    4.22
  -1   7   0  125.51    4.48
   1  -7   0  124.30    4.23
   1  -7   0  124.72    4.49
  -1  -7   0  123.13    4.26
   1  -7   1    0.24    1.02
  -1  -7  -1   -0.55    0.75
  -1  -7  -1   -0.67    0.76
  -1  -7  -1    0.08    0.67
   1  -7   1   -0.05    1.08
  -1  -7  -1   -0.24    0.75
   1   7   1   -0.99    0.74
  -1   7  -1    0.48    0.72
  -1   7  -1    0.36    0.49
  -1  -7  -1   -1.15    1.11
  -1  -7  -1   -0.36    0.90
   1  -7   1    0.12    0.47
  -1   7  -1   -0.59    0.93
   1  -7   1    0.21    0.99
  -1  -7  -2    5.76    0.98
   1   7   2    5.32    0.92
   1   7   2    5.83    0.91
   1  -7   2    7.80    1.16
  -1  -7  -2    5.27    1.00
  -1   7  -2    6.54    1.16
   1  -7   2    5.87    1.19
  -1   7  -2    6.41    1.07
  -1  -7  -2    7.34    1.02
   1   7   2    6.72    0.95
   1  -7   2    6.17    0.58
   1   7   2    8.01    0.97
  -1  -7  -2    7.27    0.97
   1  -7   2    5.71    0.76
  -1   7  -2    7.70    0.89
   1   7   2    9.50    1.47
  -1   7  -2    7.00    0.67
  -1  -7  -2    9.30    1.31
  -1   7  -2    6.58    0.58
   1   7   2    5.96    1.05
   1  -7   2    6.91    1.17
   1   7   3   21.36    1.41
  -1  -7  -3   19.45    1.43
   1   7   3   19.56    1.40
   1   7   3   21.36    1.51
   1  -7   3   15.18    1.45
  -1   7  -3   17.80    1.52
   1  -7   3   15.91    1.53
  -1  -7  -3   20.48    1.42
   1   7   3   21.56    1.43
  -1   7  -3   21.39    1.46
   1   7   3   21.44    1.42
   1  -7   3   20.85    1.20
   1   7   3   17.75    1.70
  -1   7  -3   20.00    1.46
   1  -7   3   16.98    1.56
   1   7   4  611.30   20.05
  -1   7  -4  581.47   19.97
   1  -7   4  614.20   20.00
   1   7   4  634.45   20.06
  -1   7  -4  624.14   20.09
   1  -7   4  640.33   20.08
   1   7   4  621.87   20.07
   1   7   4  601.03   20.17
   1   7   4  629.12   20.03
   1  -7   4  628.83   19.87
   1  -7   4  614.69   19.92
  -1  -7  -4  645.18   20.00
   1  -7   4  630.35   19.73
   1   7   4  614.65   20.02
   1  -7   4  612.81   20.05
  -1   7  -4  569.37   20.11
   1  -7   4  610.64   19.73
   1   7   5  469.00   15.54
   1  -7   5  465.63   15.51
  -1  -7  -5  468.21   15.48
   1   7   5  486.32   15.58
   1  -7   5  467.00   15.29
   1  -7   5  458.46   15.57
   1   7   5  483.91   15.59
  -1  -7  -5  484.33   15.50
   1  -7   5  457.72   15.28
   1   7   5  473.14   15.50
   1  -7   5  477.51   15.48
   1  -7   5  473.18   15.41
   1  -7   5  480.04   15.41
  -1  -7  -5  477.22   15.47
   1   7   5  469.78   15.74
   1   7   5  455.24   15.48
   1  -7   5  461.43   15.21
   1   7   5  474.70   15.62
   1  -7   5  472.45   15.54
   1  -7   5  452.42   15.21
   1   7   6    8.31    1.64
   1  -7   6    9.15    1.25
   1   7   6   10.76    1.66
   1  -7   6    8.85    1.75
   1  -7   6    6.47    1.57
   1   7   6    9.02    1.71
   1  -7   6    8.98    1.22
   1  -7   6   10.71    1.47
  -1  -7  -6    8.29    1.54
   1   7   6    8.50    1.51
   1  -7   6    6.18    1.28
   1  -7   6    9.06    1.29
   1  -7   6    8.81    1.28
   1   7   6    5.62    1.75
   1  -7   6    6.62    1.54
   1  -7   6   10.43    1.26
   1  -7   7  159.99    5.71
   1   7   7  156.71    6.07
   1  -7   7  148.24    5.66
   1   7   7  158.61    6.07
   1   7   7  145.74    6.06
   1  -7   7  160.10    5.72
   1   7   7  156.85    5.91
   1  -7   7  154.19    6.05
   1  -7   7  158.38    5.75
   1  -7   7  142.93    5.88
   1  -7   7  148.74    5.68
   1   7   7  155.38    6.21
   1   7   8   14.66    2.15
   1   7   8   17.59    2.30
   1   7   8   16.36    2.34
   1   7   8   14.78    1.94
   1   7   8   16.84    2.42
   1   7   9   18.13    2.66
   1   7   9   22.83    2.59
   1   7   9   20.00    2.61
   1   7   9   19.58    2.81
  -1  -8   9    2.33    2.54
  -1   8   9    2.76    2.31
  -1   8   8   15.55    2.21
  -1   8   8   15.39    2.25
  -1   8   8   16.12    2.38
  -1  -8   8   15.82    2.83
  -1   8   8   14.67    2.37
  -1   8   7    3.69    1.77
  -1   8   7    4.96    1.76
  -1   8   7    3.56    1.80
  -1  -8   7    3.33    2.14
   1  -8  -7    5.57    1.33
  -1  -8   7    1.33    1.43
  -1   8   7    5.09    2.01
  -1   8   6    1.86    1.51
   1  -8  -6    0.82    1.36
   1  -8  -6    0.37    1.36
  -1   8   6   -1.62    1.57
  -1   8   6    2.44    1.62
   1  -8  -6    1.38    1.42
  -1  -8   6    1.58    0.73
   1  -8  -6    1.61    1.04
  -1  -8   6   -0.46    1.83
  -1  -8   6    1.57    1.19
  -1   8   6    0.77    1.13
  -1   8   6    3.42    1.76
   1  -8  -5    7.25    1.32
  -1   8   5    6.19    1.33
  -1  -8   5    6.41    0.64
  -1  -8   5    6.36    0.67
  -1  -8   5    7.05    0.84
  -1   8   5    4.71    1.28
   1  -8  -5    5.80    1.35
  -1   8   5    7.48    1.45
  -1  -8   5    7.91    0.70
  -1  -8   5    7.14    0.87
   1  -8  -5    9.25    1.42
  -1  -8   5    7.36    1.62
   1  -8  -5    5.23    1.07
  -1  -8   5    6.44    0.77
  -1   8   5    7.28    1.10
  -1   8   5    6.81    1.49
  -1  -8   5    7.22    0.84
  -1  -8   5    5.87    1.09
  -1   8   4   26.35    1.78
  -1  -8   4   27.43    1.04
  -1   8   4   27.63    1.80
  -1  -8   4   25.96    1.11
  -1  -8   4   27.74    1.04
   1  -8  -4   30.07    1.79
   1  -8  -4   26.82    1.72
   1  -8  -4   28.58    1.81
  -1  -8   4   25.90    1.13
  -1   8   4   25.35    1.84
  -1  -8   4   26.99    1.04
   1  -8  -4   26.67    1.49
   1   8  -4   27.22    1.88
  -1  -8   4   27.91    1.94
  -1   8   4   23.94    1.53
  -1  -8   4   27.05    1.27
  -1  -8   4   27.80    1.44
   1   8  -4   26.74    1.41
   1   8  -4   24.57    1.37
  -1   8   4   26.33    1.82
  -1   8   3   22.65    1.56
  -1   8   3   20.85    1.50
  -1   8   3   21.88    1.61
  -1  -8   3   23.43    1.70
  -1   8   3   23.38    1.38
  -1  -8   3   21.06    1.13
   1  -8  -3   24.85    1.38
   1   8  -3   21.63    1.65
  -1   8   3   27.45    1.54
  -1  -8   3   24.82    1.17
   1  -8  -3   22.85    1.59
   1   8  -3   23.65    1.20
   1   8  -3   19.49    1.19
   1  -8  -2  195.96    6.38
   1  -8  -2  194.46    6.38
  -1   8   2  178.58    6.40
  -1  -8   2  180.05    5.92
   1   8  -2  194.64    5.96
  -1  -8   2  178.84    5.92
  -1   8   2  172.50    6.45
  -1  -8   2  179.71    5.93
   1  -8  -2  190.30    6.40
   1   8  -2  184.21    5.97
   1  -8  -2  194.75    6.29
  -1  -8   2  180.62    6.13
  -1  -8   2  185.72    6.52
  -1  -8   2  191.37    6.44
  -1   8   2  187.97    6.31
   1   8  -2  196.37    6.20
   1  -8  -2  184.25    6.30
   1   8  -2  192.04    6.07
  -1  -8   2  191.45    6.06
  -1  -8   1    5.05    0.58
  -1   8   1    3.79    0.96
   1   8  -1    3.55    0.60
   1   8  -1    4.03    0.60
   1  -8  -1    3.64    1.03
   1  -8  -1    3.07    1.04
  -1  -8   1    3.01    0.56
  -1   8   1    4.42    1.04
   1  -8  -1    2.65    1.11
   1   8  -1    4.33    0.66
  -1  -8   1    3.58    0.57
  -1  -8   1    3.03    0.92
  -1  -8   1    5.21    1.13
  -1   8   1    3.60    1.11
   1   8  -1    3.11    1.20
  -1   8   1    2.17    0.80
  -1   8   1    4.54    1.01
  -1  -8   1    4.44    0.78
   1  -8  -1    3.69    0.82
   1   8  -1    3.10    0.77
   1   8  -1    3.29    0.66
   1   8   0  128.24    4.44
   1  -8   0  135.74    4.63
  -1  -8   0  134.09    4.44
  -1  -8   0  136.35    4.44
  -1   8   0  135.66    4.66
   1   8   0  128.45    4.44
  -1   8   0  136.23    4.69
   1   8   0  128.79    4.45
   1  -8   0  134.67    4.69
  -1  -8   0  135.51    4.45
   1   8   0  137.39    4.76
   1   8   0  132.91    4.71
  -1  -8   0  131.31    4.53
  -1   8   0  130.93    4.48
  -1   8   0  136.93    4.40
   1  -8   0  126.75    4.37
   1  -8   0  133.42    4.64
  -1   8   0  131.02    4.66
  -1  -8   0  117.19    4.41
  -1  -8  -1   29.61    1.51
   1  -8   1   28.25    1.59
  -1  -8  -1   30.15    1.50
  -1  -8  -1   28.69    1.50
   1  -8   1   31.97    1.69
   1  -8   1   29.47    1.28
   1   8   1   31.39    1.54
  -1  -8  -1   31.10    1.73
  -1  -8  -1   29.57    1.53
  -1   8  -1   32.41    1.51
  -1   8  -1   28.35    1.24
  -1   8  -1   30.29    1.63
   1  -8   1   29.29    1.67
   1  -8   1   28.94    1.17
   1   8   2  289.01    9.48
  -1  -8  -2  294.33    9.45
   1   8   2  293.82    9.48
  -1  -8  -2  283.06    9.43
   1  -8   2  284.98    9.47
  -1   8  -2  274.31    9.49
   1   8   2  298.48    9.51
  -1  -8  -2  291.19    9.45
   1  -8   2  290.46    9.51
  -1   8  -2  273.46    9.53
  -1   8  -2  283.27    9.36
   1  -8   2  286.58    9.35
   1  -8   2  288.56    9.19
   1   8   2  288.42    9.49
  -1   8  -2  269.88    9.20
  -1  -8  -2  295.22    9.65
  -1  -8  -2  282.40    9.47
  -1   8  -2  288.02    9.11
   1  -8   2  283.32    9.55
   1  -8   3  145.50    5.41
  -1  -8  -3  149.84    5.39
   1   8   3  157.67    5.47
  -1   8  -3  150.01    5.41
  -1  -8  -3  150.51    5.40
   1   8   3  150.92    5.44
  -1  -8  -3  149.27    5.39
  -1   8  -3  147.44    5.45
   1   8   3  153.54    5.46
   1  -8   3  149.17    5.46
   1  -8   3  162.90    5.29
   1   8   3  154.42    5.39
   1   8   3  154.27    5.65
   1   8   3  153.43    5.40
  -1   8  -3  146.51    5.54
   1  -8   3  154.82    5.49
   1   8   4    2.59    1.16
   1   8   4    0.23    1.34
   1   8   4    0.85    1.09
   1  -8   4   -1.00    1.27
  -1   8  -4   -1.98    1.12
   1  -8   4    0.49    1.24
  -1   8  -4   -0.50    1.21
   1   8   4   -0.09    1.12
  -1  -8  -4    0.46    1.08
   1  -8   4    0.98    0.87
   1   8   4    0.67    1.46
   1   8   4    1.05    0.95
  -1   8  -4    1.23    1.21
   1  -8   4    0.17    1.27
   1  -8   4   -1.08    0.73
   1  -8   4    0.33    0.76
   1   8   5  126.83    5.21
  -1  -8  -5  144.21    5.28
   1   8   5  143.24    5.29
   1  -8   5  141.73    5.24
   1   8   5  140.50    5.32
  -1  -8  -5  145.96    5.30
   1  -8   5  125.56    5.21
   1   8   5  133.67    5.53
  -1  -8  -5  151.93    5.26
   1  -8   5  144.58    5.10
   1   8   5  143.22    5.24
   1  -8   5  136.82    5.15
   1  -8   5  140.49    5.28
   1   8   5  135.25    5.29
   1  -8   5  136.99    4.89
   1  -8   5  142.21    4.91
   1   8   5  133.65    5.36
   1  -8   6   24.93    1.65
   1   8   6   27.41    2.09
   1   8   6   21.91    2.00
   1  -8   6   24.04    2.13
   1  -8   6   23.43    1.65
   1   8   6   24.66    2.10
   1  -8   6   23.37    2.01
   1  -8   6   24.30    1.71
   1  -8   6   27.46    1.80
  -1  -8  -6   29.58    2.04
   1   8   6   27.73    1.98
   1  -8   6   27.25    2.01
   1  -8   6   25.18    1.66
   1   8   6   30.58    2.18
   1  -8   6   25.54    2.11
   1  -8   7   -0.54    1.21
   1  -8   7   -1.08    1.23
   1   8   7    0.90    1.71
   1   8   7    1.95    1.80
   1  -8   7   -1.17    1.30
   1   8   7   -0.54    1.85
   1   8   7   -0.91    1.54
   1  -8   7    0.79    1.20
   1  -8   7   -0.12    1.32
   1  -8   7   -1.67    1.61
   1  -8   7    0.88    1.24
   1   8   7   -1.85    2.07
   1   8   8    0.87    1.97
   1   8   8   -0.74    1.96
   1   8   8   -1.37    2.08
   1   8   8   -0.25    1.61
   1   8   8    0.49    2.18
   1   8   9    5.46    2.45
   1   8   9    4.88    2.34
   1   8   9    4.50    2.40
   1   8   9    3.31    2.47
  -1  -9   9    4.47    2.61
  -1   9   9   -1.13    2.66
  -1   9   8    4.18    2.06
  -1   9   8    3.29    1.99
  -1   9   8    1.08    2.15
  -1  -9   8    6.66    2.62
  -1   9   8    7.42    2.42
  -1   9   7   18.89    2.16
  -1   9   7   21.96    2.22
  -1   9   7   13.20    2.20
  -1  -9   7   16.57    2.52
   1  -9  -7   20.62    1.68
  -1  -9   7   22.03    1.85
  -1   9   7   19.09    2.47
  -1   9   6   41.23    2.60
  -1   9   6   43.80    2.63
   1  -9  -6   38.52    2.44
   1  -9  -6   41.25    2.46
  -1   9   6   44.11    2.70
   1  -9  -6   44.73    2.52
  -1  -9   6   46.80    2.99
  -1   9   6   43.12    2.25
   1  -9  -6   41.84    2.18
  -1  -9   6   40.95    2.21
  -1   9   6   43.00    2.79
   1  -9  -5    4.08    1.32
  -1  -9   5    3.50    0.56
  -1  -9   5    2.87    0.55
  -1   9   5    0.20    1.32
  -1  -9   5    2.94    0.68
   1  -9  -5    2.94    1.26
  -1   9   5    4.08    1.41
  -1  -9   5    2.62    0.56
  -1   9   5    2.89    1.48
  -1  -9   5    2.06    0.71
   1  -9  -5    4.77    1.33
  -1  -9   5    2.53    1.64
   1  -9  -5    1.82    1.03
  -1   9   5    2.41    1.10
  -1  -9   5    2.40    0.95
  -1  -9   5    2.98    0.77
  -1   9   5    3.56    1.50
   1   9  -5    3.07    0.92
  -1  -9   4   49.99    1.68
  -1  -9   4   50.18    1.68
  -1   9   4   46.45    2.37
   1  -9  -4   47.32    2.33
  -1   9   4   46.72    2.39
   1  -9  -4   52.03    2.37
  -1  -9   4   44.25    1.71
  -1  -9   4   45.41    1.73
   1  -9  -4   52.23    2.41
  -1   9   4   51.69    2.52
  -1  -9   4   45.79    1.67
   1   9  -4   48.29    2.50
  -1  -9   4   46.91    1.94
  -1   9   4   49.53    2.21
  -1  -9   4   51.51    2.72
   1  -9  -4   49.18    2.17
  -1   9   4   52.26    2.49
   1   9  -4   48.57    2.07
   1   9  -4   48.80    1.99
  -1  -9   4   52.42    2.03
  -1   9   3   19.78    1.50
  -1   9   3   23.25    1.58
  -1  -9   3   20.45    0.81
  -1  -9   3   19.79    0.81
   1   9  -3   20.47    0.87
  -1   9   3   17.77    1.58
   1   9  -3   19.32    0.89
  -1  -9   3   19.59    0.83
   1   9  -3   21.10    1.64
  -1   9   3   21.68    1.35
   1  -9  -3   21.45    1.34
  -1  -9   3   19.34    1.68
  -1  -9   3   19.44    1.15
   1   9  -3   21.56    1.07
   1  -9  -3   20.38    1.57
  -1  -9   3   19.71    1.06
   1   9  -3   20.25    1.24
  -1   9   2    1.15    0.98
   1  -9  -2    0.75    1.15
   1   9  -2    1.43    0.52
  -1  -9   2    1.20    0.43
  -1  -9   2    0.02    0.43
   1  -9  -2    0.70    1.13
   1   9  -2    1.24    0.56
   1  -9  -2    0.53    1.26
  -1  -9   2    0.57    0.45
  -1   9   2   -0.22    1.10
  -1  -9   2    0.76    1.19
  -1  -9   2    1.70    1.13
  -1   9   2    0.42    0.84
   1  -9  -2    0.93    0.96
   1  -9  -2    0.37    0.94
   1   9  -2    0.83    0.55
  -1  -9   2    1.38    0.74
   1   9  -2    0.41    0.72
   1  -9  -1    3.88    1.06
  -1  -9   1    5.48    0.65
  -1   9   1    7.80    1.00
  -1  -9   1    5.72    0.67
   1   9  -1    6.35    0.67
   1  -9  -1    4.85    1.09
   1   9  -1    5.04    0.66
   1   9  -1    5.66    0.72
  -1  -9   1    5.03    0.69
  -1   9   1    5.53    0.98
   1  -9  -1    3.89    1.19
  -1   9   1    6.39    1.17
   1   9  -1    5.09    1.23
  -1  -9   1    5.59    0.98
  -1  -9   1    4.77    1.23
   1  -9  -1    4.58    0.88
  -1  -9   1    5.07    0.87
   1   9  -1    5.84    0.90
  -1   9   1    5.65    0.84
  -1   9   1    7.04    1.00
  -1  -9   0    1.00    0.76
   1  -9   0    2.89    1.04
   1   9   0    1.00    0.68
   1   9   0    1.69    0.68
  -1  -9   0    1.32    0.78
  -1   9   0    3.70    0.89
  -1   9   0    2.13    0.94
   1   9   0    1.53    0.70
   1  -9   0    1.60    1.10
  -1  -9   0    3.23    0.83
   1   9   0    2.82    1.14
   1   9   0    1.37    1.11
   1  -9   0    3.58    0.94
  -1  -9   0    3.55    0.86
   1  -9   0    2.47    0.94
  -1  -9   0    1.54    0.59
   1  -9   0    2.73    0.68
  -1   9   0    2.87    0.64
  -1   9   0    1.76    1.00
  -1  -9  -1  212.48    7.12
   1  -9   1  207.75    7.21
  -1  -9  -1  211.17    7.13
   1  -9   1  211.80    7.25
  -1  -9  -1  216.31    7.14
  -1   9  -1  211.63    7.15
  -1  -9  -1  219.22    7.19
   1  -9   1  211.40    6.97
   1   9   1  211.52    7.18
  -1   9  -1  211.93    6.98
  -1  -9  -1  225.38    7.38
   1  -9   1  227.50    7.32
  -1   9  -1  222.02    7.35
   1   9   1  203.51    7.10
   1  -9   1  215.05    6.87
   1   9   2  148.24    5.03
  -1  -9  -2  143.98    5.02
  -1   9  -2  138.19    5.05
   1  -9   2  139.89    5.02
  -1  -9  -2  138.24    4.99
   1   9   2  146.20    5.03
   1   9   2  148.36    5.05
  -1   9  -2  138.13    5.10
   1  -9   2  136.45    5.06
  -1  -9  -2  142.35    5.01
   1  -9   2  146.25    4.74
  -1   9  -2  133.61    4.93
   1   9   2  144.36    5.05
  -1   9  -2  139.18    4.75
  -1  -9  -2  137.38    5.22
  -1  -9  -2  142.89    5.04
   1  -9   2  141.23    4.60
   1  -9   2  140.94    5.12
  -1   9  -2  144.48    4.60
  -1  -9  -3    2.96    1.07
   1  -9   3    1.45    1.10
  -1  -9  -3    1.24    1.06
   1   9   3    1.72    0.99
   1   9   3    0.76    0.97
  -1  -9  -3    0.76    1.03
   1   9   3   -0.16    1.01
  -1   9  -3    1.57    1.14
   1  -9   3    0.98    1.17
  -1   9  -3    0.51    1.08
   1  -9   3    1.41    0.63
   1  -9   3    2.01    0.82
   1   9   3   -0.87    1.53
   1   9   3    1.34    0.98
   1  -9   3    0.99    1.10
  -1   9  -3    2.10    1.04
   1   9   4  595.28   19.42
   1  -9   4  576.52   19.34
  -1   9  -4  592.24   19.34
   1   9   4  603.39   19.44
  -1   9  -4  599.27   19.42
   1   9   4  594.37   19.45
   1  -9   4  596.33   19.40
   1   9   4  586.26   19.58
   1   9   4  611.06   19.41
   1  -9   4  593.35   19.28
  -1  -9  -4  618.82   19.38
   1  -9   4  569.24   19.40
   1  -9   4  597.82   18.99
   1   9   4  593.63   19.38
  -1   9  -4  605.73   19.52
   1  -9   5   24.05    1.85
   1   9   5   32.54    2.02
  -1  -9  -5   25.56    1.95
   1   9   5   26.05    2.07
   1   9   5   28.14    1.98
   1   9   5   25.14    1.97
   1  -9   5   26.84    1.97
  -1   9  -5   31.61    2.10
  -1   9  -5   24.62    1.89
  -1  -9  -5   28.15    2.00
   1  -9   5   30.96    1.82
   1   9   5   26.35    2.48
  -1  -9  -5   28.87    1.92
   1   9   5   29.46    1.94
  -1   9  -5   24.17    2.03
   1  -9   5   27.13    1.50
   1   9   5   30.75    2.09
   1  -9   5   27.63    1.53
   1  -9   5   26.47    2.02
   1  -9   6    1.10    1.03
   1  -9   6    1.71    1.42
   1   9   6    0.24    1.50
   1   9   6    4.39    1.56
   1  -9   6    0.24    1.01
   1   9   6    1.23    1.53
   1  -9   6    1.07    1.51
   1   9   6    4.15    1.40
   1  -9   6    1.19    1.32
  -1  -9  -6    3.03    1.50
   1  -9   6    2.23    1.15
   1   9   6    0.63    1.67
   1  -9   6    2.25    1.12
   1  -9   6    0.11    1.47
   1   9   7   41.09    2.77
   1   9   7   40.63    2.73
   1  -9   7   46.19    2.26
   1  -9   7   37.95    2.22
   1  -9   7   41.80    2.25
   1   9   7   43.72    2.82
   1   9   7   38.04    2.52
   1  -9   7   39.90    2.60
   1  -9   7   41.89    2.33
   1   9   7   37.11    2.87
   1   9   8   36.57    2.99
   1   9   8   40.92    2.90
   1   9   8   37.94    2.90
   1   9   8   36.91    2.55
   1   9   8   33.28    3.01
   1   9   9   37.19    3.33
   1   9   9   50.17    3.47
   1   9   9   38.95    3.30
   1   9   9   46.00    3.56
  -1 -10   9   26.62    3.30
  -1  10   9   33.34    3.24
  -1  10   8   55.38    3.39
  -1  10   8   49.22    3.31
  -1  10   8   53.46    3.52
  -1 -10   8   39.25    3.49
  -1  10   8   54.63    3.54
  -1  10   7   10.10    1.96
  -1  10   7    8.82    1.93
  -1  10   7    6.90    2.04
   1 -10  -7    9.42    1.51
  -1 -10   7    5.49    2.27
  -1  10   7    7.81    1.56
  -1  10   7    9.16    2.14
  -1  10   6   94.09    4.06
   1 -10  -6   88.75    3.88
  -1  10   6   80.64    3.95
   1 -10  -6   95.62    3.91
   1 -10  -6   87.09    3.86
  -1  10   6   89.12    4.12
   1 -10  -6   88.88    3.60
  -1 -10   6   82.41    4.26
  -1  10   6   90.24    3.68
  -1 -10   6   88.72    3.51
  -1  10   6   84.50    4.16
  -1 -10   5    2.54    0.53
   1 -10  -5    1.64    1.34
  -1 -10   5    1.72    0.63
   1 -10  -5    2.19    1.36
  -1  10   5    0.84    1.37
  -1 -10   5    1.80    0.52
  -1  10   5    2.20    1.46
  -1 -10   5    2.54    0.54
  -1  10   5    3.39    1.54
   1 -10  -5    4.46    1.39
  -1 -10   5    1.38    0.65
   1 -10  -5    2.59    1.11
  -1 -10   5   -0.27    1.59
  -1 -10   5    3.24    0.95
   1  10  -5    3.25    0.95
  -1  10   5    1.30    1.13
  -1  10   5    4.00    1.49
  -1 -10   5    2.04    0.78
   1 -10  -4   68.33    3.02
  -1  10   4   65.78    3.05
  -1 -10   4   68.46    2.34
  -1 -10   4   68.63    2.31
  -1  10   4   77.17    3.15
   1 -10  -4   69.99    3.07
  -1 -10   4   67.51    2.30
  -1 -10   4   67.88    2.35
   1 -10  -4   69.05    3.11
  -1  10   4   75.05    3.19
   1  10  -4   71.52    3.18
   1 -10  -4   72.38    2.84
  -1 -10   4   74.29    3.33
  -1  10   4   69.09    2.89
  -1 -10   4   66.23    2.61
  -1 -10   4   68.11    2.60
   1  10  -4   70.66    2.57
  -1  10   4   71.61    3.09
   1  10  -4   65.59    2.70
   1  10  -3  390.83   12.41
  -1 -10   3  393.00   12.37
  -1 -10   3  386.81   12.36
  -1  10   3  382.40   12.95
  -1  10   3  403.60   12.99
   1  10  -3  394.13   12.43
  -1 -10   3  387.97   12.38
  -1  10   3  389.69   13.03
   1  10  -3  372.93   13.09
  -1 -10   3  392.33   13.11
  -1 -10   3  387.44   12.62
  -1  10   3  395.89   12.84
   1 -10  -3  392.69   12.77
  -1 -10   3  385.35   12.97
   1  10  -3  411.56   13.02
  -1 -10   3  383.31   12.49
   1 -10  -3  397.78   12.87
   1  10  -3  387.54   12.70
   1  10  -3  392.08   12.50
  -1 -10   2  155.42    5.24
   1 -10  -2  170.23    5.73
  -1  10   2  159.32    5.72
   1 -10  -2  165.75    5.71
   1  10  -2  156.31    5.28
  -1 -10   2  160.72    5.24
  -1  10   2  158.97    5.80
   1  10  -2  159.65    5.30
  -1 -10   2  164.96    5.25
   1 -10  -2  171.36    5.77
  -1  10   2  164.06    5.66
  -1 -10   2  166.93    5.47
   1 -10  -2  170.16    5.62
  -1 -10   2  154.94    5.87
  -1 -10   2  168.49    5.76
  -1  10   2  150.31    5.75
   1  10  -2  160.99    5.28
  -1  10   2  152.75    5.60
   1 -10  -2  161.68    5.57
   1  10  -2  156.93    5.53
  -1 -10   1   93.43    3.19
   1  10  -1   91.96    3.24
   1 -10  -1   95.06    3.51
   1  10  -1   88.46    3.23
  -1  10   1   93.67    3.57
   1 -10  -1   92.47    3.51
  -1 -10   1   93.90    3.19
  -1  10   1   97.30    3.65
  -1 -10   1   94.98    3.21
   1  10  -1   91.13    3.27
   1 -10  -1   94.07    3.56
  -1 -10   1   86.90    3.34
   1  10  -1   88.82    3.69
  -1 -10   1   98.37    3.59
  -1 -10   1   86.96    3.67
   1  10  -1   94.02    3.39
  -1  10   1   90.35    3.51
   1 -10  -1   86.20    3.30
  -1 -10   1   96.41    3.14
  -1  10   1   85.44    3.33
  -1  10   1   92.42    3.55
  -1 -10   0    0.40    0.77
  -1 -10   0    0.79    0.65
   1 -10   0    0.73    1.00
   1  10   0    0.22    0.76
   1  10   0    1.51    0.75
  -1 -10   0    1.99    0.80
   1 -10   0    2.89    1.15
  -1 -10   0    1.25    0.80
   1  10   0    2.48    0.79
   1  10   0    2.06    1.18
  -1 -10   0    1.17    0.77
   1 -10   0    1.46    0.91
   1  10   0    2.25    1.21
  -1  10   0    1.26    0.64
   1 -10   0    2.00    1.03
   1 -10   0    2.02    0.63
  -1  10   0    1.52    1.06
  -1  10  -1  133.78    5.31
   1 -10   1  153.46    5.36
  -1 -10  -1  156.68    5.26
  -1 -10  -1  150.39    5.25
  -1 -10  -1  149.19    5.26
  -1  10  -1  133.26    5.35
   1 -10   1  152.91    5.40
   1  10   1  153.82    5.34
  -1 -10  -1  157.47    5.50
  -1  10  -1  159.41    5.32
   1 -10   1  149.86    5.11
  -1 -10  -1  154.17    5.33
  -1  10  -1  153.89    5.12
   1 -10   1  155.48    4.95
   1 -10   1  153.48    5.43
  -1  10  -1  147.97    5.47
  -1  10  -1  159.33    4.96
   1  10   1  151.11    5.23
  -1  10  -2   35.79    1.81
   1  10   2   32.20    1.74
  -1 -10  -2   32.60    1.67
  -1 -10  -2   34.19    1.68
   1 -10   2   31.35    1.79
   1  10   2   30.82    1.72
  -1  10  -2   33.63    1.89
  -1 -10  -2   33.46    1.70
   1  10   2   31.16    1.78
   1 -10   2   29.05    1.85
  -1 -10  -2   30.96    2.00
  -1 -10  -2   34.19    1.77
   1 -10   2   30.67    1.41
   1  10   2   34.50    1.75
  -1  10  -2   32.69    1.68
  -1  10  -2   30.95    1.16
   1 -10   2   33.14    1.92
   1 -10   2   30.34    1.16
   1 -10   3   93.68    3.66
   1  10   3   99.05    3.76
  -1  10  -3   94.50    3.71
  -1 -10  -3   98.02    3.70
   1  10   3   93.19    3.71
  -1 -10  -3   92.79    3.66
  -1  10  -3  100.51    3.81
   1 -10   3   93.78    3.71
   1  10   3   95.97    3.77
  -1 -10  -3   99.17    3.71
   1 -10   3   99.64    3.63
  -1  10  -3   95.91    3.44
   1  10   3   95.46    3.71
   1  10   3   93.63    3.99
   1 -10   3   91.95    3.39
   1 -10   3   91.13    3.74
  -1  10  -3   89.06    3.86
  -1 -10  -4   33.89    2.02
   1  10   4   38.69    2.08
  -1  10  -4   35.69    2.02
   1 -10   4   37.37    2.06
  -1 -10  -4   31.74    2.01
   1  10   4   37.66    2.07
  -1 -10  -4   37.01    2.09
   1 -10   4   30.99    2.05
   1  10   4   37.87    2.14
  -1  10  -4   38.24    2.14
   1 -10   4   37.41    1.90
   1  10   4   34.73    2.52
   1  10   4   34.89    1.97
  -1 -10  -4   35.12    2.04
   1 -10   4   33.94    1.50
  -1  10  -4   34.11    2.20
   1 -10   4   30.89    2.04
   1  10   4   32.87    2.13
   1  10   5   49.43    2.64
  -1  10  -5   50.25    2.58
   1 -10   5   50.66    2.56
   1  10   5   49.10    2.61
  -1 -10  -5   46.96    2.59
   1  10   5   55.54    2.78
   1 -10   5   50.96    2.62
  -1 -10  -5   46.78    2.60
  -1  10  -5   47.64    2.68
   1 -10   5   48.02    2.42
  -1 -10  -5   55.38    2.61
   1  10   5   47.73    2.52
   1  10   5   47.06    3.09
   1  10   5   53.90    2.70
   1 -10   5   48.86    2.09
  -1  10  -5   53.95    2.77
   1  10   5   43.29    2.72
   1 -10   5   50.00    2.64
   1 -10   6   19.71    1.48
   1  10   6   20.28    2.00
   1  10   6   17.59    1.96
   1  10   6   17.48    2.07
   1 -10   6   20.23    1.50
  -1 -10  -6   20.10    1.97
   1  10   6   19.75    1.87
   1 -10   6   17.61    1.74
   1 -10   6   18.98    1.60
   1 -10   6   17.53    1.46
   1  10   6   20.00    2.14
   1 -10   6   18.30    1.95
   1  10   7   24.89    2.36
   1  10   7   22.69    2.28
   1  10   7   17.79    2.29
   1 -10   7   19.56    1.76
   1  10   7   19.65    2.04
   1  10   7   21.68    2.48
   1  10   8   -2.28    2.07
   1  10   8    0.47    1.89
   1  10   8    4.61    2.05
   1  10   8    1.67    1.73
   1  10   8    1.19    2.25
   1  10   9    2.98    2.39
   1  10   9    2.86    2.55
   1  10   9    5.52    2.64
  -1 -11   9   23.49    3.24
  -1  11   8    5.73    2.22
  -1  11   8    6.37    2.26
  -1  11   8    6.52    2.45
  -1 -11   8   11.99    2.55
  -1  11   8    7.39    2.49
  -1  11   7   91.67    4.40
  -1  11   7   97.53    4.46
  -1  11   7   98.10    4.58
   1 -11  -7   97.14    3.96
  -1 -11   7   93.25    4.75
  -1  11   7   94.11    4.03
  -1  11   7  101.20    4.64
  -1  11   6  395.34   13.56
  -1  11   6  409.56   13.60
  -1  11   6  384.12   13.62
  -1  11   6  404.95   13.29
  -1 -11   6  382.99   13.81
   1 -11  -6  392.34   13.18
  -1  11   6  408.62   13.68
  -1 -11   6  394.71   13.03
  -1  11   5    1.10    1.45
  -1 -11   5    1.25    0.49
   1 -11  -5    0.29    1.43
   1 -11  -5    1.92    1.45
  -1 -11   5    1.18    0.49
  -1 -11   5    1.55    0.56
  -1  11   5    1.66    1.49
  -1 -11   5    0.48    0.58
   1 -11  -5    1.07    1.47
  -1 -11   5    0.65    0.50
  -1  11   5    1.43    1.59
   1 -11  -5    0.46    1.15
  -1 -11   5    1.80    1.66
  -1  11   5    0.52    1.21
   1  11  -5    1.00    0.97
  -1 -11   5    0.31    0.86
  -1 -11   5    1.14    0.88
  -1  11   5    4.35    1.58
  -1 -11   4  110.72    3.67
  -1  11   4  118.33    4.46
   1 -11  -4  119.67    4.41
   1 -11  -4  124.28    4.43
  -1  11   4  110.57    4.41
  -1 -11   4  110.06    3.64
  -1 -11   4  112.02    3.64
  -1 -11   4  107.36    3.68
   1 -11  -4  118.57    4.45
  -1  11   4  108.61    4.50
  -1 -11   4  109.92    3.97
  -1  11   4  112.13    4.26
  -1 -11   4  112.66    4.66
   1 -11  -4  115.24    4.21
   1  11  -4  116.75    4.51
   1  11  -4  108.00    4.08
  -1 -11   4  106.89    3.85
   1  11  -4  113.89    3.86
  -1 -11   3  567.55   18.00
  -1 -11   3  571.03   18.01
  -1  11   3  571.45   18.61
   1  11  -3  569.43   18.06
  -1  11   3  559.87   18.60
   1  11  -3  555.17   18.08
  -1  11   3  571.83   18.68
  -1 -11   3  570.85   18.02
  -1  11   3  573.75   18.49
  -1 -11   3  563.78   18.76
   1  11  -3  584.92   18.65
  -1 -11   3  568.31   18.28
  -1 -11   3  559.50   18.60
   1 -11  -3  578.45   18.43
   1  11  -3  589.31   18.80
  -1 -11   3  580.19   18.08
   1  11  -3  562.04   18.36
   1  11  -3  566.62   18.08
   1  11  -2    5.83    0.69
   1 -11  -2    6.21    1.28
  -1  11   2    5.90    1.09
  -1 -11   2    6.10    0.64
  -1 -11   2    6.78    0.64
   1 -11  -2    7.34    1.25
   1  11  -2    7.74    0.76
  -1 -11   2    6.26    0.65
  -1  11   2    6.88    1.21
   1 -11  -2    4.94    1.30
  -1 -11   2    7.14    1.33
  -1  11   2    8.29    1.49
  -1 -11   2    5.37    1.21
   1 -11  -2    8.05    1.14
   1  11  -2    7.08    0.63
  -1 -11   2    7.48    0.97
   1  11  -2    5.90    0.95
   1 -11  -2    5.98    1.14
  -1  11   2    5.87    1.03
  -1  11   2    6.97    1.07
   1 -11  -1  170.54    5.91
   1  11  -1  175.96    5.66
  -1 -11   1  167.62    5.60
   1 -11  -1  174.02    5.92
  -1 -11   1  164.92    5.59
  -1  11   1  176.15    5.99
   1  11  -1  172.29    5.69
  -1  11   1  178.70    6.07
  -1 -11   1  164.49    5.60
   1 -11  -1  178.04    6.00
   1  11  -1  161.76    5.79
   1  11  -1  161.04    6.08
  -1 -11   1  171.29    6.08
  -1  11   1  163.18    5.90
  -1 -11   1  163.98    5.75
  -1 -11   1  167.23    5.97
  -1 -11   1  172.24    5.53
  -1  11   1  165.32    5.95
  -1  11   1  162.59    5.71
   1 -11  -1  167.34    5.70
  -1 -11   0    4.70    0.88
   1 -11   0    4.34    1.04
   1  11   0    3.12    0.83
   1  11   0    3.49    0.84
  -1 -11   0    5.03    0.92
  -1 -11   0    3.97    0.90
   1 -11   0    4.42    1.13
   1  11   0    2.65    0.88
  -1 -11   0    4.27    0.90
   1 -11   0    3.44    0.98
   1  11   0    2.20    1.24
  -1  11   0    3.65    0.69
   1 -11   0    5.14    0.71
  -1  11   0    3.09    1.07
   1 -11   0    3.40    1.03
  -1  11  -1  197.88    6.92
   1 -11   1  201.81    6.87
  -1 -11  -1  204.68    6.79
  -1 -11  -1  203.87    6.78
  -1  11  -1  190.76    6.94
   1 -11   1  203.88    6.94
  -1 -11  -1  211.37    6.81
  -1  11  -1  198.08    6.85
   1  11   1  198.20    6.89
  -1 -11  -1  203.08    6.86
   1 -11   1  188.05    6.65
  -1  11  -1  197.88    6.67
  -1 -11  -1  201.27    7.05
   1 -11   1  197.43    6.44
  -1  11  -1  206.67    6.46
   1  11   1  201.67    6.74
   1 -11   1  204.31    6.97
  -1  11  -1  199.50    7.02
  -1 -11  -2  358.46   11.85
  -1  11  -2  359.54   11.93
   1 -11   2  349.13   11.85
  -1 -11  -2  358.58   11.85
   1 -11   2  357.47   11.89
  -1 -11  -2  349.65   11.84
  -1  11  -2  352.70   11.95
  -1 -11  -2  361.96   12.11
  -1 -11  -2  375.97   11.94
   1  11   2  356.27   11.91
  -1  11  -2  360.03   11.84
   1  11   2  373.40   11.84
   1 -11   2  368.75   11.99
  -1 -11  -3    8.04    1.25
  -1 -11  -3    9.58    1.28
   1  11   3   13.84    1.38
   1 -11   3   11.30    1.30
   1  11   3   14.17    1.33
   1  11   3   13.49    1.44
  -1 -11  -3    8.27    1.25
  -1  11  -3    8.66    1.29
  -1  11  -3    8.31    1.36
   1 -11   3    8.44    1.31
   1 -11   3   10.15    0.95
   1  11   3    8.30    1.82
  -1  11  -3   11.59    1.28
   1 -11   3   12.20    1.26
  -1  11  -3   10.76    0.99
   1  11   3   10.98    1.25
   1 -11   3    8.66    1.34
  -1  11  -3    9.82    1.38
   1 -11   3    8.85    0.59
   1 -11   4   15.51    1.50
  -1 -11  -4   11.88    1.47
   1  11   4   14.46    1.47
   1  11   4   10.59    1.39
  -1 -11  -4   13.20    1.50
   1  11   4   17.55    1.61
  -1  11  -4   16.62    1.60
  -1  11  -4   14.05    1.47
   1 -11   4   14.53    1.58
  -1 -11  -4   12.68    1.49
  -1 -11  -4   13.03    1.47
   1 -11   4   14.88    1.12
   1  11   4   16.43    2.06
   1 -11   4   14.12    1.41
   1 -11   4   15.59    0.91
   1  11   4   14.87    1.50
   1 -11   4   11.47    1.53
  -1  11  -4   11.09    1.65
   1 -11   5    0.87    1.43
   1  11   5    2.80    1.44
   1  11   5    0.11    1.37
   1  11   5    0.70    1.41
  -1  11  -5   -0.30    1.45
  -1  11  -5    2.60    1.35
   1 -11   5    0.92    1.50
   1 -11   5    0.85    1.21
   1  11   5    0.63    2.07
   1  11   5   -0.21    1.27
  -1 -11  -5   -0.38    1.40
  -1  11  -5    2.10    1.48
   1 -11   5   -0.10    1.47
   1 -11   5    1.44    0.89
   1  11   5    3.42    1.53
   1  11   6    3.06    1.53
   1  11   6    2.46    1.62
   1 -11   6    0.08    1.05
   1  11   6    2.80    1.64
   1 -11   6    1.01    1.07
   1 -11   6   -0.55    1.41
   1 -11   6   -1.65    1.61
   1  11   6   -0.90    1.43
   1  11   6    0.66    1.61
   1  11   7    1.29    1.87
   1  11   7    4.10    2.00
   1  11   7    4.49    1.96
   1 -11   7    2.83    1.31
   1  11   7    4.89    2.03
   1  11   7   -0.37    1.56
   1  11   8    2.20    2.28
   1  11   8    0.64    2.19
   1  11   8    0.16    2.18
   1  11   8   -1.06    1.73
   1  11   8    2.09    2.30
   1  11   9   -1.53    2.51
   1  11   9   -3.26    2.51
   1  11   9   -2.03    2.55
  -1  12   8   66.65    3.93
  -1  12   8   68.97    3.94
  -1  12   8   67.40    4.07
  -1 -12   8   63.48    4.19
  -1  12   8   78.20    4.20
  -1  12   7    9.00    2.14
  -1  12   7    5.10    2.07
  -1  12   7    6.41    2.22
  -1 -12   7    9.11    2.50
   1 -12  -7    5.48    1.57
  -1  12   7    7.47    1.71
  -1  12   7    8.15    2.12
  -1  12   6    1.43    1.81
  -1  12   6    2.22    1.77
  -1  12   6    1.96    1.91
   1 -12  -6    1.93    1.33
  -1 -12   6    4.04    2.08
  -1  12   6    4.34    1.87
  -1  12   6    1.41    1.47
  -1 -12   5    1.71    0.49
   1 -12  -5   -1.51    1.60
  -1 -12   5    1.70    0.50
   1 -12  -5   -0.91    1.56
  -1  12   5    2.44    1.42
  -1  12   5    0.93    1.42
   1 -12  -5    1.84    1.61
  -1  12   5    0.88    1.52
  -1 -12   5    1.36    0.50
   1  12  -5    0.36    1.67
  -1 -12   5    2.70    1.73
   1 -12  -5    0.89    1.21
   1  12  -5    1.17    1.16
  -1  12   5    1.21    1.25
  -1 -12   5    0.68    0.92
  -1 -12   5    1.61    0.84
  -1  12   5   -0.36    1.66
   1 -12  -4    0.46    1.43
  -1 -12   4    0.28    0.50
  -1  12   4   -0.93    1.33
   1 -12  -4   -0.27    1.40
  -1  12   4    3.01    1.35
  -1 -12   4   -0.08    0.50
   1 -12  -4   -0.28    1.47
   1  12  -4    0.41    0.61
   1  12  -4    0.05    0.55
  -1  12   4    1.80    1.49
  -1 -12   4    0.37    0.54
  -1 -12   4    0.84    1.40
  -1 -12   4    2.38    1.58
   1  12  -4    1.15    1.39
   1 -12  -4    1.14    1.10
   1  12  -4    0.07    0.97
  -1 -12   4    0.39    0.65
   1  12  -4   -0.49    0.71
  -1 -12   4   -0.16    0.94
  -1  12   4    0.60    1.13
  -1 -12   3  103.40    3.47
  -1  12   3  100.47    4.12
  -1 -12   3  107.56    3.48
  -1  12   3  102.52    4.15
   1  12  -3   98.89    3.53
   1  12  -3  102.46    3.57
  -1 -12   3  103.91    3.48
  -1  12   3   97.15    4.20
   1  12  -3  105.91    4.35
  -1 -12   3  101.98    3.77
  -1 -12   3  108.51    4.30
  -1  12   3  100.55    3.97
   1  12  -3  103.49    4.15
  -1 -12   3  101.66    4.09
   1 -12  -3  103.67    3.94
  -1  12   3  104.10    4.04
   1  12  -3  103.80    3.49
   1  12  -3  103.22    3.88
  -1 -12   2   88.57    3.06
  -1 -12   2   90.17    3.07
   1  12  -2   82.56    3.12
   1 -12  -2   87.62    3.53
   1 -12  -2   91.10    3.58
  -1  12   2   95.53    3.64
   1 -12  -2   91.18    3.60
  -1 -12   2   86.91    3.07
   1  12  -2   81.64    3.14
  -1  12   2   92.65    3.72
  -1  12   2   88.32    3.53
  -1 -12   2   92.22    3.32
  -1  12   2   89.08    3.65
  -1 -12   2   91.40    3.60
  -1 -12   2   83.24    3.71
   1 -12  -2   91.47    3.47
   1  12  -2   87.81    2.99
   1 -12  -2   86.85    3.38
  -1  12   2   87.17    3.40
   1  12  -2   88.12    3.39
   1  12  -1 1610.68   49.70
  -1 -12   1 1576.85   49.63
   1 -12  -1 1609.78   49.93
  -1  12   1 1607.12   50.03
   1 -12  -1 1606.34   49.92
  -1 -12   1 1556.17   49.63
   1 -12  -1 1577.40   49.96
   1  12  -1 1571.48   49.72
  -1 -12   1 1566.66   49.65
  -1  12   1 1632.46   50.10
  -1 -12   1 1599.18   50.01
   1  12  -1 1506.35   50.07
  -1  12   1 1580.44   49.89
   1  12  -1 1558.86   49.87
  -1 -12   1 1564.21   49.79
   1  12  -1 1488.63   49.94
  -1  12   1 1622.31   50.01
   1 -12  -1 1585.53   49.70
  -1  12   1 1576.21   49.73
  -1 -12   1 1546.85   49.54
   1 -12   0    2.31    1.17
  -1 -12   0    3.37    0.89
  -1 -12   0    3.58    0.92
   1  12   0    3.46    0.89
   1  12   0    1.71    0.85
   1  12   0    2.70    0.94
   1 -12   0    0.98    1.22
  -1 -12   0    2.98    0.92
  -1 -12   0    2.59    1.03
   1  12   0    1.50    1.35
   1 -12   0    3.25    1.10
   1 -12   0    2.41    0.67
  -1  12   0    2.59    0.70
   1 -12   0    1.05    1.09
  -1  12   0    3.03    1.16
   1  12   1  158.44    5.59
  -1 -12  -1  160.60    5.53
   1  12   1  153.79    5.59
  -1  12  -1  161.76    5.68
  -1 -12  -1  174.51    5.57
   1 -12   1  157.00    5.62
  -1  12  -1  158.20    5.71
   1 -12   1  161.27    5.70
   1  12   1  153.72    5.61
  -1 -12  -1  161.83    5.55
  -1 -12  -1  153.60    5.83
  -1  12  -1  165.70    5.42
  -1 -12  -1  161.34    5.60
   1 -12   1  160.07    5.43
  -1  12  -1  157.03    5.64
   1  12   1  161.00    5.64
   1  12   1  157.78    5.48
  -1  12  -1  160.54    5.16
   1 -12   1  153.62    5.14
  -1  12  -1  153.23    5.78
   1 -12   1  160.61    5.72
  -1 -12  -2   77.25    3.14
  -1  12  -2   75.86    3.21
   1 -12   2   71.69    3.12
  -1 -12  -2   78.10    3.13
   1 -12   2   73.30    3.20
  -1 -12  -2   72.78    3.13
  -1  12  -2   77.83    3.27
   1  12   2   75.34    3.18
  -1 -12  -2   82.71    3.17
  -1  12  -2   78.50    3.17
  -1 -12  -2   80.36    3.41
   1 -12   2   83.63    3.28
   1  12   2   85.41    3.17
  -1 -12  -3   23.56    1.63
   1 -12   3   22.99    1.65
   1  12   3   27.95    1.75
   1  12   3   26.16    1.75
  -1 -12  -3   23.54    1.65
  -1  12  -3   21.99    1.74
   1 -12   3   24.20    1.74
   1  12   3   24.69    1.78
  -1 -12  -3   21.33    1.63
  -1  12  -3   22.54    1.67
   1  12   3   24.47    2.10
   1 -12   3   26.34    1.61
  -1  12  -3   22.65    1.31
   1 -12   3   22.82    1.33
  -1  12  -3   21.69    1.61
  -1  12  -3   20.08    1.79
   1 -12   3   21.33    0.86
   1  12   3   20.29    1.57
   1  12   3   21.13    1.69
   1 -12   3   23.18    0.87
   1 -12   3   22.49    1.74
   1  12   4  339.14   11.48
   1  12   4  337.16   11.48
  -1  12  -4  352.04   11.39
   1 -12   4  337.83   11.30
  -1 -12  -4  348.48   11.43
  -1 -12  -4  344.75   11.42
  -1  12  -4  339.91   11.43
   1 -12   4  318.18   11.31
   1  12   4  347.00   11.54
  -1 -12  -4  343.99   11.42
   1 -12   4  354.85   11.38
   1  12   4  329.30   11.40
   1  12   4  342.10   11.70
   1 -12   4  332.94   11.11
  -1 -12  -4  332.77   11.37
   1 -12   4  331.85   10.81
  -1  12  -4  336.99   11.57
   1 -12   4  332.30   11.42
   1  12   5    5.95    1.51
   1  12   5    6.64    1.52
   1 -12   5    6.64    1.41
   1 -12   5    4.38    1.47
  -1  12  -5    4.70    1.57
  -1  12  -5    8.15    1.50
   1  12   5    5.86    1.60
   1 -12   5    3.96    1.33
  -1 -12  -5    5.39    1.46
   1  12   5    2.93    1.42
   1 -12   5    5.58    1.56
   1  12   5    7.64    1.43
  -1  12  -5    3.40    1.58
   1 -12   5    5.32    0.91
   1  12   6   -0.13    1.64
   1  12   6   -0.54    1.75
   1  12   6    0.42    1.77
   1 -12   6    3.05    1.47
   1  12   6    0.95    1.77
   1  12   6    1.85    1.52
   1 -12   6    3.01    1.72
   1  12   7    1.25    2.05
   1  12   7    0.76    1.98
   1  12   7    2.98    1.89
   1  12   7    1.39    1.61
   1  12   7    5.94    2.15
   1  12   8    1.06    2.31
   1  12   8    1.54    2.22
   1  12   8   -0.84    2.27
   1  12   8   -0.55    1.76
   1  12   8   -0.53    2.22
   1  12   9    1.38    2.72
   1  12   9   -0.75    2.52
   1  12   9   -2.29    2.64
  -1  13   9   64.41    4.27
  -1  13   9   56.94    3.98
  -1  13   9   59.96    4.01
  -1  13   8    4.83    2.37
  -1  13   8    0.50    2.23
  -1  13   8   -3.42    2.51
  -1 -13   8    4.09    2.58
  -1  13   8   -2.38    2.52
  -1  13   7    4.38    2.02
  -1  13   7    2.43    2.00
  -1  13   7    6.85    2.17
  -1 -13   7    6.28    2.37
  -1  13   7    4.11    1.68
  -1  13   7    2.45    2.10
  -1  13   6   55.99    3.26
  -1  13   6   58.53    3.29
  -1  13   6   64.89    3.47
  -1  13   6   60.68    3.01
  -1 -13   6   59.71    3.62
   1 -13  -6   60.72    2.89
  -1  13   6   63.34    3.39
   1  13  -6   54.34    2.68
   1 -13  -5   16.96    1.82
  -1  13   5   12.34    1.83
  -1  13   5   13.52    1.84
   1 -13  -5   15.96    1.87
  -1  13   5   11.60    1.94
  -1 -13   5   15.15    2.17
  -1 -13   5   16.85    1.98
   1  13  -5   18.09    1.94
   1 -13  -5   16.93    1.65
  -1  13   5   17.99    1.72
  -1 -13   5   17.19    1.35
  -1 -13   5   16.22    1.12
  -1 -13   4  201.85    6.59
  -1  13   4  204.09    7.36
  -1 -13   4  202.84    6.59
  -1  13   4  211.00    7.39
   1  13  -4  197.71    6.65
   1  13  -4  195.09    6.67
  -1 -13   4  201.53    6.61
  -1  13   4  210.22    7.48
  -1 -13   4  216.20    7.64
   1 -13  -4  211.94    7.15
  -1  13   4  212.20    7.25
   1  13  -4  215.62    7.41
  -1 -13   4  208.90    6.96
  -1 -13   4  207.96    7.39
   1  13  -4  208.59    6.67
  -1 -13   4  201.77    6.68
   1  13  -4  203.04    7.07
   1 -13  -3   96.04    3.93
  -1 -13   3   96.99    3.36
   1  13  -3   97.53    3.45
  -1  13   3  103.96    4.03
  -1 -13   3  102.11    3.38
   1 -13  -3  100.06    3.94
  -1  13   3   93.35    4.05
   1 -13  -3  102.90    4.01
  -1 -13   3   95.96    3.38
   1  13  -3  100.18    3.49
  -1 -13   3   95.33    4.15
  -1  13   3   94.67    3.89
  -1  13   3   94.85    4.16
   1 -13  -3   95.09    3.80
   1  13  -3   96.58    4.20
  -1 -13   3  102.38    3.69
  -1 -13   3  102.38    4.08
   1  13  -3  102.87    3.32
   1  13  -3   93.86    3.76
  -1  13   3   92.91    3.87
  -1 -13   2   32.09    1.42
   1 -13  -2   35.54    2.00
   1 -13  -2   31.72    1.93
  -1 -13   2   31.80    1.42
   1  13  -2   27.99    1.48
  -1  13   2   30.19    1.97
  -1  13   2   36.66    2.15
   1  13  -2   31.04    1.52
  -1 -13   2   33.25    1.45
   1 -13  -2   33.06    2.01
  -1  13   2   30.15    2.12
  -1 -13   2   33.08    1.71
  -1 -13   2   34.78    1.99
  -1  13   2   30.02    1.87
  -1 -13   2   34.73    2.15
   1 -13  -2   31.50    1.88
  -1  13   2   34.31    1.77
   1  13  -2   30.23    1.26
  -1 -13   2   32.71    1.26
   1  13  -2   32.76    1.78
  -1 -13   1  127.03    4.39
   1  13  -1  128.60    4.46
   1 -13  -1  135.96    4.75
  -1  13   1  115.79    4.75
   1 -13  -1  135.11    4.76
  -1 -13   1  120.77    4.38
  -1  13   1  110.58    4.82
   1  13  -1  127.82    4.51
   1 -13  -1  130.90    4.80
  -1 -13   1  123.20    4.41
   1  13  -1  124.90    4.65
  -1 -13   1  129.70    4.58
   1  13  -1  126.47    4.80
  -1  13   1  131.37    4.73
  -1  13   1  127.04    4.48
  -1  13   1  130.34    4.82
  -1 -13   1  128.98    4.25
   1 -13  -1  134.80    4.48
   1 -13   0  233.31    7.92
  -1 -13   0  235.23    7.74
   1 -13   0  232.94    7.92
   1  13   0  233.20    7.80
  -1 -13   0  231.04    7.72
   1  13   0  232.42    7.80
   1 -13   0  232.07    7.99
   1  13   0  231.84    7.84
  -1 -13   0  234.11    7.75
   1 -13   0  223.16    7.82
   1 -13   0  228.35    7.92
   1  13   0  236.38    8.14
  -1 -13   0  230.49    7.86
  -1  13   0  239.73    8.07
  -1  13   0  223.25    7.61
   1 -13   0  234.53    7.56
  -1 -13  -1  159.25    5.54
   1  13   1  160.71    5.60
   1  13   1  162.83    5.62
   1 -13   1  153.95    5.59
  -1  13  -1  160.16    5.72
  -1 -13  -1  154.77    5.52
   1 -13   1  164.90    5.71
   1  13   1  165.65    5.65
  -1  13  -1  157.10    5.76
  -1 -13  -1  162.09    5.56
  -1 -13  -1  156.81    5.62
  -1  13  -1  158.89    5.66
  -1 -13  -1  150.14    5.83
  -1  13  -1  164.74    5.45
   1  13   1  154.85    5.66
   1 -13   1  159.71    5.44
   1 -13   1  160.14    5.13
   1 -13   1  148.32    5.69
  -1  13  -1  128.94    5.70
  -1  13  -1  162.34    5.15
   1  13   1  153.99    5.45
  -1  13  -2    8.76    1.30
  -1 -13  -2    9.38    1.24
   1 -13   2   10.50    1.32
  -1 -13  -2   10.35    1.23
  -1 -13  -2    8.85    1.26
  -1  13  -2   10.30    1.39
   1 -13   2    8.34    1.33
  -1 -13  -2    8.53    1.31
  -1 -13  -2    9.94    1.54
  -1  13  -2    8.39    1.27
   1  13   2    9.05    1.20
  -1  13  -2    6.63    1.42
   1 -13   2    9.68    1.42
   1  13   2    8.74    1.27
  -1 -13  -3  116.35    4.40
   1  13   3  117.03    4.48
   1  13   3  120.19    4.48
  -1  13  -3  112.29    4.41
   1 -13   3  110.89    4.32
  -1 -13  -3  113.85    4.37
  -1 -13  -3  111.48    4.37
   1 -13   3  113.01    4.39
   1  13   3  109.91    4.47
  -1  13  -3  115.10    4.50
  -1  13  -3  111.38    4.09
   1 -13   3  115.30    4.10
   1  13   3  116.13    4.44
  -1  13  -3  115.79    4.39
   1  13   3  117.67    4.39
   1 -13   3  113.87    4.49
  -1  13  -3  114.09    4.59
   1  13   4  269.40    9.43
   1 -13   4  260.39    9.17
   1  13   4  279.11    9.49
  -1 -13  -4  281.50    9.37
  -1 -13  -4  285.72    9.39
  -1  13  -4  264.46    9.31
   1 -13   4  263.29    9.23
  -1 -13  -4  268.46    9.34
   1  13   4  272.02    9.49
  -1  13  -4  266.95    9.37
   1  13   4  255.55    9.61
   1 -13   4  287.97    9.32
   1  13   4  274.18    9.38
   1 -13   4  269.50    9.01
  -1 -13  -4  289.18    9.37
   1 -13   4  264.21    9.35
  -1  13  -4  293.39    9.58
   1 -13   4  261.05    8.64
   1 -13   5   73.92    3.39
   1  13   5   81.16    3.68
   1  13   5   84.54    3.75
  -1  13  -5   81.30    3.46
   1 -13   5   66.00    3.38
   1  13   5   83.46    3.76
  -1  13  -5   75.72    3.54
  -1 -13  -5   85.67    3.54
   1 -13   5   82.12    3.56
   1 -13   5   77.17    3.18
   1  13   5   80.19    3.53
   1  13   5   66.99    3.53
   1 -13   5   73.56    3.54
  -1  13  -5   83.33    3.78
   1  13   6   39.02    2.71
   1  13   6   41.05    2.78
   1  13   6   43.37    2.91
   1 -13   6   37.70    2.51
   1  13   6   41.26    2.56
  -1  13  -6   42.52    2.75
   1  13   6   39.99    2.81
   1  13   7    5.24    2.12
   1  13   7    5.09    2.03
   1  13   7    3.43    2.07
   1  13   7    3.29    1.72
   1  13   7    0.32    2.08
   1  13   8   24.45    2.82
   1  13   8   24.54    2.75
   1  13   8   15.19    2.49
   1  13   8   15.97    2.28
   1  13   8   15.01    2.69
  -1  14   9   10.45    3.15
  -1  14   9    2.45    2.66
  -1  14   9    3.21    2.61
  -1  14   8    0.69    2.33
  -1  14   8    0.69    2.40
  -1  14   8    1.12    2.63
  -1 -14   8    4.55    2.69
  -1  14   8   -0.75    2.50
  -1  14   7   31.12    2.74
  -1  14   7   29.30    2.69
  -1  14   7   28.90    2.86
  -1 -14   7   29.78    2.90
  -1  14   7   25.93    2.27
  -1  14   7   28.35    2.91
  -1  14   6   48.70    3.06
  -1  14   6   43.41    2.98
  -1  14   6   51.29    3.20
  -1 -14   6   41.56    3.12
  -1  14   6   43.79    2.69
   1 -14  -6   49.27    2.60
   1  14  -6   44.87    2.38
  -1  14   5   59.74    3.16
  -1  14   5   55.37    3.09
  -1  14   5   49.03    3.18
  -1 -14   5   57.59    3.33
   1 -14  -5   59.83    2.81
  -1  14   5   60.80    2.93
   1  14  -5   56.89    3.08
  -1 -14   5   60.04    3.07
   1  14  -5   55.80    2.72
   1  14  -4   73.86    2.73
  -1 -14   4   74.68    2.67
  -1  14   4   79.47    3.55
  -1 -14   4   78.02    2.68
  -1  14   4   74.95    3.53
   1  14  -4   76.71    2.77
  -1 -14   4   77.17    2.70
  -1  14   4   79.36    3.67
  -1 -14   4   79.02    3.11
   1  14  -4   73.55    3.48
  -1  14   4   71.68    3.35
   1 -14  -4   76.33    3.31
  -1 -14   4   83.46    3.81
  -1 -14   4   75.01    3.48
  -1  14   4   78.37    3.51
   1  14  -4   76.12    3.25
  -1  14   3  200.72    6.98
  -1 -14   3  193.37    6.32
   1  14  -3  189.03    6.41
   1 -14  -3  196.53    6.90
  -1 -14   3  194.40    6.31
   1 -14  -3  202.31    6.89
  -1  14   3  190.32    7.03
  -1 -14   3  188.70    6.32
   1  14  -3  184.36    6.42
   1 -14  -3  199.66    6.93
  -1 -14   3  200.20    6.64
  -1  14   3  195.90    6.88
  -1  14   3  182.53    6.99
  -1 -14   3  189.14    7.12
   1  14  -3  200.08    7.16
   1 -14  -3  205.99    6.82
  -1 -14   3  187.71    6.91
   1  14  -3  186.23    6.19
  -1  14   3  198.78    6.85
   1  14  -3  185.97    6.73
  -1 -14   2  147.67    5.04
   1 -14  -2  152.90    5.54
   1 -14  -2  159.37    5.56
  -1 -14   2  154.57    5.05
  -1  14   2  151.32    5.56
   1  14  -2  148.58    5.13
  -1  14   2  153.57    5.65
  -1 -14   2  149.41    5.06
   1  14  -2  148.19    5.16
   1 -14  -2  154.52    5.59
   1 -14  -2  148.68    5.45
  -1 -14   2  145.00    5.52
  -1 -14   2  146.18    5.72
  -1  14   2  153.22    5.58
  -1 -14   2  147.81    5.29
  -1  14   2  139.30    5.50
   1  14  -2  156.70    5.43
   1  14  -2  146.33    4.89
  -1  14   2  143.14    5.32
  -1 -14   2  150.08    4.86
   1  14  -1   27.43    1.47
  -1 -14   1   25.02    1.37
   1 -14  -1   27.12    1.79
   1 -14  -1   25.29    1.78
  -1 -14   1   25.17    1.37
  -1 -14   1   26.89    1.42
   1  14  -1   24.17    1.51
   1 -14  -1   30.10    1.92
  -1 -14   1   25.64    1.59
   1  14  -1   28.49    1.71
   1  14  -1   23.96    1.87
   1 -14  -1   32.93    1.84
  -1  14   1   28.60    1.49
  -1  14   1   26.25    1.80
  -1 -14   0   71.53    2.94
   1 -14   0   76.37    3.16
   1  14   0   78.41    3.03
   1 -14   0   81.69    3.22
  -1 -14   0   73.62    2.96
   1  14   0   75.72    3.00
   1 -14   0   78.40    3.27
  -1 -14   0   73.07    2.97
   1  14   0   82.14    3.09
  -1 -14   0   71.18    3.06
   1 -14   0   73.40    3.07
   1  14   0   81.40    3.46
   1 -14   0   74.86    3.20
  -1  14   0   71.16    3.29
  -1  14   0   80.48    2.80
   1  14   1    4.42    1.13
  -1  14  -1    3.64    1.19
  -1 -14  -1    5.19    1.04
   1  14   1    4.62    1.14
  -1 -14  -1    3.41    1.06
   1 -14   1    3.74    1.24
   1 -14   1    6.12    1.38
   1  14   1    6.29    1.23
  -1 -14  -1    4.53    1.13
  -1  14  -1    4.03    1.27
  -1 -14  -1    5.94    1.22
  -1  14  -1    3.44    1.29
  -1  14  -1    5.04    1.03
  -1 -14  -1    2.33    1.36
   1 -14   1    4.68    1.06
  -1  14  -1    5.03    0.53
   1  14   1    3.86    1.11
   1  14   1    3.93    1.00
   1 -14   1    3.19    1.25
  -1 -14  -2  201.02    6.93
  -1  14  -2  197.95    7.03
   1 -14   2  195.16    6.91
  -1 -14  -2  197.21    6.91
   1 -14   2  194.38    6.98
  -1  14  -2  198.42    7.07
  -1 -14  -2  202.49    6.95
  -1 -14  -2  203.24    7.21
  -1  14  -2  198.12    6.98
   1  14   2  200.89    7.02
  -1 -14  -2  198.40    7.00
   1 -14   2  200.27    7.06
   1  14   2  202.00    6.87
  -1  14  -2  190.29    7.13
   1 -14   3  181.94    6.49
  -1 -14  -3  181.85    6.58
  -1  14  -3  184.01    6.62
   1  14   3  178.16    6.66
  -1 -14  -3  188.91    6.59
   1  14   3  181.35    6.68
   1 -14   3  181.13    6.53
  -1 -14  -3  182.98    6.58
   1  14   3  180.29    6.72
  -1  14  -3  190.83    6.73
   1  14   3  190.20    6.67
  -1  14  -3  180.82    6.30
   1 -14   3  187.44    6.29
  -1  14  -3  185.97    6.58
   1  14   3  184.43    6.53
   1 -14   3  182.74    6.69
  -1  14  -3  185.71    6.78
  -1  14  -4   36.54    2.15
  -1 -14  -4   28.54    2.04
   1  14   4   31.96    2.17
   1 -14   4   29.41    1.96
   1  14   4   30.35    2.16
  -1 -14  -4   30.94    2.10
  -1  14  -4   31.02    2.19
  -1 -14  -4   28.81    2.10
   1  14   4   26.75    2.18
   1 -14   4   31.11    2.06
  -1 -14  -4   32.48    2.07
   1 -14   4   29.47    2.04
   1  14   4   33.52    2.75
   1 -14   4   32.03    1.76
  -1  14  -4   30.74    1.76
  -1  14  -4   27.09    2.21
   1  14   4   27.53    2.00
   1  14   4   30.25    2.09
   1 -14   4   28.50    2.10
   1  14   5   58.20    3.08
  -1  14  -5   50.28    2.68
   1  14   5   52.03    2.96
   1 -14   5   50.15    2.67
  -1  14  -5   50.32    2.77
   1 -14   5   52.73    2.75
   1  14   5   57.46    3.12
   1 -14   5   53.25    2.84
   1  14   5   51.68    2.82
   1 -14   5   55.83    2.51
   1 -14   5   46.21    2.81
  -1  14  -5   56.37    3.04
   1  14   6   29.13    2.51
   1  14   6   24.17    2.34
   1  14   6   21.14    2.40
  -1  14  -6   24.13    1.97
  -1  14  -6   28.63    2.23
   1 -14   6   22.98    2.17
  -1  14  -6   20.78    2.36
   1  14   6   24.88    2.41
   1  14   6   25.07    2.16
   1  14   7    2.38    2.17
   1  14   7    0.50    2.10
   1  14   7    1.46    2.03
   1  14   7   -1.79    1.74
   1  14   7   -0.33    2.07
   1  14   8    0.57    2.52
   1  14   8   -0.18    2.45
   1  14   8   -3.99    2.55
   1  14   8    0.45    2.02
   1  14   8    0.92    2.48
  -1  15   8    0.72    2.46
  -1  15   8    5.55    2.49
  -1  15   8    1.95    2.62
  -1 -15   8    4.61    2.58
  -1  15   8    1.91    2.43
  -1  15   7  164.85    6.85
  -1  15   7  171.28    6.90
  -1  15   7  168.09    7.04
  -1 -15   7  168.31    7.11
  -1  15   7  164.65    6.48
  -1 -15   7  173.57    6.89
  -1  15   7  169.16    6.97
  -1  15   6   95.10    4.41
  -1  15   6   89.36    4.37
  -1  15   6   87.92    4.49
  -1  15   6   91.75    4.09
  -1 -15   6   94.08    4.32
  -1 -15   6  100.03    4.69
   1  15  -6   89.74    3.84
  -1  15   5   -0.27    1.67
  -1  15   5    2.41    1.73
  -1  15   5   -2.18    1.93
   1 -15  -5    1.07    1.47
   1  15  -5    0.77    1.63
  -1 -15   5    0.31    1.86
  -1 -15   5    0.76    1.67
  -1  15   5   -0.39    1.68
  -1  15   5    1.22    1.49
   1  15  -5   -0.91    1.23
  -1  15   4    8.70    1.73
  -1 -15   4    5.30    0.71
  -1  15   4    4.98    1.69
  -1 -15   4    5.86    0.73
   1  15  -4    3.89    0.86
   1  15  -4    5.27    0.80
  -1 -15   4    5.76    0.75
  -1  15   4    6.05    1.75
   1 -15  -4    7.94    1.48
  -1 -15   4    9.22    1.72
  -1  15   4    7.46    2.14
  -1 -15   4    6.21    1.74
   1  15  -4    6.82    1.60
  -1 -15   4    4.86    1.16
  -1  15   4    6.38    1.43
  -1  15   4    5.39    1.54
   1  15  -4    4.49    1.26
   1 -15  -3    5.58    1.49
  -1  15   3    5.43    1.39
   1  15  -3    5.73    0.90
   1 -15  -3    8.13    1.50
  -1 -15   3    4.55    0.78
  -1 -15   3    5.92    0.83
   1 -15  -3    6.32    1.51
  -1 -15   3    7.06    0.85
  -1  15   3    6.63    1.56
   1  15  -3    6.11    0.97
  -1 -15   3    4.68    1.44
  -1 -15   3    6.30    1.68
   1  15  -3    4.22    1.81
  -1  15   3    7.28    1.72
   1  15  -3    3.92    1.22
  -1 -15   3    5.79    1.11
   1 -15  -3    6.66    1.34
  -1 -15   3    5.94    0.49
   1  15  -3    5.32    0.51
  -1  15   3    6.06    1.42
  -1  15   3    5.35    1.36
  -1 -15   2  174.06    5.78
   1 -15  -2  169.95    6.24
  -1 -15   2  174.16    5.78
   1 -15  -2  170.97    6.25
  -1  15   2  174.04    6.32
   1  15  -2  170.62    5.86
  -1 -15   2  166.53    5.78
   1  15  -2  177.16    5.91
  -1  15   2  171.91    6.42
   1 -15  -2  174.96    6.30
   1  15  -2  165.43    6.44
   1 -15  -2  165.18    6.15
  -1  15   2  168.31    6.33
  -1 -15   2  171.42    6.02
  -1 -15   2  178.81    6.53
  -1 -15   2  168.53    6.28
   1  15  -2  173.75    5.59
  -1  15   2  161.42    6.03
  -1  15   2  177.29    6.29
   1  15  -2  175.36    6.18
   1 -15  -1   -0.25    1.13
   1  15  -1    1.85    0.94
  -1 -15   1    0.95    0.85
  -1 -15   1    0.94    0.84
   1 -15  -1    1.47    1.13
   1 -15  -1    0.17    1.21
  -1 -15   1   -0.21    0.86
   1  15  -1    0.65    1.02
   1  15  -1    1.74    1.36
  -1  15   1    0.61    0.83
   1 -15  -1    1.36    1.24
  -1  15   1   -0.10    1.25
  -1 -15   1   -0.77    0.99
   1  15  -1    0.93    0.92
   1  15   0  118.73    4.30
   1 -15   0  111.55    4.40
   1  15   0  115.68    4.29
  -1  15   0  105.17    4.49
  -1 -15   0  116.05    4.21
   1 -15   0  118.25    4.41
  -1 -15   0  119.39    4.22
  -1  15   0  107.08    4.55
   1 -15   0  109.13    4.46
  -1 -15   0  121.16    4.25
   1  15   0  123.91    4.38
   1 -15   0  117.50    4.48
   1  15   0  122.52    4.75
   1 -15   0  116.23    4.34
  -1 -15   0  112.62    4.33
   1  15   0  117.80    4.59
  -1  15   0  123.44    4.65
  -1  15   0  110.82    4.03
   1  15   1   37.23    2.13
   1  15   1   41.75    2.17
  -1 -15  -1   41.36    2.06
   1 -15   1   43.34    2.18
  -1 -15  -1   41.12    2.09
  -1  15  -1   40.25    2.27
  -1  15  -1   40.64    2.32
   1  15   1   43.41    2.28
  -1 -15  -1   40.45    2.08
   1 -15   1   41.23    2.28
   1 -15   1   43.11    2.32
  -1  15  -1   42.81    2.34
  -1 -15  -1   43.11    2.49
   1  15   1   45.43    2.31
  -1 -15  -1   38.97    2.18
   1 -15   1   40.09    2.02
  -1  15  -1   43.93    2.03
  -1  15  -1   42.20    1.56
   1  15   1   42.74    2.00
  -1 -15  -2    7.32    1.23
  -1  15  -2    6.28    1.41
  -1 -15  -2    4.13    1.20
   1 -15   2    8.62    1.35
   1 -15   2    7.28    1.46
  -1  15  -2    4.79    1.40
  -1 -15  -2    7.40    1.29
  -1 -15  -2    9.96    1.74
  -1 -15  -2   10.33    1.36
  -1  15  -2    7.80    1.38
   1  15   2    9.02    1.29
   1 -15   2    6.55    1.36
   1  15   2    7.75    1.35
  -1  15  -2    8.62    1.42
  -1 -15  -3   11.02    1.53
  -1 -15  -3   14.04    1.55
   1 -15   3   12.75    1.50
  -1  15  -3   12.03    1.61
  -1  15  -3   15.31    1.80
  -1 -15  -3   13.76    1.61
   1 -15   3    9.32    1.56
  -1  15  -3   10.85    1.17
  -1  15  -3   14.73    1.65
   1 -15   3    9.22    1.56
   1  15   3   14.77    1.65
   1  15   3   14.25    1.64
  -1  15  -3    9.51    1.71
   1  15   4   81.12    3.82
  -1  15  -4   90.27    3.66
   1 -15   4   80.61    3.53
   1  15   4   81.97    3.80
   1 -15   4   78.40    3.58
   1  15   4   84.67    3.87
  -1  15  -4   83.00    3.68
   1  15   4   85.90    3.76
  -1  15  -4   81.58    3.37
   1 -15   4   89.90    3.75
  -1 -15  -4   88.70    3.76
   1 -15   4   82.42    3.33
  -1  15  -4   85.64    3.92
   1  15   4   86.61    3.76
   1  15   4   95.33    3.80
   1 -15   4   85.79    3.77
   1  15   5  286.02    9.85
   1  15   5  279.47    9.78
  -1  15  -5  265.83    9.47
  -1  15  -5  277.49    9.59
   1  15   5  292.33    9.92
   1 -15   5  269.81    9.57
   1  15   5  273.98    9.67
   1 -15   5  268.47    9.26
   1 -15   5  256.50    9.56
  -1  15  -5  277.07    9.83
   1  15   6    7.70    2.00
   1  15   6    2.31    1.87
   1  15   6    7.93    2.13
  -1  15  -6    6.64    1.74
  -1  15  -6    9.73    1.63
   1 -15   6    8.36    1.81
  -1  15  -6    3.32    1.87
   1  15   6    7.97    1.72
   1  15   7   27.94    2.86
   1  15   7   28.91    2.79
   1  15   7   30.27    2.85
   1  15   7   28.19    2.48
   1  15   7   23.75    2.74
   1  15   8    6.86    2.54
   1  15   8    6.13    2.43
   1  15   8    6.79    2.49
   1  15   8    9.73    2.14
   1  15   8    3.19    2.48
  -1  16   8   -0.93    2.56
  -1  16   8    4.08    2.60
  -1  16   8   -1.41    2.66
  -1 -16   8    1.70    2.67
  -1  16   8   -0.39    2.63
  -1  16   7   -2.89    2.31
  -1  16   7    0.85    2.20
  -1  16   7    2.58    2.38
  -1 -16   7    1.77    2.13
  -1 -16   7   -2.14    2.43
  -1  16   7    0.66    1.76
  -1  16   6    5.87    2.04
  -1  16   6    6.17    1.96
  -1  16   6    3.18    2.09
  -1 -16   6    1.16    1.89
  -1 -16   6    2.48    2.20
   1  16  -6    2.76    1.39
  -1  16   6    5.37    1.78
  -1  16   5   47.30    2.97
  -1  16   5   45.74    2.95
  -1  16   5   50.75    3.16
  -1  16   5   50.20    2.78
  -1 -16   5   41.70    2.85
   1 -16  -5   54.03    2.75
  -1 -16   5   47.73    3.24
   1  16  -5   52.88    3.07
   1  16  -5   50.51    2.60
  -1  16   5   49.56    3.05
   1  16  -4   29.83    1.51
  -1  16   4   33.18    2.38
   1  16  -4   31.40    1.57
  -1  16   4   28.17    2.47
  -1 -16   4   36.74    2.41
  -1 -16   4   36.57    2.66
  -1 -16   4   36.60    1.93
   1  16  -4   39.99    2.68
   1 -16  -4   38.89    2.20
   1  16  -4   28.63    2.29
  -1  16   4   31.14    2.23
   1  16  -4   28.59    2.04
  -1  16   4   29.16    2.13
  -1  16   3    0.46    1.30
   1 -16  -3    1.48    1.40
   1 -16  -3    2.30    1.47
  -1 -16   3    0.73    0.72
  -1 -16   3    0.55    0.74
   1  16  -3    1.60    0.89
  -1  16   3    3.64    1.53
   1 -16  -3    2.06    1.52
  -1 -16   3    1.86    0.78
   1  16  -3    1.35    0.96
   1  16  -3    3.49    1.64
  -1  16   3   -0.56    1.74
  -1 -16   3    2.96    1.60
  -1 -16   3    0.11    1.45
   1 -16  -3    0.73    1.27
  -1 -16   3    2.07    1.10
  -1  16   3    0.28    1.31
  -1  16   3    0.43    1.41
   1  16  -3    1.01    1.19
  -1 -16   2  183.26    6.04
   1 -16  -2  179.67    6.47
  -1 -16   2  182.36    6.05
  -1  16   2  180.02    6.61
   1  16  -2  177.72    6.15
   1 -16  -2  185.41    6.53
  -1  16   2  173.78    6.68
   1 -16  -2  176.92    6.52
   1  16  -2  176.29    6.17
  -1 -16   2  177.19    6.05
  -1 -16   2  180.48    6.57
   1 -16  -2  165.04    6.39
  -1 -16   2  187.56    6.30
  -1  16   2  177.99    6.62
   1  16  -2  188.24    6.77
   1  16  -2  179.13    6.44
  -1  16   2  180.34    6.58
   1  16  -2  177.00    5.80
  -1  16   2  173.15    6.31
  -1 -16   1   14.16    1.19
   1 -16  -1   11.12    1.55
  -1 -16   1   14.24    1.19
   1 -16  -1   12.98    1.55
   1  16  -1   13.62    1.26
   1  16  -1   12.67    1.31
   1 -16  -1   12.96    1.56
  -1 -16   1   14.31    1.24
   1  16  -1   17.70    1.71
   1  16  -1   14.21    1.48
  -1  16   1   12.13    1.15
  -1 -16   1   13.37    1.29
  -1  16   1   15.49    1.61
   1 -16  -1   11.16    1.52
   1 -16   0   78.19    3.29
   1  16   0   77.41    3.18
   1  16   0   71.53    3.14
   1 -16   0   76.41    3.29
  -1 -16   0   78.91    3.09
  -1  16   0   77.90    3.40
  -1 -16   0   83.68    3.11
   1  16   0   83.15    3.30
  -1 -16   0   80.28    3.12
   1 -16   0   77.46    3.37
  -1  16   0   76.31    3.45
   1  16   0   81.82    3.52
   1 -16   0   72.96    3.24
   1  16   0   77.12    3.62
   1 -16   0   78.27    3.34
  -1 -16   0   72.12    3.20
  -1  16   0   79.34    3.53
  -1  16   0   79.03    2.91
   1 -16   1   17.93    1.61
  -1  16  -1   17.65    1.69
   1  16   1   20.60    1.59
   1  16   1   19.99    1.60
  -1 -16  -1   20.96    1.53
  -1 -16  -1   16.99    1.46
  -1 -16  -1   16.75    1.47
  -1  16  -1   18.62    1.79
   1 -16   1   19.55    1.69
   1  16   1   19.52    1.69
  -1 -16  -1   21.90    1.61
  -1  16  -1   18.99    1.79
  -1 -16  -1   24.06    1.93
   1 -16   1   18.29    1.51
  -1  16  -1   21.47    1.50
   1  16   1   20.29    1.44
   1  16   1   20.45    1.72
   1 -16   1   18.16    1.72
  -1  16  -1   20.85    0.94
   1  16   2   40.41    2.29
  -1 -16  -2   41.44    2.18
  -1 -16  -2   41.62    2.19
   1  16   2   39.50    2.26
  -1  16  -2   37.98    2.26
   1 -16   2   39.82    2.21
  -1 -16  -2   37.31    2.17
   1  16   2   39.93    2.37
  -1  16  -2   39.73    2.34
   1 -16   2   40.38    2.32
  -1  16  -2   40.62    2.34
  -1 -16  -2   41.78    2.62
   1  16   2   38.68    2.26
  -1 -16  -2   44.55    2.30
   1  16   2   41.47    2.13
   1 -16   2   41.04    2.37
  -1  16  -2   39.09    2.46
  -1  16  -3   54.20    2.84
  -1 -16  -3   60.93    2.82
   1 -16   3   57.25    2.69
  -1 -16  -3   57.36    2.77
  -1 -16  -3   54.34    2.78
  -1  16  -3   54.24    2.92
   1 -16   3   55.58    2.79
  -1  16  -3   55.82    2.81
   1  16   3   56.11    2.81
  -1  16  -3   54.91    2.46
  -1  16  -3   54.54    2.96
   1 -16   3   54.30    2.85
   1  16   3   55.99    2.73
   1  16   4    6.86    1.63
   1 -16   4    9.07    1.59
   1  16   4    8.40    1.60
  -1  16  -4   10.98    1.80
   1  16   4    6.16    1.62
  -1  16  -4   10.10    1.66
   1 -16   4    4.96    1.61
   1 -16   4   10.09    1.30
   1  16   4    9.27    1.67
   1  16   4    8.66    1.68
   1  16   4    9.50    1.85
   1 -16   4   15.05    1.85
  -1  16  -4    7.39    1.78
   1  16   5   82.29    3.86
  -1  16  -5   73.58    3.41
   1  16   5   67.66    3.75
  -1  16  -5   71.42    3.53
   1  16   5   70.88    3.85
   1 -16   5   69.76    3.43
   1  16   5   67.01    3.50
   1  16   5   63.41    3.57
   1 -16   5   83.96    3.63
  -1  16  -5   75.16    3.75
  -1  16  -6    5.93    1.77
   1  16   6    2.84    2.19
  -1  16  -6    5.16    1.60
   1  16   6   -0.32    2.04
   1  16   6    3.40    2.13
   1  16   6    5.16    1.77
  -1  16  -6    2.40    2.03
   1  16   7    4.42    2.59
   1  16   7    0.71    2.27
   1  16   7    2.10    2.26
   1  16   7    1.52    2.20
   1  16   7   -3.01    1.97
   1  16   8    0.40    2.60
   1  16   8    3.47    2.59
   1  16   8   -0.19    2.46
   1  16   8   -1.77    2.26
  -1  17   8    7.27    2.63
  -1  17   8   10.38    2.68
  -1  17   8    9.16    2.89
  -1 -17   8    9.12    2.93
  -1  17   7   25.60    2.84
  -1  17   7   19.37    2.66
  -1  17   7   28.37    3.06
  -1 -17   7   24.00    2.69
  -1 -17   7   24.06    3.06
  -1  17   7   26.65    2.48
  -1  17   6    3.06    1.91
  -1  17   6    8.51    2.03
  -1  17   6    7.34    2.16
  -1 -17   6    2.63    1.93
  -1 -17   6    6.53    2.26
  -1  17   6    7.49    1.91
   1  17  -6    6.21    1.53
  -1  17   6    5.01    2.16
  -1  17   5  147.36    5.91
  -1  17   5  149.47    5.90
  -1  17   5  149.05    6.04
  -1  17   5  144.45    5.73
   1  17  -5  140.79    5.83
  -1 -17   5  136.36    6.06
  -1 -17   5  143.05    5.79
  -1  17   5  146.62    5.90
   1  17  -5  141.07    5.50
  -1  17   4   -0.39    1.58
   1  17  -4    4.05    0.92
   1  17  -4    3.37    0.95
  -1  17   4    0.29    1.75
  -1 -17   4    1.94    1.69
   1  17  -4    1.04    1.99
   1 -17  -4    1.76    1.48
  -1 -17   4    1.21    1.81
   1  17  -4    1.48    1.70
  -1  17   4    0.24    1.52
  -1  17   4    1.04    1.51
  -1 -17   4    2.21    1.23
   1  17  -4    2.32    1.40
  -1  17   3   -1.45    1.39
   1 -17  -3   -0.82    1.42
  -1 -17   3    0.42    0.81
   1 -17  -3    2.92    1.46
  -1 -17   3    0.99    0.82
   1  17  -3    1.02    0.99
   1 -17  -3    0.54    1.46
  -1 -17   3    0.75    0.85
   1  17  -3    1.73    1.03
  -1  17   3   -0.66    1.51
   1  17  -3    0.81    1.76
  -1 -17   3    1.98    1.61
  -1  17   3    2.11    2.02
  -1 -17   3    0.23    1.50
  -1  17   3    1.49    1.47
   1  17  -3    2.87    1.29
   1 -17  -3    0.58    1.26
  -1 -17   3   -0.24    1.22
  -1  17   3    0.67    1.31
  -1  17   2    2.97    1.53
  -1 -17   2    1.44    0.86
  -1 -17   2    1.16    0.86
   1  17  -2    1.82    0.98
   1 -17  -2   -0.99    1.45
   1 -17  -2    0.97    1.45
   1 -17  -2    2.14    1.53
  -1 -17   2    0.05    0.89
  -1  17   2    3.62    1.63
   1  17  -2    1.25    1.04
   1  17  -2    1.64    1.74
  -1  17   2    0.72    1.69
  -1  17   2    1.01    1.11
   1  17  -2   -0.10    1.21
  -1  17   2    1.36    1.36
   1  17  -2    0.70    0.51
  -1 -17   2    1.57    1.18
   1 -17  -1    1.37    1.38
  -1 -17   1   -0.98    0.91
   1  17  -1    0.14    1.06
  -1 -17   1    0.70    0.97
   1 -17  -1   -1.27    1.43
   1 -17  -1    0.29    1.47
   1  17  -1    0.31    1.12
  -1 -17   1    0.42    0.97
   1  17  -1    1.12    1.39
  -1 -17   1    1.27    1.18
  -1  17   1   -0.11    1.33
  -1  17   1   -0.48    0.93
   1  17  -1   -0.98    1.28
   1 -17  -1   -1.33    1.35
   1 -17   0  120.03    4.75
  -1 -17   0  118.12    4.52
   1  17   0  133.70    4.69
   1  17   0  120.70    4.62
   1 -17   0  122.67    4.74
  -1  17   0  129.03    4.91
  -1 -17   0  127.46    4.55
  -1 -17   0  126.92    4.58
  -1  17   0  123.04    4.94
   1 -17   0  127.81    4.84
   1  17   0  126.90    4.75
   1  17   0  117.04    5.03
   1 -17   0  117.24    4.78
   1  17   0  124.40    4.94
   1 -17   0  123.52    4.71
  -1 -17   0  118.66    4.68
  -1  17   0  123.90    4.95
  -1  17   0  126.76    4.35
   1 -17   1   99.66    4.00
  -1 -17  -1  101.55    3.94
   1 -17   1  102.33    4.04
   1  17   1  101.15    4.02
  -1 -17  -1  105.65    4.00
  -1  17  -1   96.79    4.13
   1  17   1  101.51    4.03
   1 -17   1   99.49    4.08
  -1 -17  -1   98.52    3.96
  -1  17  -1  101.27    4.25
   1  17   1  100.79    4.09
  -1  17  -1  101.88    4.19
   1  17   1   94.76    4.11
   1 -17   1  104.76    4.17
  -1 -17  -1   99.21    4.33
   1 -17   1   99.70    3.90
  -1 -17  -1  106.37    4.08
  -1  17  -1   98.95    3.89
   1  17   1   99.47    3.80
  -1  17  -1  103.04    3.40
  -1  17  -2  134.58    5.23
   1  17   2  137.69    5.27
   1 -17   2  132.03    5.09
   1  17   2  135.01    5.22
  -1 -17  -2  137.04    5.12
  -1 -17  -2  137.31    5.13
   1 -17   2  129.39    5.18
  -1 -17  -2  135.99    5.14
  -1  17  -2  137.00    5.30
   1  17   2  137.91    5.31
  -1 -17  -2  139.80    5.26
   1 -17   2  146.27    5.31
  -1 -17  -2  136.31    5.52
  -1  17  -2  136.07    5.25
   1  17   2  147.76    5.38
   1  17   2  136.62    5.04
  -1  17  -2  126.34    5.33
  -1 -17  -3  154.84    5.81
  -1  17  -3  156.58    5.88
   1 -17   3  152.81    5.70
  -1 -17  -3  151.19    5.80
   1 -17   3  155.80    5.77
  -1 -17  -3  155.26    5.85
  -1  17  -3  154.81    5.96
  -1  17  -3  160.66    5.90
   1  17   3  161.02    5.95
  -1  17  -3  155.37    5.54
   1  17   3  153.34    5.78
  -1  17  -3  157.34    6.10
   1  17   3  156.73    5.79
   1 -17   3  147.82    5.86
   1 -17   4    0.60    1.45
   1  17   4    1.33    1.75
   1  17   4   -0.92    1.68
   1  17   4    2.36    1.82
  -1  17  -4    0.43    1.52
  -1  17  -4    0.70    1.66
   1 -17   4   -0.09    1.58
  -1  17  -4    1.10    1.16
  -1  17  -4    1.02    1.61
   1 -17   4   -1.32    1.20
   1  17   4   -0.25    1.48
   1  17   4    0.57    1.54
   1 -17   4    0.56    1.67
  -1  17  -4    1.24    1.74
   1  17   5  137.22    5.64
   1  17   5  126.92    5.55
  -1  17  -5  137.00    5.23
  -1  17  -5  132.42    5.30
   1  17   5  137.22    5.69
   1 -17   5  131.55    5.30
   1  17   5  124.82    5.35
   1  17   5  124.55    5.39
  -1  17  -5  126.77    5.54
   1  17   6   13.80    2.43
  -1  17  -6    9.51    1.87
  -1  17  -6   12.88    1.76
   1  17   6   15.33    2.33
   1  17   6   10.74    2.27
  -1  17  -6    9.32    2.18
   1  17   6   12.12    2.06
   1  17   7    2.09    2.52
   1  17   7    3.26    2.41
   1  17   7    2.15    2.34
  -1  17  -7    7.10    2.18
   1  17   7    2.97    1.98
   1  17   8    1.01    2.23
  -1  18   8    3.64    2.81
  -1  18   8    3.93    2.59
  -1  18   7   -3.09    2.35
  -1  18   7   -2.92    2.39
  -1  18   7    0.20    2.50
  -1 -18   7    2.63    2.59
  -1  18   7   -0.15    2.05
  -1  18   6   -0.17    2.09
  -1  18   6   -1.49    2.00
  -1  18   6    6.68    2.31
  -1 -18   6    0.89    2.04
  -1 -18   6    0.55    2.12
   1  18  -6   -2.91    1.62
  -1  18   6   -2.62    1.81
  -1  18   6   -0.16    2.06
   1  18  -5   23.59    1.28
  -1  18   5   22.80    2.37
  -1  18   5   28.29    2.62
   1  18  -5   27.06    1.38
  -1 -18   5   25.86    2.35
  -1 -18   5   26.74    2.73
   1  18  -5   28.59    2.53
  -1  18   5   23.51    2.18
  -1  18   5   27.10    2.51
   1  18  -5   24.69    2.11
   1  18  -4   54.48    2.25
  -1  18   4   52.30    3.01
  -1  18   4   56.41    3.22
   1  18  -4   49.39    2.29
  -1 -18   4   54.55    3.34
  -1 -18   4   53.08    2.97
  -1 -18   4   54.67    2.66
   1  18  -4   58.32    3.11
  -1  18   4   46.89    2.96
  -1  18   4   48.20    2.88
   1  18  -4   56.24    2.84
  -1 -18   3   29.41    1.49
  -1 -18   3   27.21    1.49
   1  18  -3   29.83    1.63
  -1  18   3   25.74    2.25
  -1  18   3   25.06    2.35
   1  18  -3   23.60    1.63
  -1 -18   3   25.74    1.49
  -1 -18   3   28.43    2.16
   1  18  -3   27.36    2.51
  -1 -18   3   34.89    2.57
  -1  18   3   26.94    2.51
  -1  18   3   22.99    1.92
  -1  18   3   24.08    2.11
  -1 -18   3   27.81    1.83
   1  18  -3   29.42    2.07
   1 -18  -3   31.25    2.16
  -1 -18   2    3.68    1.00
   1  18  -2    4.23    1.12
   1 -18  -2    4.12    1.45
   1 -18  -2    3.83    1.50
  -1 -18   2    3.04    0.97
  -1 -18   2    2.62    0.96
   1 -18  -2    4.98    1.56
   1  18  -2    4.96    1.22
   1  18  -2    2.12    1.75
  -1 -18   2    4.07    1.26
   1  18  -2    4.53    1.41
  -1  18   2    6.04    1.62
   1  18  -2    3.71    0.54
  -1  18   2    4.40    1.25
   1  18  -1    1.90    1.18
  -1 -18   1   -0.31    0.99
   1 -18  -1    0.09    1.39
   1 -18  -1    0.67    1.34
  -1 -18   1   -0.44    1.00
  -1 -18   1    1.28    1.04
   1  18  -1    2.31    1.27
   1 -18  -1    0.30    1.42
   1  18  -1    1.93    1.59
  -1  18   1    1.19    0.98
   1 -18  -1    1.30    1.37
  -1 -18   1   -0.08    1.22
  -1  18   1    2.69    1.40
   1  18  -1    0.63    1.28
   1  18   0   33.19    1.97
   1 -18   0   33.25    2.15
  -1 -18   0   34.33    1.91
   1 -18   0   32.90    2.15
  -1  18   0   37.34    2.25
  -1 -18   0   34.82    1.90
  -1  18   0   35.86    2.27
   1 -18   0   32.64    2.24
  -1 -18   0   35.89    1.96
   1  18   0   29.60    2.03
  -1  18   0   34.26    2.07
   1 -18   0   32.96    2.20
   1  18   0   29.44    2.27
  -1 -18   0   36.09    2.08
  -1 -18   0   35.47    2.41
   1 -18   0   34.48    2.06
  -1  18   0   34.23    2.34
   1  18   0   29.80    2.11
  -1  18   0   32.42    1.62
   1  18   1   59.96    2.84
   1 -18   1   66.78    2.89
  -1 -18  -1   58.43    2.69
   1  18   1   56.58    2.81
   1 -18   1   61.94    2.85
  -1 -18  -1   56.49    2.69
  -1  18  -1   58.46    2.92
  -1 -18  -1   60.71    2.75
  -1  18  -1   61.01    3.02
   1  18   1   58.18    2.90
   1 -18   1   56.45    2.91
  -1 -18  -1   58.89    2.83
   1  18   1   61.50    3.07
  -1 -18  -1   56.41    3.05
   1 -18   1   59.18    2.93
   1 -18   1   51.19    2.65
  -1  18  -1   62.91    3.04
   1  18   1   49.07    2.83
  -1  18  -1   57.41    2.65
  -1  18  -1   58.37    2.08
   1  18   1   56.47    2.53
  -1  18  -2   52.16    2.73
   1  18   2   57.43    2.78
  -1 -18  -2   50.32    2.56
   1 -18   2   46.48    2.56
   1  18   2   50.31    2.72
  -1 -18  -2   50.31    2.59
   1  18   2   49.57    2.79
  -1 -18  -2   47.60    2.60
  -1  18  -2   45.05    2.72
   1 -18   2   48.00    2.66
   1 -18   2   53.94    2.75
   1 -18   2   49.88    2.43
  -1 -18  -2   50.50    2.99
  -1 -18  -2   56.08    2.74
   1  18   2   54.57    2.80
  -1  18  -2   51.77    2.79
  -1  18  -2   48.61    2.90
   1  18   2   50.48    2.52
   1 -18   3  103.20    4.30
  -1  18  -3  106.55    4.52
   1 -18   3  109.98    4.42
  -1  18  -3  102.20    4.57
  -1  18  -3  109.84    4.57
   1  18   3  108.95    4.61
   1  18   3  116.33    4.43
   1 -18   3  108.03    4.51
  -1  18  -3  109.83    4.77
   1  18   3  113.14    4.44
   1 -18   4    0.97    1.43
   1  18   4   -1.79    1.65
   1  18   4   -2.32    1.64
  -1  18  -4    1.33    1.64
  -1  18  -4    1.94    1.80
   1  18   4   -1.16    1.75
   1 -18   4    0.48    1.54
  -1  18  -4    0.71    1.74
  -1  18  -4   -1.38    1.19
   1  18   4   -2.96    1.78
   1 -18   4   -1.27    1.76
   1  18   4    0.46    1.54
  -1  18  -4   -0.58    1.74
   1  18   5  394.68   13.20
   1  18   5  396.50   13.19
  -1  18  -5  374.05   12.79
   1  18   5  376.41   13.22
  -1  18  -5  353.70   12.81
   1  18   5  378.88   13.05
  -1  18  -5  375.08   13.15
   1  18   5  363.41   12.97
  -1  18  -6   -0.11    1.58
  -1  18  -6    0.59    1.75
   1  18   6    3.39    2.20
   1  18   6    1.68    2.18
   1  18   6   -0.17    2.13
   1  18   6    2.61    1.82
  -1  18  -6   -2.89    2.20
   1  18   6    2.32    2.02
   1  18   7   11.39    2.67
   1  18   7    6.15    2.41
   1  18   7    7.20    2.38
  -1  18  -7    6.34    2.30
   1  18   7    5.72    2.26
   1  18   8   -1.74    2.30
  -1  19   7   86.71    4.77
  -1  19   7   89.15    5.05
  -1 -19   7   90.90    4.97
  -1  19   7   90.59    4.70
  -1  19   6   13.70    2.45
  -1  19   6   20.90    2.90
  -1 -19   6   15.51    2.36
  -1 -19   6   14.51    2.64
   1  19  -6   18.24    1.95
  -1  19   6   15.98    2.21
  -1  19   6   19.23    2.53
  -1  19   5    9.98    2.21
   1  19  -5    9.71    1.03
   1  19  -5    8.24    0.94
  -1  19   5   10.20    2.28
  -1 -19   5   10.94    2.02
  -1 -19   5    9.76    2.34
   1  19  -5    8.59    1.80
  -1  19   5   13.43    2.01
  -1  19   5    8.65    2.09
  -1  19   4   97.03    4.47
   1  19  -4  104.96    3.78
  -1  19   4   96.70    4.64
   1  19  -4   97.18    3.80
  -1 -19   4  104.88    4.51
  -1 -19   4  100.25    4.82
  -1  19   4   98.76    4.47
   1  19  -4  108.89    4.57
  -1 -19   4  106.28    4.10
   1  19  -4   93.24    4.27
  -1  19   4  101.46    4.41
  -1  19   3   34.46    2.56
   1  19  -3   33.96    1.91
  -1  19   3   33.38    2.67
   1  19  -3   38.90    1.99
  -1 -19   3   36.19    2.46
   1  19  -3   38.62    2.86
  -1 -19   3   34.50    2.13
  -1  19   3   33.71    2.89
  -1  19   3   34.21    2.50
  -1  19   3   36.97    2.28
   1  19  -3   36.60    2.32
  -1 -19   2   58.43    2.41
   1 -19  -2   57.55    2.95
  -1 -19   2   57.83    2.42
   1 -19  -2   64.59    3.06
   1  19  -2   53.27    2.52
   1  19  -2   55.93    2.61
  -1 -19   2   54.98    2.42
   1 -19  -2   60.20    3.05
   1  19  -2   60.87    3.29
  -1 -19   2   59.17    2.73
   1  19  -2   53.26    1.95
  -1  19   2   55.46    2.62
   1  19  -2   61.34    2.93
  -1  19   2   54.25    3.01
   1  19  -2   54.20    1.96
  -1 -19   1    6.71    1.15
   1  19  -1    5.70    1.28
  -1  19   1    6.16    1.63
   1 -19  -1    6.98    1.55
   1 -19  -1    6.76    1.49
  -1 -19   1    6.37    1.16
   1 -19  -1    7.38    1.58
  -1 -19   1    5.82    1.23
   1  19  -1    8.02    1.47
  -1  19   1    7.80    1.80
   1  19  -1    5.74    1.72
   1  19  -1    5.22    1.88
   1 -19  -1    4.20    1.46
  -1  19   1    2.80    1.09
   1  19  -1    5.82    1.38
  -1 -19   1    4.98    1.37
  -1  19   1    5.95    1.54
   1  19   0   43.65    2.35
   1 -19   0   41.45    2.46
   1 -19   0   42.62    2.46
  -1  19   0   48.96    2.64
  -1 -19   0   41.36    2.18
  -1 -19   0   39.59    2.16
   1  19   0   43.60    2.44
  -1  19   0   41.48    2.63
  -1 -19   0   42.17    2.22
   1 -19   0   38.99    2.50
   1  19   0   37.97    2.53
  -1  19   0   43.97    2.37
   1  19   0   37.38    2.38
  -1 -19   0   38.41    2.67
  -1 -19   0   45.04    2.40
   1 -19   0   38.85    2.42
   1 -19   0   41.60    2.49
  -1  19   0   44.80    1.90
  -1  19   0   45.08    2.60
   1  19   1    3.40    1.35
   1 -19   1    2.97    1.42
  -1  19  -1    4.32    1.61
  -1 -19  -1    2.66    1.34
  -1 -19  -1    4.04    1.31
   1  19   1    1.96    1.36
   1 -19   1    0.56    1.46
  -1  19  -1    3.83    1.66
   1 -19   1    3.82    1.61
  -1 -19  -1    3.92    1.36
   1  19   1    2.12    1.47
  -1  19  -1    2.95    1.37
   1  19   1    1.84    1.69
  -1  19  -1    2.85    1.71
   1  19   1    5.80    1.94
   1 -19   1    3.55    1.39
  -1 -19  -1    2.75    1.35
  -1 -19  -1    3.67    1.74
  -1  19  -1    2.75    0.55
   1 -19   1    1.30    1.61
   1  19   1    2.89    1.18
  -1  19  -1    3.87    0.59
  -1 -19  -2   97.95    4.04
  -1  19  -2   93.47    4.16
   1  19   2   97.40    4.14
   1 -19   2  101.61    4.02
   1  19   2   97.68    4.17
  -1 -19  -2   98.15    4.06
   1 -19   2   91.88    4.07
   1  19   2  106.08    4.31
  -1  19  -2   90.70    4.22
  -1 -19  -2   96.92    4.08
   1 -19   2   94.64    3.87
   1  19   2  104.87    4.28
  -1  19  -2   95.61    4.22
   1 -19   2   89.41    4.14
  -1 -19  -2  102.31    4.49
   1  19   2   98.97    3.93
   1  19   2   98.65    3.93
  -1  19  -2  100.37    4.44
  -1  19  -3 1064.53   35.17
   1 -19   3 1078.03   34.99
   1 -19   3 1073.19   35.07
  -1  19  -3 1049.75   35.25
  -1  19  -3 1118.41   35.26
   1 -19   3 1133.54   35.26
   1  19   3 1114.76   35.39
   1  19   3 1099.09   35.11
   1  19   3 1109.11   35.05
  -1  19  -3 1088.04   35.47
  -1  19  -4   13.74    1.85
  -1  19  -4    7.01    1.87
  -1  19  -4   12.63    1.99
  -1  19  -4   10.11    1.44
   1  19   4   12.61    1.96
   1  19   4   12.78    1.86
  -1  19  -4   12.13    2.19
  -1  19  -5    2.83    1.84
   1  19   5    3.36    2.13
  -1  19  -5    5.24    1.77
   1  19   5    7.47    2.05
   1  19   5    4.25    1.94
  -1  19  -5    2.54    2.09
   1  19   5    6.95    2.04
   1  19   5    1.79    1.97
  -1  19  -6    6.92    1.68
  -1  19  -6    9.13    1.88
   1  19   6    5.37    2.43
   1  19   6    9.82    2.37
   1  19   6    5.90    2.33
  -1  19  -6    5.49    2.25
   1  19   6    3.32    2.19
   1  19   6   10.42    2.20
   1  19   7    3.66    2.60
   1  19   7    3.84    2.38
   1  19   7    3.05    2.32
   1  19   7    4.47    2.38
  -1  19  -7    6.55    2.41
   1  19   7    7.38    2.31
   1  19   8    1.63    2.40
  -1  20   7   19.85    2.80
  -1  20   7   19.32    3.03
  -1 -20   7   13.74    2.96
  -1  20   7   20.38    2.85
  -1  20   6   -4.24    2.43
  -1  20   6    3.85    2.47
  -1 -20   6    1.37    2.11
  -1 -20   6   -1.35    2.46
   1  20  -6    0.38    1.69
  -1  20   6    0.15    1.93
  -1  20   6    1.83    2.15
  -1  20   5    9.91    2.19
  -1  20   5    8.89    2.45
   1  20  -5    9.85    1.08
   1  20  -5    9.52    1.00
  -1 -20   5   14.63    2.15
  -1 -20   5   10.41    2.32
  -1  20   5   12.10    2.14
  -1  20   5    6.66    2.10
   1  20  -5   10.96    1.94
  -1  20   4   16.13    2.27
   1  20  -4   19.19    1.43
  -1  20   4   15.83    2.43
   1  20  -4   19.31    1.52
  -1 -20   4   23.76    2.60
  -1 -20   4   17.88    2.18
   1  20  -4   15.50    2.26
  -1  20   4   19.33    2.09
   1  20  -4   16.64    2.03
  -1  20   4   11.24    2.05
   1  20  -3  154.42    5.61
  -1  20   3  156.34    6.23
  -1  20   3  154.73    6.35
   1  20  -3  157.76    5.65
  -1 -20   3  152.11    6.08
  -1 -20   3  160.22    5.84
  -1  20   3  160.51    5.92
  -1  20   3  161.76    6.25
   1  20  -3  151.11    6.04
   1  20  -2    0.87    1.22
  -1 -20   2    4.15    1.08
  -1 -20   2    2.08    1.09
  -1 -20   2    3.52    1.12
   1  20  -2    2.50    1.31
   1  20  -2    3.78    2.01
  -1  20   2    2.38    1.31
  -1 -20   2    4.27    1.44
   1  20  -2    2.31    0.50
  -1  20   2    3.52    1.59
   1  20  -2    1.91    1.55
   1  20  -2    1.74    0.47
  -1 -20   1   74.54    3.12
   1 -20  -1   76.29    3.56
   1  20  -1   81.10    3.37
  -1  20   1   79.31    3.71
  -1 -20   1   73.82    3.14
   1 -20  -1   82.43    3.58
   1  20  -1   74.39    3.42
  -1  20   1   76.40    3.75
  -1 -20   1   77.97    3.18
   1 -20  -1   86.56    3.68
   1  20  -1   79.15    4.03
  -1 -20   1   75.13    3.40
   1  20  -1   76.37    3.66
   1  20  -1   76.15    2.83
  -1  20   1   76.76    3.13
  -1  20   1   79.43    3.77
   1  20  -1   86.24    3.65
   1 -20   0   17.09    1.77
  -1 -20   0   16.24    1.56
   1  20   0   15.08    1.65
  -1 -20   0   17.82    1.60
   1 -20   0   15.32    1.80
  -1  20   0   18.61    2.00
   1 -20   0   19.26    1.96
   1  20   0   14.92    1.78
  -1 -20   0   16.36    1.64
  -1  20   0   18.55    2.09
  -1 -20   0   17.37    2.16
   1  20   0   14.57    2.07
  -1  20   0   18.14    1.80
   1 -20   0   15.24    1.83
  -1  20   0   15.10    2.01
  -1  20   0   13.70    1.19
   1 -20   0   16.19    1.84
  -1 -20   0   16.20    1.64
   1  20   0   17.10    1.78
   1 -20   1   17.75    1.82
  -1 -20  -1   14.25    1.63
   1  20   1   17.18    1.81
  -1  20  -1   19.24    2.01
  -1 -20  -1   17.11    1.67
   1 -20   1   17.54    1.80
   1  20   1   15.05    1.76
  -1  20  -1   14.37    2.02
   1 -20   1   20.73    1.96
   1  20   1   16.51    1.91
  -1 -20  -1   17.61    1.68
  -1  20  -1   16.34    1.76
  -1 -20  -1   15.76    2.20
   1 -20   1   15.93    1.71
  -1  20  -1   13.07    1.99
  -1 -20  -1   19.77    1.82
   1  20   1   15.26    2.07
   1  20   1   15.39    1.47
   1  20   1   16.16    1.49
   1 -20   1   18.56    1.97
  -1  20  -1   16.65    0.87
  -1  20  -1   15.93    0.88
   1 -20   2    3.40    1.58
  -1 -20  -2    1.00    1.50
  -1  20  -2    0.70    1.56
   1 -20   2   -1.33    1.60
   1  20   2    0.85    1.58
  -1 -20  -2    0.50    1.49
   1  20   2    3.39    1.60
   1 -20   2    0.31    1.63
   1  20   2    0.65    1.72
  -1 -20  -2   -1.23    1.59
  -1  20  -2    0.37    1.64
   1 -20   2   -1.07    1.43
  -1  20  -2   -1.09    1.76
  -1 -20  -2    0.29    2.04
   1  20   2    1.54    1.52
   1  20   2    1.99    1.59
   1  20   2    0.44    1.28
  -1  20  -2   -0.89    1.85
   1  20   3  107.47    4.63
   1  20   3  104.93    4.65
  -1  20  -3   96.34    4.48
   1 -20   3  112.46    4.35
   1 -20   3  107.15    4.44
  -1  20  -3   99.76    4.58
   1  20   3  106.70    4.74
  -1  20  -3  103.93    4.59
   1  20   3  107.19    4.61
   1  20   3  108.87    4.37
   1  20   3  103.58    4.37
  -1  20  -3  105.65    4.81
  -1  20  -4   51.58    2.92
  -1  20  -4   51.67    3.12
  -1  20  -4   51.08    2.59
  -1  20  -4   56.13    3.19
   1  20   4   52.03    3.05
   1  20   4   48.77    2.95
  -1  20  -4   51.98    3.26
  -1  20  -5    0.25    1.81
  -1  20  -5    2.12    1.71
   1  20   5    2.45    2.22
   1  20   5    1.49    2.07
   1  20   5    0.49    2.18
   1  20   5    1.13    1.98
  -1  20  -5    2.48    1.92
   1  20   5    0.16    1.82
  -1  20  -6    6.71    1.71
  -1  20  -6    5.26    1.93
   1  20   6    5.38    2.52
   1  20   6    1.27    2.26
   1  20   6    4.31    2.32
   1  20   6    3.52    1.99
   1  20   6   -0.16    2.10
  -1  20  -6    3.28    2.19
   1  20   7   25.64    3.21
   1  20   7   26.96    3.13
   1  20   7   31.40    3.22
   1  20   7   31.24    3.12
  -1  20  -7   23.15    2.82
   1  20   7   27.73    2.75
  -1  21   7   26.16    3.10
  -1  21   7   31.10    3.45
  -1 -21   7   20.35    3.16
  -1  21   7   32.13    3.20
  -1  21   6   13.20    2.63
  -1  21   6   12.83    2.87
  -1 -21   6   12.44    2.69
   1  21  -6   11.20    1.96
  -1  21   6   11.19    2.22
  -1  21   6    7.94    2.34
  -1  21   5  103.44    4.93
  -1  21   5   98.67    5.01
  -1 -21   5   98.20    4.67
  -1  21   5   97.89    4.64
  -1 -21   5   94.14    4.96
   1  21  -5  101.05    4.47
  -1  21   5  109.89    4.72
  -1  21   4  117.80    5.29
   1  21  -4  121.47    4.42
  -1  21   4  119.47    5.47
   1  21  -4  117.17    4.47
  -1 -21   4  124.09    5.13
   1  21  -4  121.94    5.03
  -1  21   4  108.24    5.13
  -1  21   4  116.63    4.98
   1  21  -3    7.51    1.41
  -1  21   3    9.52    2.24
   1  21  -3    8.51    1.36
  -1  21   3    9.32    2.05
  -1 -21   3    7.71    1.62
  -1  21   3    7.81    1.92
   1  21  -3    5.47    1.76
  -1  21   3    5.32    1.60
   1  21  -2   -0.18    1.40
   1  21  -2    0.85    1.32
  -1  21   2    1.31    1.26
  -1 -21   2    1.07    1.33
   1  21  -2    0.24    0.40
  -1  21   2   -1.86    1.79
   1  21  -2    0.63    1.67
   1  21  -2    0.61    0.41
   1  21  -1    3.00    1.38
  -1 -21   1    3.18    1.28
  -1  21   1    5.29    1.82
  -1 -21   1    2.16    1.22
  -1  21   1    6.82    2.04
   1  21  -1    4.73    1.56
  -1 -21   1    3.61    1.33
   1  21  -1    0.49    1.79
  -1  21   1    3.44    1.18
  -1 -21   1    5.04    1.46
   1  21  -1    4.55    0.80
   1  21  -1    2.52    1.53
  -1  21   1    2.46    1.77
  -1 -21   0   38.01    2.16
   1 -21   0   39.25    2.43
   1  21   0   35.30    2.29
   1 -21   0   37.46    2.46
  -1 -21   0   35.08    2.12
  -1  21   0   36.53    2.58
  -1  21   0   40.11    2.73
   1  21   0   40.59    2.49
  -1 -21   0   38.94    2.22
   1 -21   0   38.41    2.52
  -1  21   0   38.51    2.42
  -1  21   0   39.03    2.75
  -1 -21   0   38.73    2.92
   1  21   0   41.66    2.60
   1 -21   0   35.12    2.41
   1  21   0   39.74    2.74
  -1  21   0   40.10    1.85
  -1  21   0   35.08    2.64
  -1 -21  -1  107.91    4.41
   1 -21   1  113.71    4.52
  -1 -21  -1  110.89    4.41
   1  21   1  111.92    4.56
   1  21   1  117.52    4.60
   1 -21   1  113.82    4.53
  -1  21  -1  106.28    4.65
  -1 -21  -1  111.01    4.42
   1 -21   1  113.24    4.63
  -1  21  -1  110.15    4.77
   1  21   1  114.02    4.68
  -1  21  -1  105.09    4.73
  -1 -21  -1  109.38    4.86
  -1  21  -1  110.89    4.41
   1 -21   1  109.85    4.43
  -1  21  -1  108.71    3.68
  -1  21  -1  107.67    3.67
   1  21   1  108.48    4.21
   1  21   1  113.37    4.20
   1 -21   2    4.76    1.61
  -1  21  -2    1.60    1.66
   1  21   2    5.75    1.83
   1  21   2    7.01    1.85
   1 -21   2    5.54    1.68
   1 -21   2    6.34    1.83
  -1  21  -2    9.50    1.92
   1  21   2    4.28    1.88
   1 -21   2    4.44    1.58
  -1  21  -2    1.91    1.88
  -1 -21  -2    2.86    2.12
   1  21   2    5.19    1.59
   1  21   2    3.34    1.38
  -1  21  -2    4.86    1.95
   1  21   2    6.01    1.71
  -1  21  -3   24.01    2.27
   1 -21   3   23.68    2.10
   1  21   3   28.54    2.42
   1  21   3   28.80    2.47
   1 -21   3   23.31    2.20
  -1  21  -3   32.98    2.50
   1  21   3   24.66    2.51
  -1  21  -3   24.13    2.44
   1  21   3   27.91    2.39
   1  21   3   29.48    2.25
   1  21   3   26.99    2.13
  -1  21  -3   24.80    2.56
  -1  21  -4   14.34    2.08
  -1  21  -4   13.79    1.93
  -1  21  -4   10.99    2.28
  -1  21  -4   10.57    1.49
   1  21   4   13.64    2.06
   1  21   4   11.08    2.14
  -1  21  -4   10.63    2.23
   1  21   5   78.40    4.11
   1  21   5   80.87    4.16
  -1  21  -5   73.51    3.68
  -1  21  -5   74.49    3.80
   1  21   5   76.60    4.23
   1  21   5   72.63    3.98
   1  21   5   70.59    3.88
  -1  21  -5   82.00    4.22
  -1  21  -6   -0.12    1.70
  -1  21  -6    0.11    1.60
   1  21   6   -0.20    2.48
   1  21   6    2.63    2.36
   1  21   6    1.86    2.32
  -1  21  -6    4.11    2.37
   1  21   6    0.52    2.22
   1  21   6    1.80    2.10
   1  21   7    9.79    2.73
  -1  21  -7   12.33    2.72
   1  21   7   14.41    2.67
  -1 -22   7    1.94    2.83
  -1  22   7    6.95    2.55
  -1  22   6    7.05    2.46
  -1  22   6    3.13    2.68
  -1 -22   6    3.85    2.64
   1  22  -6    2.50    1.86
  -1  22   6    3.20    2.30
  -1  22   6    2.75    2.33
  -1  22   5   86.05    4.59
  -1  22   5   87.35    4.77
  -1 -22   5   89.28    4.38
  -1  22   5   85.62    4.32
  -1 -22   5   86.51    4.71
  -1  22   5   95.10    4.44
   1  22  -5   88.28    4.22
  -1  22   4   56.04    3.44
   1  22  -4   55.26    2.56
   1  22  -4   56.90    2.65
  -1  22   4   52.03    3.66
  -1 -22   4   51.38    3.25
  -1  22   4   54.24    3.40
   1  22  -4   61.99    3.30
  -1  22   4   56.09    3.14
   1  22  -3   -0.87    1.40
   1  22  -3    1.07    1.29
  -1  22   3   -0.76    1.87
  -1  22   3    0.98    1.53
   1  22  -3   -0.54    1.67
   1  22  -2   73.54    3.33
   1  22  -2   72.84    3.25
  -1  22   2   69.57    3.19
   1  22  -2   73.80    3.65
  -1  22   2   76.74    3.86
  -1 -22   1    0.16    1.27
   1  22  -1   -1.98    1.46
  -1 -22   1    2.05    1.29
  -1  22   1    2.42    1.76
  -1 -22   1   -0.49    1.34
  -1  22   1    2.58    1.88
   1  22  -1   -0.43    1.51
   1  22  -1    1.30    1.99
   1  22  -1    0.80    1.51
  -1  22   1   -0.15    1.68
  -1  22   1    1.31    1.17
   1  22  -1    1.53    0.77
  -1  22   0    0.34    0.88
  -1  22   0    2.18    1.82
   1 -22   0    0.11    1.60
  -1 -22   0    1.76    1.35
  -1 -22   0    0.98    1.32
   1 -22   0    2.69    1.65
   1  22   0    0.75    1.45
  -1 -22   0    1.73    1.39
   1  22   0    0.71    1.65
   1 -22   0   -1.26    1.77
  -1  22   0   -0.72    1.98
  -1  22   0   -1.26    1.69
   1 -22   0   -0.11    1.68
  -1 -22   0   -0.14    1.99
  -1  22   0    1.39    1.97
   1  22   0    1.60    0.98
   1  22   0   -0.95    1.52
  -1  22   0   -0.31    1.62
  -1  22   0    1.38    0.93
  -1 -22  -1   69.96    3.27
   1 -22   1   70.31    3.34
   1  22   1   76.23    3.49
   1 -22   1   64.19    3.31
  -1 -22  -1   71.74    3.30
  -1  22  -1   74.92    3.61
   1  22   1   72.02    3.60
   1 -22   1   69.52    3.45
  -1  22  -1   72.12    3.69
  -1 -22  -1   69.39    3.30
  -1 -22  -1   78.18    3.90
  -1  22  -1   72.71    3.70
   1 -22   1   66.99    3.31
  -1  22  -1   69.51    3.35
  -1  22  -1   69.73    2.45
  -1  22  -1   68.48    2.43
   1  22   1   67.94    3.07
   1  22   1   71.89    3.02
  -1  22  -2   63.04    3.33
   1  22   2   62.80    3.30
   1 -22   2   60.75    3.08
   1 -22   2   62.71    3.11
   1  22   2   55.96    3.24
  -1  22  -2   56.71    3.31
   1 -22   2   60.28    3.17
   1  22   2   58.87    3.41
  -1  22  -2   59.37    3.38
   1 -22   2   55.93    2.97
   1  22   2   59.41    3.27
  -1 -22  -2   52.46    3.48
   1  22   2   58.12    2.93
   1  22   2   59.21    2.85
  -1  22  -2   60.78    3.47
   1  22   3   91.64    4.26
  -1  22  -3   83.42    4.01
   1  22   3   85.02    4.17
   1  22   3   88.68    4.34
  -1  22  -3   81.66    4.09
  -1  22  -3   86.31    4.17
   1  22   3   90.54    4.15
  -1  22  -3   82.62    4.36
   1  22   3   81.10    3.77
  -1  22  -4   22.75    2.44
  -1  22  -4   17.24    2.24
  -1  22  -4   23.85    2.51
  -1  22  -4   15.60    1.76
   1  22   4   20.53    2.17
  -1  22  -4   18.08    2.50
   1  22   4   19.12    2.32
  -1  22  -5   10.65    1.92
   1  22   5    3.02    2.42
  -1  22  -5    7.54    2.04
   1  22   5   10.13    2.41
   1  22   5    9.51    2.40
  -1  22  -5    7.15    2.49
   1  22   5    7.93    2.29
   1  22   5    7.10    2.11
   1  22   6   20.63    2.92
   1  22   6   16.68    2.76
   1  22   6   18.26    2.76
  -1  22  -6   15.92    2.77
   1  22   6   10.87    2.47
   1  22   6   15.83    2.60
  -1  22  -7   -4.94    2.70
   1  22   7   -1.54    2.46
  -1  23   6   47.67    3.74
  -1  23   6   50.41    3.93
  -1 -23   6   31.43    3.41
   1  23  -6   41.46    3.02
  -1  23   6   44.57    3.34
  -1  23   6   44.01    3.42
  -1  23   5    4.97    2.31
  -1  23   5    0.20    2.54
  -1 -23   5    4.13    2.25
  -1  23   5    6.08    2.20
   1  23  -5    3.22    2.01
  -1  23   5    4.29    2.14
   1  23  -4   15.30    1.53
   1  23  -4   15.60    1.61
  -1  23   4   16.70    2.75
  -1  23   4   19.26    2.61
  -1  23   4   17.51    2.40
   1  23  -4   15.16    2.27
  -1  23   4   17.78    2.12
   1  23  -3    4.55    1.47
   1  23  -3    7.73    1.42
  -1  23   3    3.55    1.59
  -1  23   3    3.85    2.05
   1  23  -3    5.41    2.00
   1  23  -2    7.81    1.62
  -1  23   2    6.70    2.19
   1  23  -2    4.61    1.48
  -1  23   2    4.97    1.99
   1  23  -2    4.37    1.94
  -1  23   2    6.11    1.43
  -1  23   2    5.25    1.84
  -1  23   1    3.32    2.03
   1  23  -1    1.91    1.61
  -1 -23   1   -0.34    1.42
  -1 -23   1    4.33    1.42
  -1 -23   1    0.74    1.34
   1  23  -1    4.62    1.57
  -1  23   1    0.30    1.84
   1  23  -1    1.59    0.79
  -1  23   1    2.08    1.82
  -1  23   1    1.95    1.17
   1  23  -1    0.71    1.68
  -1  23   0   20.80    2.22
  -1  23   0   19.46    1.27
  -1 -23   0   22.74    1.89
   1  23   0   17.95    1.95
  -1 -23   0   20.91    1.81
  -1 -23   0   18.39    1.88
  -1  23   0   22.66    2.35
   1  23   0   20.44    2.13
  -1  23   0   20.27    2.10
   1 -23   0   24.06    2.30
  -1 -23   0   16.38    2.43
  -1  23   0   19.79    1.36
   1  23   0   19.35    1.41
  -1  23   0   19.43    2.33
   1  23   0   28.09    2.38
   1  23   1   28.08    2.40
  -1  23  -1   35.04    2.63
  -1  23  -1   30.16    2.66
   1  23   1   31.53    2.57
  -1  23  -1   24.42    2.25
   1 -23   1   32.13    2.40
  -1 -23  -1   29.52    2.86
  -1  23  -1   31.90    1.28
   1  23   1   33.49    1.93
   1  23   2   55.06    3.42
  -1  23  -2   60.09    3.40
   1  23   2   65.93    3.51
   1 -23   2   62.74    3.24
   1 -23   2   70.11    3.29
  -1  23  -2   63.69    3.55
   1 -23   2   62.35    3.34
   1  23   2   62.87    3.61
   1 -23   2   60.11    3.12
  -1  23  -2   73.12    3.72
  -1 -23  -2   60.73    3.87
   1  23   2   64.61    3.54
   1  23   2   56.95    3.01
  -1  23  -2   67.57    3.77
   1  23   2   67.08    3.12
  -1  23  -3    6.24    2.14
   1  23   3    7.16    2.15
  -1  23  -3    5.38    1.92
   1  23   3    7.39    2.10
   1  23   3    4.94    1.97
   1  23   3    5.54    1.67
   1  23   3    7.45    1.92
  -1  23  -3    5.67    2.04
  -1  23  -4    0.80    1.95
  -1  23  -4   -1.15    2.05
   1  23   4    2.73    1.91
   1  23   4   -0.26    1.87
  -1  23  -4   -2.72    2.20
  -1  23  -5   18.20    2.31
  -1  23  -5   15.38    2.09
  -1  23  -5   13.92    2.60
   1  23   5   16.57    2.41
   1  23   5   15.09    2.57
   1  23   6    4.29    2.80
   1  23   6   -2.20    2.60
   1  23   6    3.99    2.62
  -1  23  -6    5.94    2.62
   1  23   6    2.22    2.31
   1  23   6    4.16    2.40
  -1  23  -7    7.65    2.77
  -1  24   6   50.49    4.06
  -1  24   6   41.46    3.69
  -1  24   6   45.78    3.48
  -1  24   6   50.00    3.66
  -1  24   5    3.34    2.43
  -1  24   5    1.15    2.24
  -1  24   5    4.79    2.30
  -1  24   5    7.17    2.25
   1  24  -5    7.38    2.14
   1  24  -4   -0.16    1.21
   1  24  -4    0.78    1.35
  -1  24   4    1.56    2.39
  -1  24   4    2.15    2.23
  -1  24   4    4.12    2.26
   1  24  -4    3.04    1.95
  -1  24   4    0.67    1.91
   1  24  -3    2.76    1.46
   1  24  -3    0.09    1.36
  -1  24   3   -2.19    1.98
   1  24  -3    1.20    1.97
  -1  24   3    4.76    1.56
   1  24  -2   29.49    2.25
  -1  24   2   27.86    2.81
   1  24  -2   31.09    2.18
  -1  24   2   26.07    2.62
   1  24  -2   29.97    2.61
  -1  24   2   26.66    2.63
  -1  24   2   28.34    2.08
   1  24  -1   33.29    2.36
  -1  24   1   39.76    2.88
   1  24  -1   33.63    2.45
  -1  24   1   39.81    3.00
  -1 -24   1   37.24    2.95
   1  24  -1   36.37    1.61
  -1  24   1   32.26    1.99
  -1  24   1   37.70    2.91
   1  24  -1   36.49    2.71
  -1  24   0   29.95    2.62
   1  24   0   33.24    2.40
  -1 -24   0   29.90    2.15
  -1 -24   0   32.00    2.23
  -1  24   0   36.43    2.86
   1  24   0   31.04    2.51
  -1 -24   0   34.03    2.22
  -1  24   0   30.48    2.45
  -1 -24   0   26.84    2.81
   1 -24   0   31.61    2.55
  -1  24   0   30.64    1.58
  -1  24   0   30.95    2.66
  -1  24   0   28.68    1.63
   1  24   0   30.48    1.71
   1  24   0   30.37    2.52
  -1  24  -1  126.85    5.46
   1  24   1  130.73    5.39
  -1  24  -1  126.08    5.56
   1  24   1  133.26    5.55
   1 -24   1  123.96    5.23
  -1 -24  -1  135.38    5.80
  -1  24  -1  133.29    5.24
  -1  24  -1  131.34    4.28
   1  24   1  128.99    4.88
   1  24   2  119.36    5.27
   1  24   2  123.55    5.30
  -1  24  -2  127.42    5.31
  -1  24  -2  117.65    5.30
   1  24   2  120.34    5.43
   1  24   2  133.80    5.39
  -1 -24  -2  123.49    5.67
   1  24   2  117.21    4.81
  -1  24  -2  117.80    5.52
   1  24   2  121.17    4.82
  -1  24  -3    0.89    2.08
   1  24   3    5.05    2.29
   1  24   3    2.89    2.02
  -1  24  -3    1.68    2.00
   1  24   3    0.16    2.01
   1  24   3    4.28    1.73
  -1  24  -3    4.63    2.37
   1  24   3    0.17    2.00
   1  24   4   -0.94    2.25
  -1  24  -4    1.38    1.89
  -1  24  -4    1.34    2.13
   1  24   4    4.37    2.17
   1  24   4    2.63    2.09
   1  24   4    3.51    1.93
   1  24   4    2.14    2.10
  -1  24  -4    2.46    2.28
  -1  24  -5    3.72    2.02
  -1  24  -5   -0.67    1.82
  -1  24  -5    1.16    2.49
   1  24   5    2.06    2.28
   1  24   5   -0.31    2.11
  -1  24  -6    4.17    2.62
   1  24   6    2.78    2.37
   1  24   6    0.98    2.32
  -1  24  -7   -2.63    2.74
  -1  25   6   68.27    4.19
  -1  25   6   71.50    4.20
  -1  25   5   -0.60    2.34
  -1  25   5    4.11    2.24
   1  25  -5    4.67    2.28
  -1  25   5    4.64    2.41
  -1  25   4   23.15    2.90
  -1  25   4   20.70    2.71
  -1  25   4   24.67    2.37
   1  25  -4   20.90    2.55
  -1  25   4   19.24    2.76
   1  25  -3    3.03    1.57
   1  25  -3    1.09    1.48
  -1  25   3    3.80    1.70
  -1  25   3    1.41    2.01
   1  25  -3    6.79    2.10
   1  25  -2   18.49    2.08
  -1  25   2   34.81    3.00
   1  25  -2   28.90    2.15
  -1  25   2   31.09    2.83
  -1  25   2   28.25    2.06
  -1  25   2   25.89    2.65
   1  25  -2   27.64    2.64
   1  25  -1   22.47    2.22
  -1  25   1   27.96    2.73
   1  25  -1   27.74    2.40
  -1  25   1   26.02    2.84
  -1 -25   1   25.24    2.75
  -1  25   1   23.41    1.78
  -1  25   1   26.20    1.76
  -1  25   1   28.36    2.59
   1  25  -1   31.85    2.61
   1  25  -1   27.00    1.36
  -1  25   0    3.73    2.07
   1  25   0    3.65    1.78
  -1  25   0    5.41    2.29
   1  25   0    2.05    1.92
  -1 -25   0    2.69    2.34
  -1  25   0    6.95    2.06
   1  25   0    5.58    2.02
  -1  25   0    4.02    0.99
   1  25   0    3.92    1.07
  -1  25   0    3.31    1.00
  -1  25   0    9.33    2.08
   1  25   1    7.03    1.92
  -1  25  -1    8.69    2.21
  -1  25  -1   11.23    2.35
   1  25   1    7.08    2.09
  -1  25  -1    7.49    1.97
   1 -25   1    7.07    2.06
  -1 -25  -1    4.78    2.30
  -1  25  -1    7.18    2.41
   1  25   1   10.12    1.44
   1  25   2   31.46    2.70
  -1  25  -2   29.02    2.69
   1  25   2   30.33    2.87
  -1  25  -2   26.35    2.81
  -1 -25  -2   31.01    3.25
   1  25   2   29.14    2.65
   1  25   2   27.22    2.26
   1  25   2   28.39    2.17
  -1  25  -2   27.60    2.93
   1  25   3  130.21    5.67
   1  25   3  127.78    5.65
  -1  25  -3  132.55    5.56
  -1  25  -3  117.16    5.53
   1  25   3  128.02    5.83
   1  25   3  131.76    5.66
   1  25   3  121.17    5.16
  -1  25  -3  130.14    5.90
  -1  25  -4    6.14    2.30
  -1  25  -4    6.57    2.10
   1  25   4    8.69    2.59
   1  25   4    9.48    2.45
   1  25   4   10.57    2.48
   1  25   4    7.22    2.42
   1  25   4    7.01    2.08
  -1  25  -4   10.46    2.60
  -1  25  -5    9.71    2.10
  -1  25  -5    7.37    2.19
   1  25   5   12.23    2.35
   1  25   5    7.38    2.46
  -1  25  -5    8.01    2.65
  -1  25  -6    1.44    2.67
   1  25   6    0.18    2.38
  -1  26   6   -0.36    2.57
  -1  26   6    3.00    2.55
  -1  26   5   13.26    3.17
  -1  26   5   16.49    2.98
  -1  26   5   18.12    2.56
  -1  26   5   17.63    2.80
   1  26  -5   23.09    2.69
  -1  26   4    1.11    1.87
  -1  26   4    0.56    2.28
   1  26  -4   -0.50    2.12
  -1  26   3    2.80    2.53
   1  26  -3    1.76    1.62
   1  26  -3   -0.63    1.46
  -1  26   3   -0.18    2.32
  -1  26   3    2.11    1.67
  -1  26   3   -0.74    2.03
   1  26  -3   -0.33    2.05
   1  26  -2   -0.36    1.77
  -1  26   2    3.60    2.36
   1  26  -2    3.97    1.69
  -1  26   2    2.88    1.55
  -1  26   2    1.77    2.18
  -1  26   2    3.86    1.46
  -1  26   2    4.79    2.11
   1  26  -2    2.46    2.08
   1  26  -1  135.86    5.39
  -1  26   1  135.67    5.79
   1  26  -1  129.11    5.43
  -1  26   1  138.35    5.91
  -1 -26   1  129.64    5.87
   1  26  -1  125.04    4.49
  -1  26   1  122.92    5.81
  -1  26   1  137.65    4.93
   1  26  -1  136.66    5.76
   1  26   0    1.98    1.91
  -1  26   0    3.39    2.07
  -1  26   0    1.70    2.19
   1  26   0   -0.14    2.01
  -1 -26   0   -0.33    2.30
   1  26   0    0.44    1.00
  -1  26   0   -0.97    0.94
   1  26   0    0.33    1.98
   1  26   1    0.72    1.82
  -1  26  -1   -2.82    2.22
  -1  26  -1    3.15    2.30
   1  26   1   -0.79    1.94
  -1  26  -1   -0.12    1.98
   1 -26   1    1.47    1.90
  -1 -26  -1    1.55    2.32
   1  26   1    0.91    1.24
  -1  26  -1    2.31    2.24
   1  26   2    3.77    2.10
  -1  26  -2    3.66    2.08
  -1  26  -2    2.74    2.22
   1  26   2    2.92    2.25
  -1 -26  -2    1.86    2.48
   1  26   2    1.80    1.73
   1  26   2    3.67    1.59
  -1  26  -2    2.17    2.28
   1  26   2    0.53    2.06
   1  26   3    1.32    2.49
  -1  26  -3    3.82    2.38
   1  26   3    3.29    2.31
  -1  26  -3    4.68    2.22
   1  26   3    5.41    2.31
   1  26   3    3.50    2.16
   1  26   3    4.84    1.80
  -1  26  -3    5.04    2.55
   1  26   4   60.27    3.90
   1  26   4   60.07    3.89
  -1  26  -4   63.31    3.59
   1  26   4   57.79    4.03
  -1  26  -4   57.65    3.67
   1  26   4   63.38    3.86
   1  26   4   56.14    3.46
  -1  26  -4   58.81    4.00
   1  26   5   51.98    3.69
   1  26   5   47.93    3.44
  -1  26  -5   55.47    3.98
  -1  26  -6    1.91    2.77
  -1  27   5    6.17    2.41
  -1  27   5    5.05    2.58
   1  27  -5    7.58    2.41
  -1  27   4   26.53    2.56
  -1  27   4   26.55    3.05
   1  27  -4   23.96    2.85
   1  27  -3   -1.39    1.70
  -1  27   3    1.04    2.66
  -1  27   3   -0.77    2.48
   1  27  -3    0.11    1.57
  -1  27   3    0.97    2.12
  -1  27   3    1.43    1.70
   1  27  -3    2.26    2.25
   1  27  -2    0.76    1.80
  -1  27   2    5.11    2.50
   1  27  -2    3.34    1.69
  -1  27   2   -0.73    2.24
  -1  27   2    1.73    2.25
  -1  27   2    3.24    1.53
   1  27  -2    0.17    2.04
   1  27  -1    5.28    1.85
  -1  27   1    6.48    2.35
  -1  27   1    5.71    2.49
   1  27  -1    4.74    1.97
  -1 -27   1    5.04    2.61
  -1  27   1    4.69    1.34
   1  27  -1    2.25    2.11
  -1  27   1    1.54    2.27
   1  27   0   -1.26    1.87
  -1  27   0    1.68    2.21
  -1  27   0   -1.06    2.37
   1  27   0    0.30    2.01
  -1 -27   0    3.42    2.51
  -1  27   0    1.50    0.93
   1  27   0    2.11    2.15
   1  27   0    1.07    1.01
   1  27   1   -3.02    2.05
  -1  27  -1   -0.65    2.07
  -1  27  -1    2.41    2.30
   1  27   1    3.62    2.19
  -1 -27  -1   -2.15    2.39
  -1  27  -1   -0.60    2.36
   1  27   1   -0.17    1.30
   1  27   2    2.95    2.09
  -1  27  -2    0.48    2.08
  -1  27  -2    1.34    2.25
   1  27   2    1.79    2.20
  -1 -27  -2    1.16    2.73
   1  27   2   -1.87    1.54
   1  27   2    2.23    2.23
  -1  27  -2    6.59    2.71
   1  27   3   -0.39    2.51
  -1  27  -3    0.50    2.34
   1  27   3   -1.61    2.40
  -1  27  -3    2.35    2.18
   1  27   3    0.86    1.77
  -1  27  -3    0.84    2.47
   1  27   3   -1.53    2.18
   1  27   4   44.57    3.68
  -1  27  -4   40.76    3.25
  -1  27  -4   41.14    3.04
   1  27   4   37.80    3.41
   1  27   4   37.99    3.47
   1  27   4   37.86    3.41
   1  27   4   36.49    2.93
  -1  27  -4   37.90    3.58
  -1  27  -5    6.87    2.85
   1  27   5    3.74    2.32
  -1  27  -6    2.19    3.03
  -1  28   5    3.95    2.40
  -1  28   5    5.27    2.70
   1  28  -5    4.04    2.51
  -1  28   4    2.56    2.10
  -1  28   4    2.67    2.55
   1  28  -4    4.58    2.46
  -1  28   3   53.06    3.94
  -1  28   3   49.33    3.76
  -1  28   3   51.37    3.03
  -1  28   3   49.83    3.63
   1  28  -3   51.91    3.56
   1  28  -2    3.89    1.74
  -1  28   2    3.43    2.23
   1  28  -2    1.59    1.83
  -1  28   2    2.44    2.46
  -1 -28   2    8.25    2.73
  -1  28   2    2.18    1.56
   1  28  -2    8.10    2.46
  -1  28   2    4.02    2.49
   1  28  -1   -0.40    1.86
  -1  28   1   -0.55    2.37
   1  28  -1    2.98    2.04
  -1  28   1    1.72    2.45
  -1 -28   1    1.22    2.61
  -1  28   1   -0.33    1.27
   1  28  -1   -0.73    2.26
  -1  28   1   -2.83    2.42
   1  28   0    0.59    1.99
  -1  28   0    0.70    2.28
  -1  28   0   -1.11    2.41
   1  28   0    2.68    2.18
  -1 -28   0    1.77    2.63
   1  28   0    0.37    2.21
   1  28   1   31.48    2.81
  -1  28  -1   27.28    2.88
   1  28   1   30.16    2.87
  -1  28  -1   31.91    3.17
  -1 -28  -1   27.77    3.22
   1  28   1   26.35    1.93
  -1  28  -1   32.28    3.09
   1  28   2    2.91    2.23
  -1  28  -2   -0.17    2.27
   1  28   2    1.87    2.44
  -1  28  -2   -0.35    2.38
  -1 -28  -2   -2.41    2.89
  -1  28  -2    7.71    2.57
   1  28   2   -1.06    1.55
   1  28   2    0.19    2.25
   1  28   3    8.70    2.78
  -1  28  -3    7.70    2.60
  -1  28  -3    9.26    2.41
   1  28   3    9.07    2.55
   1  28   3    6.54    2.00
   1  28   3    7.05    2.46
  -1  28  -3    9.15    2.74
  -1  28  -4   -0.17    2.40
   1  28   4   -3.50    3.02
  -1  28  -4    2.52    2.22
   1  28   4    6.03    2.70
  -1  28  -4    1.10    2.73
   1  28   4    3.06    2.12
   1  28   4   -2.28    2.49
   1  28   5    3.31    2.33
  -1  28  -5    4.23    2.83
  -1  28  -6   22.87    3.43
  -1  29   5   -2.66    2.57
   1  29  -5   -0.38    2.54
  -1  29   4    6.01    2.66
  -1  29   4    6.53    2.29
   1  29  -4    7.44    2.54
  -1  29   3   17.70    3.16
  -1  29   3   10.23    2.75
  -1  29   3   19.64    2.26
  -1  29   3    9.95    2.69
   1  29  -3   17.28    2.73
   1  29  -2   -0.79    1.84
  -1  29   2    2.77    2.56
   1  29  -2   -1.11    1.89
  -1  29   2    5.69    2.75
  -1 -29   2    2.67    2.70
  -1  29   2    1.37    1.57
  -1  29   2   -2.31    2.43
   1  29  -2    0.75    2.32
   1  29  -1    2.54    1.89
  -1  29   1    1.51    2.44
  -1  29   1    2.99    2.63
   1  29  -1   -0.89    2.06
  -1 -29   1    0.36    2.73
   1  29  -1    4.93    2.48
  -1  29   1   -6.10    2.53
  -1  29   0    9.62    2.56
   1  29   0    8.57    2.21
  -1  29   0   10.92    2.75
   1  29   0    6.38    2.35
  -1 -29   0    5.52    2.67
   1  29   0    6.55    2.50
   1  29   1    4.45    2.26
  -1  29  -1    5.97    2.46
  -1  29  -1    5.95    2.65
   1  29   1    5.89    2.52
  -1 -29  -1    8.92    2.92
   1  29   1    5.33    2.49
   1  29   1    5.03    1.42
  -1  29  -1    5.66    2.65
  -1  29  -2   -3.42    2.37
   1  29   2    2.49    2.31
   1  29   2    0.39    2.46
  -1  29  -2   -0.18    2.42
  -1 -29  -2    1.67    3.06
   1  29   2    1.83    2.38
   1  29   2   -0.21    1.59
  -1  29  -2    1.11    2.65
   1  29   3    4.41    2.88
  -1  29  -3    9.04    2.63
   1  29   3    3.46    2.59
  -1  29  -3    7.73    2.42
   1  29   3    4.48    1.99
   1  29   3    5.04    2.54
  -1  29  -3    5.65    2.89
   1  29   4   21.38    3.31
   1  29   4   23.13    3.18
   1  29   4   19.43    2.64
  -1  29  -4   20.84    3.27
   1  29   5   -0.34    2.39
  -1  29  -5   -1.61    2.98
  -1  30   5    2.88    2.52
  -1  30   4   -1.63    2.20
   1  30  -4    3.77    2.62
  -1  30   3   11.59    3.16
  -1  30   3   11.91    2.84
  -1  30   3    2.94    1.92
  -1  30   3    1.76    2.59
   1  30  -3    3.95    2.62
  -1  30   2    2.88    2.55
   1  30  -2    6.75    1.99
   1  30  -2    6.37    2.06
  -1  30   2    5.22    2.82
  -1 -30   2    6.78    2.85
  -1  30   2    1.53    2.66
   1  30  -2    1.77    2.33
   1  30  -1    3.24    2.12
  -1  30   1    2.16    2.42
  -1  30   1   -0.21    2.63
   1  30  -1    7.44    2.32
  -1 -30   1    4.27    2.64
   1  30  -1    5.54    2.43
  -1  30   1    0.44    2.53
   1  30   0    5.09    2.35
  -1  30   0    7.32    2.59
  -1  30   0    3.57    2.63
   1  30   0   -1.36    2.44
  -1 -30   0    6.68    2.92
   1  30   0    3.63    2.28
   1  30   1    3.09    2.26
  -1  30  -1    0.55    2.36
   1  30   1    1.85    2.59
  -1  30  -1    2.12    2.60
  -1 -30  -1    2.42    2.93
  -1  30  -1    0.68    2.84
   1  30   1    3.09    2.28
   1  30   2    2.23    2.67
  -1  30  -2    1.68    2.54
   1  30   2    2.41    2.43
  -1  30  -2    3.20    2.33
   1  30   2    0.11    1.59
  -1  30  -2    3.00    2.79
   1  30   3   34.81    3.77
  -1  30  -3   38.47    3.54
   1  30   3   41.05    3.57
  -1  30  -3   38.41    3.34
  -1  30  -3   41.89    3.87
   1  30   3   34.51    2.82
   1  30   4    0.75    2.23
  -1  30  -4    3.55    2.89
  -1  31   5    6.19    2.56
  -1  31   4    3.77    2.35
   1  31  -4    2.07    2.75
   1  31  -3    1.65    2.64
  -1  31   2   12.36    3.12
  -1  31   2    7.03    2.81
   1  31  -2   11.90    2.79
  -1  31   1   -0.20    2.55
   1  31  -1    1.84    2.13
  -1  31   1   -1.72    2.80
   1  31  -1    6.95    2.40
  -1 -31   1    2.49    2.93
   1  31  -1    4.95    2.47
  -1  31   1    2.97    2.56
  -1  31   0   14.21    2.81
   1  31   0   18.51    2.71
  -1  31   0   14.38    3.01
   1  31   0   12.66    2.69
  -1 -31   0   14.86    3.16
   1  31   0   15.43    2.90
  -1  31  -1    7.75    2.66
   1  31   1    6.29    2.56
   1  31   1    1.94    2.69
  -1  31  -1    5.99    2.80
  -1 -31  -1    5.24    3.04
   1  31   1    2.59    2.59
  -1  31  -1    6.82    2.87
   1  31   2   10.89    3.05
  -1  31  -2   13.75    2.92
   1  31   2   11.73    2.81
  -1  31  -2    6.80    2.64
  -1  31  -2   12.18    3.11
   1  31   3   -0.68    3.14
  -1  31  -3   -3.80    2.93
   1  31   3    2.28    2.75
  -1  31  -3    0.18    2.62
   1  31   3    3.44    2.09
  -1  31  -3    0.24    3.02
   1  31   4    0.77    2.24
   1  32  -4   12.03    3.28
   1  32  -3    2.36    2.80
  -1  32   2    2.56    3.05
  -1  32   2    1.77    2.87
   1  32  -2    6.82    2.59
  -1  32   1    8.85    2.77
   1  32  -1    5.76    2.45
  -1  32   1   12.45    3.15
   1  32  -1    9.62    2.71
  -1 -32   1   10.68    3.15
   1  32  -1    8.81    2.87
  -1  32   0    1.81    2.74
   1  32   0    5.51    2.42
   1  32   0    2.73    2.55
  -1  32   0    6.17    3.02
  -1 -32   0    7.60    3.20
   1  32   0    6.16    2.80
   1  32   1    2.43    2.56
  -1  32  -1    4.49    2.70
  -1 -32  -1   -0.22    3.11
   1  32   1    1.81    2.72
  -1  32  -1    4.54    2.82
  -1  32  -2   16.74    3.03
   1  32   2   16.21    2.94
   1  32   2   15.84    3.19
  -1  32  -2   15.42    3.21
  -1  33   1   15.89    3.15
  -1  33   1   13.10    3.26
  -1  33   0    5.42    2.85
   1  33   0    5.00    2.52
  -1 -33   0    1.70    3.13
  -1  33   0    4.84    3.00
   1  33   0    3.00    2.65
   1  33   1    6.01    2.80
  -1  33  -1    7.25    3.05
   1  33   1    5.62    2.72
  -1  33  -1    8.48    2.95
  -1  33  -2   50.61    4.19
  -1  33  -2   44.54    3.90
  -1  34   0   -0.23    3.15
   1  34   0   -2.92    2.99
  -1  34   0    1.94    2.86
   1  34   0    0.92    2.64
  -1  34  -1    8.58    3.23
   1  34   1    4.91    3.09
   1  34   1    9.21    2.92
  -1  34  -1    4.37    2.96
  -2   0   9    4.20    2.84
  -2   0   9    1.50    2.29
  -2   0   8   36.99    3.35
  -2   0   8   36.71    2.83
   2   0  -7    1.39    1.11
   2   0  -7   -0.44    1.11
  -2   0   7   -0.78    1.92
  -2   0   7   -0.78    1.89
   2   0  -6    0.44    1.00
  -2   0   6   -0.92    1.06
  -2   0   6   -1.07    1.13
   2   0  -6    0.22    0.93
  -2   0   6   -0.50    1.84
  -2   0   6    0.67    1.55
   2   0  -6   -1.07    1.50
   2   0  -5    0.09    0.79
  -2   0   5   -1.24    0.91
   2   0  -5    0.65    0.81
  -2   0   5    1.53    1.01
   2   0  -5   -0.28    0.81
  -2   0   5   -1.11    1.66
  -2   0   5   -0.57    1.22
   2   0  -5   -0.25    1.33
  -2   0   4 2643.35   83.28
   2   0  -4 2595.89   83.23
   2   0  -4 2634.67   83.23
  -2   0   4 2647.93   83.32
   2   0  -4 2642.74   83.24
  -2   0   4 2683.93   83.89
   2   0  -4 2695.69   83.52
  -2   0   4 2711.88   83.61
   2   0  -3    0.03    0.73
  -2   0   3    0.23    0.72
   2   0  -3   -0.24    0.70
   2   0  -3   -0.18    0.73
  -2   0   3   -0.16    0.78
  -2   0   3    0.09    1.06
  -2   0   3   -0.60    0.92
  -2   0   2  519.92   17.49
   2   0  -2  560.65   17.44
   2   0  -2  557.51   17.46
  -2   0   2  522.92   17.51
   2   0  -2  574.64   17.76
  -2   0   2  525.05   17.74
   2   0  -2  574.22   17.31
   2   0  -2  553.00   17.60
  -2   0   2  572.15   17.63
  -2   0   2  517.85   17.32
   2   0  -1    1.58    0.84
  -2   0   1   -0.17    0.82
   2   0  -1    1.75    0.91
  -2   0   1   -0.08    0.76
   2   0  -1    0.65    0.93
   2   0  -1    0.07    0.72
  -2   0   1   -0.89    0.86
   2   0  -1   -0.93    0.95
  -2   0   0  166.13    5.45
  -2   0   0  163.81    5.49
  -2   0   0  156.74    5.29
  -2   0   0  147.82    5.32
   2   0   0  165.95    5.41
  -2   0  -1    1.17    1.04
   2   0   1   -1.91    1.13
  -2   0  -1    0.06    1.14
   2   0   1   -0.99    1.04
   2   0   1    0.96    0.77
   2   0   1    0.03    0.78
   2   0   1   -0.08    0.50
   2   0   1    1.14    1.10
  -2   0  -2   82.14    3.35
   2   0   2   83.86    3.34
   2   0   2   86.52    3.41
  -2   0  -2   86.92    3.46
  -2   0  -2   83.04    3.06
   2   0   2   88.78    3.25
   2   0   2   78.53    3.39
  -2   0  -3   -0.06    0.92
   2   0   3   -0.09    1.43
   2   0   3   -0.17    1.31
   2   0   3    0.10    0.94
   2   0   3    2.49    1.01
   2   0   3   -0.70    1.29
   2   0   4    4.43    1.11
   2   0   4    7.46    1.46
   2   0   4    4.81    1.52
   2   0   4    4.19    1.09
   2   0   4    4.66    1.11
   2   0   4    5.48    1.22
   2   0   4    4.01    1.44
   2   0   4    6.67    1.31
   2   0   5    0.37    1.12
   2   0   5   -0.09    1.19
   2   0   5   -0.25    1.75
   2   0   5    0.11    1.56
   2   0   5    1.34    1.15
   2   0   5   -0.08    1.36
   2   0   5   -0.34    1.45
   2   0   5    0.17    1.36
   2   0   6   86.21    3.67
   2   0   6   90.01    4.16
   2   0   6   85.39    3.69
   2   0   6   83.34    3.70
   2   0   6   81.42    4.23
   2   0   6   83.36    3.79
   2   0   6   86.61    3.68
   2   0   6   71.46    3.76
   2   0   6   79.02    3.67
   2   0   7   -0.97    1.62
   2   0   7   -0.96    1.57
   2   0   7   -1.83    1.70
   2   0   7    0.96    1.51
   2   0   7   -2.23    1.73
   2   0   8   86.13    4.16
   2   0   8   92.94    4.24
   2   0   8   90.72    4.26
   2   0   8   86.26    4.12
   2   0   8   91.17    4.32
   2   0   9    0.31    2.19
  -2   1   9    0.51    2.82
  -2  -1   9    3.16    2.68
  -2   1   9    0.85    2.36
  -2  -1   9    0.98    2.29
  -2   1   8   10.01    2.60
  -2  -1   8    6.96    2.41
  -2  -1   8    7.94    2.12
  -2   1   8    8.45    2.16
   2  -1  -7    5.46    1.25
  -2   1   7    4.01    1.41
   2  -1  -7    3.82    1.22
  -2   1   7    3.46    1.52
  -2   1   7    6.00    2.14
  -2  -1   7    2.86    2.15
  -2  -1   7    4.17    1.78
  -2   1   7    4.91    1.84
   2  -1  -6   20.26    1.46
  -2   1   6   20.96    1.57
  -2  -1   6   20.16    1.42
   2  -1  -6   21.61    1.47
  -2   1   6   20.05    1.67
   2  -1  -6   19.79    1.48
  -2  -1   6   22.49    1.51
  -2   1   6   18.73    2.18
  -2  -1   6   23.19    2.25
  -2   1   6   22.66    1.93
   2  -1  -6   22.35    1.99
  -2  -1   6   19.87    1.92
   2   1  -6   25.53    2.00
   2   1  -5    3.94    0.81
  -2   1   5    4.22    1.06
   2  -1  -5    3.93    0.88
  -2  -1   5    4.71    0.87
   2   1  -5    4.43    0.82
   2  -1  -5    3.74    0.91
  -2  -1   5    3.26    0.99
  -2   1   5    4.16    1.14
   2   1  -5    4.84    0.84
   2  -1  -5    5.35    0.93
  -2   1   5    6.75    1.66
  -2  -1   5    3.91    1.52
  -2   1   5    3.55    0.51
  -2  -1   5    5.85    1.28
   2  -1  -5    2.32    1.28
   2   1  -5    4.35    1.34
  -2   1   5    3.90    1.36
  -2   1   5    4.35    0.48
  -2  -1   4    6.37    0.85
   2   1  -4    6.93    0.78
   2   1  -4    7.21    0.78
  -2   1   4    4.92    0.96
   2  -1  -4    5.86    0.94
   2  -1  -4    6.02    0.90
  -2  -1   4    7.56    0.93
   2  -1  -4    5.68    0.93
  -2   1   4    6.83    1.08
   2   1  -4    6.40    0.78
  -2   1   4    7.23    1.45
   2  -1  -4    6.11    0.45
  -2  -1   4    6.17    1.38
  -2   1   4    7.19    1.34
  -2  -1   4    6.12    1.26
   2   1  -4    3.90    1.31
   2  -1  -4    7.48    1.42
  -2   1   4    5.72    0.49
  -2   1   3  367.48   12.28
   2   1  -3  392.75   12.17
   2  -1  -3  387.58   12.26
   2   1  -3  403.69   12.18
  -2  -1   3  377.56   12.20
   2  -1  -3  395.54   12.27
  -2   1   3  372.52   12.31
  -2  -1   3  377.08   12.21
   2   1  -3  396.11   12.18
   2  -1  -3  399.90   12.29
   2  -1  -3  346.61   12.01
  -2  -1   3  376.76   12.66
  -2   1   3  386.92   12.72
  -2   1   3  386.73   12.05
  -2   1   3  381.24   12.51
  -2  -1   3  385.84   12.48
   2  -1  -2   11.48    0.98
  -2   1   2   10.39    0.99
   2   1  -2   13.60    0.89
  -2  -1   2   11.73    0.90
  -2  -1   2   13.43    0.94
  -2   1   2   10.83    1.03
   2  -1  -2   10.50    1.04
   2   1  -2   14.10    0.94
   2   1  -2   12.27    1.32
   2   1  -2   12.09    0.59
  -2  -1   2   12.51    1.19
   2  -1  -2   12.54    0.74
  -2   1   2   10.34    0.77
   2   1  -2   13.05    0.68
  -2   1   2    9.76    1.12
  -2  -1   2   11.43    1.12
   2  -1  -2   12.26    1.24
   2   1  -1  333.67   10.80
  -2   1   1  344.94   10.89
  -2  -1   1  335.33   10.82
   2  -1  -1  318.69   10.83
  -2   1   1  345.58   10.91
   2  -1  -1  314.41   10.85
  -2  -1   1  339.06   10.85
   2   1  -1  338.07   10.83
   2   1  -1  331.33   10.70
   2   1  -1  327.73   10.96
   2  -1  -1  328.26   10.93
  -2   1   1  341.58   10.91
  -2  -1   1  347.31   10.91
   2  -1  -1  334.55   10.80
   2  -1  -1  352.12   10.91
  -2   1   1  327.04   10.81
   2   1  -1  339.53   10.78
   2   1  -1  330.73   10.89
  -2   1   0  238.24    8.40
  -2  -1   0  253.59    8.36
  -2  -1   0  254.04    8.39
  -2   1   0  244.13    8.44
   2   1   0  257.66    8.27
  -2  -1   0  250.73    8.26
   2  -1   0  251.86    8.24
  -2   1   0  251.12    8.20
   2   1   0  261.34    8.34
   2  -1   0  259.06    8.34
  -2   1   0  258.70    8.40
   2   1   1  479.00   15.54
  -2   1  -1  489.85   15.56
   2  -1   1  495.88   15.57
  -2  -1  -1  467.82   15.51
   2   1   1  479.00   15.59
  -2   1  -1  493.15   15.61
  -2  -1  -1  474.44   15.57
   2  -1   1  490.88   15.61
   2   1   1  476.58   15.44
   2   1   1  485.40   15.26
   2  -1   1  471.65   15.25
   2   1   1  464.61   15.34
   2  -1   1  483.29   15.58
  -2   1  -2    9.96    1.44
   2   1   2   11.78    1.45
  -2  -1  -2   12.97    1.35
   2   1   2    8.29    1.29
  -2   1  -2    8.05    1.30
   2  -1   2    6.95    1.43
   2  -1   2    8.55    1.31
  -2  -1  -2   10.14    1.16
   2  -1   2   10.83    1.09
   2   1   2   11.73    0.99
  -2  -1  -2   10.54    1.01
   2  -1   2    7.62    1.35
   2   1   3  196.43    6.56
   2   1   3  195.34    6.71
   2  -1   3  189.96    6.73
   2  -1   3  193.42    6.82
   2   1   3  186.54    6.53
   2   1   3  199.26    6.80
   2   1   3  186.27    6.47
   2   1   3  188.60    6.58
   2  -1   3  196.09    6.61
   2  -1   3  185.57    6.38
  -2   1  -3  185.14    6.47
   2  -1   3  181.83    6.74
   2  -1   4    8.65    1.23
   2   1   4    6.81    1.19
   2   1   4    7.16    1.71
   2  -1   4    6.41    1.59
   2   1   4    3.78    1.49
   2  -1   4    5.85    1.66
   2  -1   4    6.62    1.18
   2   1   4    6.09    1.11
   2  -1   4    7.42    1.17
   2   1   4    7.56    1.31
   2  -1   4    7.18    1.18
   2   1   4    5.66    1.05
   2  -1   4    7.48    1.54
   2   1   4    5.72    1.53
   2   1   4    8.05    1.29
   2  -1   4    7.37    1.26
   2   1   5   10.97    1.45
   2  -1   5   10.52    1.32
   2   1   5    6.86    1.38
   2  -1   5    6.33    1.90
   2  -1   5    6.44    1.25
   2  -1   5    6.10    1.77
   2   1   5    9.23    1.88
   2   1   5    8.82    1.40
   2   1   5    5.68    1.88
   2  -1   5    6.27    1.41
   2   1   5    7.73    1.56
   2  -1   5    8.76    1.39
   2   1   5    9.03    1.35
   2   1   5    8.12    1.60
   2  -1   5    5.85    1.67
   2   1   5    7.09    1.66
   2  -1   5    6.63    1.45
   2  -1   6   11.72    1.58
   2   1   6   12.51    1.71
   2  -1   6   13.14    1.61
   2   1   6   13.91    1.72
   2  -1   6   12.59    2.28
   2  -1   6   11.42    1.61
   2  -1   6    8.71    2.02
   2   1   6   16.19    1.78
   2   1   6   13.60    1.59
   2  -1   6   12.70    1.94
   2   1   6   13.35    1.93
   2  -1   6   13.94    1.68
   2  -1   6   10.08    1.85
   2   1   6   16.07    2.02
   2  -1   6   11.97    1.79
   2   1   6   14.26    1.95
   2  -1   7   13.61    1.81
   2   1   7   14.32    1.87
   2   1   7   16.00    1.94
   2  -1   7   11.95    1.88
   2   1   7   15.85    2.01
   2  -1   7   12.78    1.91
   2   1   7   14.15    1.89
   2  -1   7   13.84    1.83
   2   1   7   12.43    2.02
   2  -1   7   13.32    1.93
   2   1   8    3.21    1.84
   2   1   8    1.53    1.93
   2  -1   8    0.80    1.85
   2  -1   8    2.55    1.81
   2  -1   8    0.41    1.92
   2   1   8    2.13    2.00
   2  -1   8    4.17    1.71
   2   1   8    1.99    1.75
   2  -1   8    3.67    2.03
   2   1   8    2.16    2.04
   2   1   9    1.60    2.26
   2   1   9   -1.39    2.18
   2   1   9   -0.78    2.24
   2   1   9    0.16    2.20
  -2  -2   9   -2.41    2.57
  -2   2   9    1.81    2.68
  -2   2   9   -1.90    2.37
  -2  -2   9    3.22    2.38
  -2   2   8    3.73    2.49
  -2  -2   8    1.50    2.37
  -2  -2   8    0.85    1.92
  -2   2   8    2.01    2.01
  -2   2   7   48.20    2.52
   2  -2  -7   45.98    2.31
  -2   2   7   48.49    2.65
   2  -2  -7   46.79    2.32
  -2   2   7   44.81    3.34
  -2  -2   7   47.08    3.29
  -2  -2   7   39.57    2.71
  -2   2   7   41.82    2.93
   2  -2  -6    5.50    1.12
  -2   2   6    5.47    1.27
   2  -2  -6    6.16    1.17
  -2  -2   6    5.73    1.05
   2   2  -6    3.41    0.88
  -2  -2   6    5.62    1.12
   2   2  -6    4.44    0.89
   2  -2  -6    5.62    1.18
  -2   2   6    3.36    1.40
  -2  -2   6    3.95    1.70
  -2   2   6    6.17    1.97
  -2   2   6    3.19    1.63
  -2  -2   6    0.43    1.39
   2  -2  -6    6.89    1.70
   2   2  -6    6.30    1.58
  -2   2   5  183.01    6.70
   2  -2  -5  193.11    6.64
  -2  -2   5  193.58    6.51
   2   2  -5  200.09    6.47
   2  -2  -5  194.99    6.64
  -2  -2   5  195.62    6.55
  -2   2   5  190.54    6.77
   2   2  -5  193.44    6.46
   2  -2  -5  197.97    6.67
   2  -2  -5  192.05    6.32
  -2  -2   5  204.39    7.33
  -2   2   5  216.88    7.46
  -2   2   5  193.86    6.35
   2  -2  -5  197.11    6.97
   2   2  -5  199.75    6.90
  -2  -2   5  199.78    6.99
  -2   2   5  198.99    7.06
   2   2  -4 1278.77   39.80
   2  -2  -4 1272.70   39.96
  -2   2   4 1255.44   40.02
  -2  -2   4 1185.59   39.84
   2   2  -4 1281.43   39.80
   2  -2  -4 1258.81   39.95
   2   2  -4 1273.73   39.80
  -2  -2   4 1170.79   39.86
  -2   2   4 1253.72   40.07
   2  -2  -4 1251.28   39.97
   2  -2  -4 1271.27   39.72
  -2   2   4 1327.14   40.58
  -2  -2   4 1219.16   40.45
   2   2  -4 1304.36   40.16
  -2   2   4 1306.94   40.29
  -2   2   4 1294.96   39.74
  -2  -2   4 1302.99   40.23
   2   2  -3   84.94    2.88
   2  -2  -3   86.43    3.11
   2   2  -3   84.95    2.89
   2  -2  -3   84.34    3.11
  -2   2   3   80.14    3.12
  -2  -2   3   87.61    2.94
  -2   2   3   79.05    3.16
  -2  -2   3   84.54    2.95
   2   2  -3   85.90    2.90
   2  -2  -3   84.87    3.13
  -2   2   3   80.53    3.45
  -2  -2   3   83.60    3.49
   2  -2  -3   82.04    2.83
  -2   2   3   86.60    3.32
   2   2  -3   82.06    3.24
   2  -2  -3   73.65    3.26
  -2   2   3   88.98    2.89
  -2  -2   3   84.64    3.28
   2  -2  -2 1053.87   33.60
   2   2  -2 1057.86   33.45
  -2   2   2 1069.10   33.64
  -2  -2   2 1058.85   33.49
   2  -2  -2 1054.93   33.63
   2   2  -2 1054.69   33.47
  -2   2   2 1058.58   33.66
  -2  -2   2 1060.61   33.50
   2   2  -2 1088.13   33.87
   2   2  -2 1048.53   33.35
   2  -2  -2 1099.24   33.73
   2  -2  -2 1084.36   33.47
  -2   2   2 1076.67   33.51
  -2   2   2 1052.45   33.74
  -2  -2   2 1050.15   33.70
   2   2  -2 1055.96   33.39
  -2   2   1    2.83    0.89
   2   2  -1    5.91    0.86
   2   2  -1    6.34    0.91
  -2  -2   1    5.17    0.89
  -2   2   1    6.32    1.04
  -2  -2   1    5.63    0.81
   2   2  -1    5.30    1.03
   2   2  -1    4.49    0.56
  -2  -2   1    5.34    0.86
  -2   2   1    3.55    0.83
   2  -2  -1    4.63    0.99
   2  -2  -1    3.64    0.85
   2   2  -1    4.56    0.98
  -2   2   1    4.27    0.82
  -2   2   0    5.40    1.16
  -2   2   0    6.00    1.08
  -2  -2   0    8.08    0.97
  -2  -2   0    8.21    1.03
  -2  -2   0    7.18    0.90
  -2  -2   0    8.42    0.86
   2  -2   0    8.41    0.78
   2   2   0    8.81    1.01
   2  -2   0    8.32    0.97
  -2   2   0    8.50    1.04
  -2   2  -1  269.59    8.83
   2  -2   1  267.51    8.82
   2   2   1  235.11    8.71
  -2  -2  -1  260.66    8.73
  -2   2  -1  260.46    8.86
   2   2   1  244.32    8.77
   2  -2   1  274.93    8.88
  -2  -2  -1  270.92    8.81
   2   2   1  258.11    8.61
   2   2   1  275.68    8.66
  -2  -2  -1  264.52    8.65
   2   2   1  266.86    8.54
   2  -2   1  265.23    8.83
  -2   2  -1  263.25    8.81
   2  -2   2   39.98    2.25
  -2   2  -2   45.90    2.12
   2   2   2   33.92    2.10
   2   2   2   36.68    2.23
  -2   2  -2   43.57    2.16
   2  -2   2   37.02    2.33
  -2  -2  -2   45.80    1.97
   2  -2   2   43.28    1.99
   2   2   2   45.58    1.92
  -2  -2  -2   45.08    1.92
  -2   2  -2   41.63    1.86
   2  -2   2   43.14    2.22
  -2  -2  -2   39.50    1.88
   2  -2   3  104.65    4.17
   2   2   3   94.90    4.09
   2   2   3  100.48    3.93
   2  -2   3  105.21    4.26
   2   2   3  103.81    3.95
   2   2   3  107.18    4.24
   2   2   3  104.41    3.96
   2   2   3  109.32    4.00
   2  -2   3  104.98    3.72
   2  -2   3  115.16    4.01
  -2   2  -3  110.47    3.88
   2   2   3  109.96    4.02
   2  -2   3  110.00    4.25
   2   2   4    5.55    1.04
   2   2   4    2.97    1.63
   2  -2   4    5.25    1.58
   2   2   4    5.63    1.53
   2   2   4    5.46    1.05
   2  -2   4    4.70    1.72
   2   2   4    4.03    1.11
   2  -2   4    1.09    0.97
   2   2   4    2.99    1.36
   2  -2   4    3.21    1.00
   2  -2   4    4.06    1.54
   2   2   4    3.35    1.20
   2  -2   5   -0.99    1.15
   2   2   5    0.38    1.25
   2   2   5    1.06    1.20
   2  -2   5    1.46    1.63
   2   2   5    2.28    1.58
   2   2   5    2.30    1.29
   2  -2   5    0.99    1.12
   2   2   5    1.12    1.79
   2  -2   5   -2.91    1.91
   2  -2   5    0.29    1.23
   2   2   5    0.26    1.48
   2  -2   5    2.77    1.26
   2   2   5    0.19    1.17
   2   2   5    1.95    1.49
   2   2   5   -0.11    1.62
   2  -2   5    1.27    1.31
   2  -2   5    1.81    1.59
   2   2   6   38.13    2.28
   2  -2   6   29.74    2.13
   2  -2   6   31.77    2.17
   2   2   6   37.10    2.27
   2  -2   6   33.60    2.88
   2  -2   6   37.45    2.74
   2  -2   6   34.21    2.20
   2   2   6   32.82    2.21
   2  -2   6   36.45    2.35
   2   2   6   34.68    2.50
   2  -2   6   37.95    2.22
   2   2   6   34.03    2.24
   2  -2   6   35.00    2.30
   2  -2   6   29.95    2.41
   2   2   6   30.06    2.43
   2   2   7    0.75    1.60
   2  -2   7   -1.17    1.62
   2  -2   7   -0.83    1.53
   2   2   7   -0.87    1.60
   2  -2   7    0.59    1.59
   2   2   7    0.38    1.60
   2   2   7    1.71    1.56
   2  -2   7    0.12    1.53
   2  -2   7   -0.81    1.66
   2   2   7   -0.79    1.74
   2  -2   8   62.34    3.36
   2  -2   8   63.70    3.45
   2   2   8   64.13    3.50
   2   2   8   64.00    3.54
   2   2   8   68.40    3.61
   2  -2   8   66.32    3.50
   2   2   8   69.06    3.48
   2  -2   8   62.96    3.36
   2   2   8   59.80    3.58
   2  -2   8   57.31    3.43
   2   2   9   14.25    2.52
   2   2   9    7.75    2.32
   2   2   9   17.09    2.52
   2   2   9   16.60    2.64
  -2  -3   9   14.53    3.04
  -2   3   9   19.93    3.39
  -2  -3   9   17.98    3.12
  -2  -3   9   19.32    2.70
  -2   3   9   16.59    2.71
  -2   3   8    0.47    2.41
  -2  -3   8    3.41    2.41
  -2   3   8   -0.95    2.17
  -2  -3   8    1.67    1.93
   2  -3  -7   13.41    1.53
  -2   3   7   15.60    1.76
  -2   3   7   14.81    1.93
   2  -3  -7   12.69    1.50
  -2  -3   7   13.63    2.34
  -2   3   7   16.78    2.45
  -2   3   7   14.66    2.21
  -2  -3   7   14.33    1.97
  -2   3   6   -0.41    1.27
   2  -3  -6    0.95    1.09
  -2  -3   6    1.54    0.90
   2  -3  -6    0.75    1.09
  -2   3   6    0.63    1.37
   2  -3  -6    1.09    1.11
  -2  -3   6    1.28    0.97
   2  -3  -6    0.56    0.61
  -2   3   6    0.87    1.72
  -2  -3   6    1.25    1.64
   2   3  -6   -0.64    1.54
  -2   3   6    1.06    0.75
  -2   3   6    1.81    1.54
  -2  -3   6    1.25    1.47
  -2   3   5    0.84    1.12
   2  -3  -5    0.36    1.01
  -2  -3   5    0.54    0.68
   2  -3  -5    1.68    1.00
   2   3  -5    1.12    0.61
   2  -3  -5    0.91    1.04
  -2   3   5    1.54    1.28
   2   3  -5    0.69    0.64
  -2  -3   5   -0.40    0.74
  -2   3   5    2.32    1.56
   2  -3  -5   -0.09    0.54
  -2  -3   5   -0.13    1.44
  -2   3   5    0.52    1.38
   2  -3  -5   -0.09    1.37
  -2  -3   5   -0.36    1.20
   2   3  -5    0.71    1.27
  -2   3   5    0.62    0.61
   2  -3  -4   16.66    1.25
  -2   3   4   18.56    1.33
   2  -3  -4   17.26    1.24
   2   3  -4   16.51    0.84
  -2  -3   4   12.78    0.90
   2   3  -4   17.41    0.85
   2  -3  -4   18.22    1.29
  -2  -3   4   13.33    0.94
  -2   3   4   15.29    1.36
   2   3  -4   15.64    0.84
   2  -3  -4   17.19    0.86
  -2   3   4   19.54    1.76
  -2  -3   4   15.48    1.64
  -2  -3   4   16.71    1.44
  -2   3   4   16.16    1.52
  -2   3   4   15.59    0.92
   2   3  -4   14.57    1.42
   2   3  -3  192.81    6.25
  -2  -3   3  195.66    6.30
   2  -3  -3  200.21    6.57
   2  -3  -3  200.09    6.56
   2   3  -3  193.38    6.25
  -2   3   3  192.79    6.60
  -2   3   3  187.86    6.63
   2   3  -3  191.37    6.26
   2  -3  -3  199.17    6.59
  -2  -3   3  196.69    6.31
   2  -3  -3  194.31    6.32
   2   3  -3  194.78    6.89
  -2  -3   3  199.12    6.93
  -2   3   3  171.40    6.91
  -2   3   3  209.76    6.77
   2  -3  -3  187.80    6.69
   2   3  -3  195.94    6.63
  -2   3   3  195.86    6.38
  -2  -3   3  197.05    6.67
  -2   3   2    5.70    0.88
   2  -3  -2    5.68    0.96
   2   3  -2    7.38    0.60
  -2   3   2    4.62    0.90
   2   3  -2    7.79    0.64
  -2  -3   2    5.77    0.69
   2  -3  -2    5.33    1.07
  -2  -3   2    6.27    0.63
   2   3  -2    6.17    0.45
   2   3  -2    7.36    1.17
  -2  -3   2    5.36    1.22
   2   3  -2    6.21    0.54
   2  -3  -2    4.52    1.13
  -2   3   2    4.86    1.04
   2  -3  -2    6.38    0.75
  -2   3   2    5.56    0.76
  -2  -3   2    5.53    0.92
  -2  -3   1 1413.24   44.95
  -2   3   1 1447.18   45.13
   2   3  -1 1462.89   44.96
  -2   3   1 1429.75   45.15
  -2  -3   1 1438.77   44.98
   2   3  -1 1465.53   44.98
  -2  -3   1 1422.00   44.91
  -2   3   1 1426.76   45.11
   2   3  -1 1420.10   44.91
  -2   3   1 1458.27   45.07
   2  -3  -1 1419.34   45.08
   2  -3  -1 1465.62   45.04
  -2   3   1 1367.57   45.09
  -2  -3   1 1311.93   45.09
  -2  -3   0   31.58    1.52
   2  -3   0   28.05    1.70
  -2   3   0   30.91    1.61
  -2  -3   0   30.49    1.61
  -2   3   0   29.78    1.66
   2  -3   0   26.71    1.74
   2   3   0   34.09    1.68
   2   3   0   31.89    1.58
   2  -3   0   27.99    1.33
  -2  -3   0   29.46    1.51
  -2  -3   0   29.53    1.43
  -2   3   0   34.46    1.66
   2  -3   0   32.42    1.54
  -2   3  -1  632.87   20.44
   2  -3   1  632.74   20.43
  -2   3  -1  636.67   20.50
   2  -3   1  636.30   20.47
   2   3   1  639.32   20.27
   2   3   1  646.55   20.20
  -2  -3  -1  630.72   20.26
   2   3   1  630.12   20.28
   2  -3   1  628.52   20.42
  -2   3  -1  617.72   20.41
   2   3   2   23.66    1.74
   2   3   2   29.39    1.46
   2  -3   2   26.27    1.83
  -2   3  -2   23.65    1.66
  -2   3  -2   27.48    1.79
   2   3   2   20.56    1.79
   2  -3   2   24.94    1.90
   2   3   2   30.67    1.48
  -2  -3  -2   27.48    1.58
  -2  -3  -2   26.30    1.53
   2   3   2   21.79    1.44
   2  -3   2   27.30    1.76
  -2   3  -2   25.12    1.39
  -2   3  -2   25.60    1.68
  -2  -3  -2   26.51    1.49
   2  -3   3   88.03    3.56
   2   3   3   84.45    3.49
   2   3   3   84.01    3.28
   2  -3   3   77.50    3.59
   2   3   3   85.56    3.28
   2   3   3   82.60    3.58
   2  -3   3   84.20    2.99
   2  -3   3   83.35    3.31
   2   3   3   82.00    3.29
  -2   3  -3   85.49    3.16
   2  -3   3   80.80    3.55
   2   3   3   85.64    3.36
   2   3   4  361.49   12.94
   2  -3   4  391.48   13.00
   2   3   4  399.78   12.84
   2   3   4  397.04   12.83
   2  -3   4  387.49   13.06
   2   3   4  381.08   13.06
  -2   3  -4  380.65   13.04
  -2   3  -4  427.25   13.02
   2   3   4  392.91   12.82
   2   3   4  369.53   12.80
   2  -3   4  366.61   12.54
  -2  -3  -4  400.54   12.83
   2  -3   4  385.08   12.83
   2   3   4  394.28   12.85
   2   3   4  381.13   12.80
   2  -3   4  372.04   13.01
   2  -3   5   24.31    1.73
   2   3   5   22.52    1.82
   2   3   5   23.25    1.77
   2   3   5   22.71    2.23
   2  -3   5   22.70    2.14
   2   3   5   23.45    2.11
   2  -3   5   21.26    1.70
   2   3   5   22.56    1.81
   2  -3   5   22.46    2.29
   2   3   5   22.90    1.75
   2  -3   5   22.27    1.73
   2   3   5   30.19    2.10
   2  -3   5   24.90    1.69
   2  -3   5   26.04    2.11
   2   3   5   21.22    1.88
   2  -3   5   20.99    1.75
   2  -3   6    2.66    1.34
   2   3   6    3.80    1.59
   2   3   6    3.72    1.49
   2  -3   6    2.95    1.90
   2  -3   6    4.30    2.05
   2  -3   6    4.48    1.40
   2   3   6    4.21    1.62
   2   3   6    2.45    1.35
   2   3   6    2.51    1.86
   2  -3   6    5.26    1.46
   2  -3   6    3.62    1.84
   2   3   6    4.44    1.76
   2  -3   6    4.92    1.57
   2  -3   7   55.88    2.95
   2   3   7   55.07    3.05
   2  -3   7   54.16    2.96
   2   3   7   56.13    3.10
   2  -3   7   55.57    2.98
   2   3   7   55.16    3.13
   2   3   7   56.17    3.05
   2  -3   7   50.97    2.84
   2  -3   7   55.34    2.98
   2   3   7   51.79    3.17
   2  -3   7   57.11    2.96
   2   3   8   59.60    3.46
   2  -3   8   61.96    3.33
   2  -3   8   61.13    3.35
   2   3   8   64.48    3.51
   2   3   8   58.36    3.49
   2  -3   8   55.62    3.34
   2   3   8   61.01    3.35
   2  -3   8   54.93    3.24
   2   3   8   67.27    3.67
   2  -3   8   60.04    3.32
   2   3   9   -0.49    2.41
   2   3   9   -0.32    2.20
   2   3   9    2.88    2.20
   2   3   9    2.39    2.36
  -2  -4   9   11.50    3.11
  -2  -4   9    8.28    2.80
  -2   4   9   11.82    3.10
  -2   4   9   14.23    2.63
  -2  -4   8    0.21    2.44
  -2  -4   8    0.22    2.41
  -2   4   8    0.71    2.35
  -2   4   8   -0.32    2.14
  -2  -4   8    0.41    1.97
   2  -4  -7   18.31    1.73
  -2   4   7   18.59    1.96
   2  -4  -7   17.45    1.66
  -2   4   7   17.82    2.06
   2  -4  -7   21.78    1.69
  -2  -4   7   18.51    2.31
  -2   4   7   19.25    2.58
  -2   4   7   13.07    2.08
  -2  -4   7   17.13    2.03
   2  -4  -6   86.49    3.42
  -2   4   6   83.39    3.55
  -2  -4   6   84.77    3.07
   2  -4  -6   84.95    3.41
  -2   4   6   85.08    3.66
   2  -4  -6   82.86    3.41
  -2  -4   6   88.85    3.13
  -2  -4   6   85.95    4.11
  -2   4   6   81.77    3.10
  -2   4   6   83.09    4.25
   2  -4  -6   82.00    3.03
   2   4  -6   86.80    3.62
  -2  -4   6   79.66    3.65
  -2   4   6   86.79    3.89
   2  -4  -5   80.30    3.17
  -2  -4   5   83.36    2.80
  -2  -4   5   74.65    2.81
  -2   4   5   82.42    3.29
   2  -4  -5   79.82    3.18
  -2  -4   5   78.67    2.83
  -2   4   5   78.25    3.34
   2  -4  -5   80.39    3.21
  -2  -4   5   73.19    2.85
  -2  -4   5   81.56    3.69
   2  -4  -5   78.56    2.84
   2   4  -5   85.22    3.34
  -2   4   5   85.51    3.57
  -2  -4   5   83.96    3.37
  -2   4   5   77.60    2.89
   2  -4  -4  293.63    9.68
   2  -4  -4  304.99    9.71
  -2   4   4  299.39    9.77
  -2  -4   4  290.09    9.34
   2   4  -4  289.01    9.31
  -2   4   4  289.10    9.80
   2   4  -4  290.94    9.31
  -2  -4   4  288.64    9.35
   2  -4  -4  290.42    9.70
   2  -4  -4  297.57    9.45
  -2  -4   4  284.82   10.13
   2   4  -4  300.48    9.79
   2  -4  -4  277.77    9.84
  -2   4   4  288.59    9.49
  -2  -4   4  302.63    9.84
  -2   4   4  315.35    9.99
   2  -4  -3 1437.10   45.86
   2  -4  -3 1495.44   45.87
  -2  -4   3 1473.13   45.50
  -2   4   3 1433.58   45.89
   2   4  -3 1432.05   45.48
   2   4  -3 1441.10   45.48
   2   4  -3 1409.34   45.48
  -2  -4   3 1463.91   45.51
  -2   4   3 1440.69   45.94
   2  -4  -3 1411.55   45.89
   2  -4  -3 1494.74   45.66
  -2  -4   3 1352.35   46.23
   2   4  -3 1507.19   46.18
  -2   4   3 1475.15   45.71
   2  -4  -3 1461.10   45.97
  -2   4   3 1475.15   46.02
   2   4  -3 1470.96   45.88
  -2  -4   3 1476.42   45.90
   2  -4  -2   82.12    3.19
   2   4  -2   86.59    2.85
  -2   4   2   85.91    3.27
  -2  -4   2   85.88    2.87
   2  -4  -2   85.84    3.26
   2   4  -2   87.13    2.86
  -2   4   2   82.53    3.27
  -2  -4   2   81.41    2.88
  -2  -4   2   87.37    3.48
   2   4  -2   86.70    3.43
  -2  -4   2   87.67    2.84
   2   4  -2   85.43    2.84
  -2  -4   2   82.36    3.21
   2  -4  -2   84.81    3.29
   2  -4  -2   84.22    3.05
  -2   4   2   87.48    3.09
  -2   4   2   90.60    3.29
   2   4  -2   82.44    3.21
  -2   4   1   11.40    1.13
  -2   4   1   12.46    1.20
   2   4  -1   14.95    0.96
  -2  -4   1   11.57    0.88
  -2  -4   1   10.85    0.92
   2   4  -1   13.16    1.02
   2   4  -1   13.95    0.77
  -2  -4   1   11.74    1.14
   2   4  -1   11.27    1.29
  -2  -4   1   11.55    0.84
  -2   4   1   11.84    0.98
   2  -4  -1   12.68    1.15
   2  -4  -1   15.32    1.08
  -2   4   1   13.05    1.05
  -2   4   1   11.39    1.09
   2  -4   0   85.84    3.41
   2   4   0   90.00    3.31
  -2   4   0   90.73    3.46
   2   4   0   94.63    3.38
   2  -4   0   84.00    3.47
  -2   4   0   92.76    3.50
   2   4   0   86.98    3.36
  -2   4   0   94.56    3.10
   2   4   0   88.69    3.41
  -2  -4   0   87.85    3.20
  -2   4   0   92.55    3.40
   2  -4   0   88.54    3.26
   2  -4   1  306.48   10.79
  -2   4  -1  323.95   10.79
   2  -4   1  313.74   10.83
  -2   4  -1  338.34   10.87
   2   4   1  324.98   10.66
  -2  -4  -1  326.34   10.63
   2   4   1  324.01   10.60
   2   4   1  309.96   10.61
   2  -4   1  334.36   10.57
   2  -4   1  331.39   10.77
  -2   4  -1  332.17   10.82
  -2  -4  -1  334.17   10.64
   2  -4   2  620.43   20.03
   2   4   2  605.40   20.01
   2   4   2  613.18   19.90
   2   4   2  611.49   20.07
   2  -4   2  647.55   20.11
   2   4   2  609.59   19.90
   2  -4   2  616.96   19.49
  -2  -4  -2  625.33   19.92
  -2  -4  -2  618.54   19.91
   2   4   2  607.94   19.91
  -2   4  -2  614.99   19.77
   2  -4   2  629.36   20.09
  -2   4  -2  634.83   20.11
  -2  -4  -2  626.30   19.89
   2   4   3   30.20    1.84
   2   4   3   26.62    1.59
   2  -4   3   24.94    1.93
   2   4   3   29.56    1.62
   2   4   3   26.64    1.89
   2  -4   3   25.43    2.05
   2  -4   3   24.40    1.11
   2  -4   3   24.74    1.19
   2   4   3   24.50    1.58
   2  -4   3   23.87    1.88
  -2   4  -3   23.33    1.39
   2   4   3   24.71    1.73
   2  -4   4   40.61    2.41
   2   4   4   38.84    2.49
  -2   4  -4   42.06    2.37
   2   4   4   45.33    2.20
   2   4   4   47.68    2.29
   2  -4   4   38.22    2.49
   2   4   4   42.64    2.65
   2   4   4   45.78    2.27
  -2   4  -4   40.55    2.50
   2   4   4   43.45    2.41
   2  -4   4   40.98    1.90
  -2  -4  -4   42.65    2.24
   2  -4   4   39.55    2.14
   2   4   4   41.78    2.19
   2  -4   4   43.53    2.55
   2   4   4   48.23    2.37
   2   4   5   -1.89    1.28
   2   4   5   -0.10    1.24
   2  -4   5   -0.27    1.20
   2  -4   5    1.06    1.20
   2  -4   5    1.59    1.86
   2  -4   5    0.90    1.66
   2   4   5    2.95    1.79
   2   4   5    0.10    1.26
   2   4   5   -0.39    1.93
  -2  -4  -5    2.27    1.36
   2  -4   5    1.46    1.09
   2   4   5    0.80    1.16
   2  -4   5    0.67    1.15
   2   4   5    0.49    1.64
   2  -4   5    0.46    1.61
   2   4   5   -0.37    1.43
   2  -4   6   52.77    3.17
   2   4   6   57.09    3.00
   2  -4   6   56.82    2.81
   2   4   6   59.73    3.02
   2  -4   6   56.31    3.39
   2  -4   6   59.90    2.82
   2   4   6   62.45    3.09
   2   4   6   52.70    3.23
   2  -4   6   46.49    2.64
   2  -4   6   59.22    2.90
   2   4   6   63.78    3.01
   2  -4   6   55.07    3.14
   2  -4   6   51.54    2.83
   2  -4   7   12.41    1.84
   2   4   7   12.28    2.03
   2  -4   7   10.73    1.77
   2   4   7    9.57    1.86
   2  -4   7    7.48    1.74
   2   4   7   10.93    1.96
   2  -4   7   12.57    1.75
   2   4   7   11.80    1.82
   2   4   7   11.18    2.16
   2  -4   7   11.76    1.76
   2  -4   8    3.60    1.75
   2   4   8    7.93    2.05
   2  -4   8    3.50    1.80
   2   4   8    5.61    1.99
   2   4   8    5.42    2.11
   2  -4   8    7.31    1.95
   2  -4   8    3.88    1.75
   2   4   8    4.82    1.84
   2  -4   8    2.49    1.78
   2   4   8    5.62    2.13
   2   4   9   18.05    2.61
   2   4   9   18.05    2.57
   2   4   9   17.25    2.60
   2   4   9   15.42    2.72
  -2   5   9   17.00    3.29
  -2  -5   9   25.02    3.18
  -2  -5   9   17.66    3.17
  -2   5   9   18.95    2.77
  -2  -5   8    7.81    2.71
  -2   5   8   10.03    2.64
  -2  -5   8    5.83    2.20
  -2   5   8    5.91    2.21
  -2  -5   8    3.05    1.92
   2  -5  -7    4.87    1.38
  -2   5   7    3.32    1.62
   2  -5  -7    2.15    1.38
   2  -5  -7    3.34    1.36
  -2   5   7    3.85    1.83
   2  -5  -7    3.61    0.87
  -2  -5   7    2.33    2.18
  -2   5   7    3.78    2.30
  -2  -5   7    2.54    1.94
  -2   5   7    2.61    1.98
  -2  -5   7    4.95    1.70
  -2   5   6   -2.26    1.45
   2  -5  -6   -0.23    1.24
   2  -5  -6    0.84    1.21
  -2   5   6    1.95    1.52
   2  -5  -6   -0.08    1.26
  -2  -5   6    2.38    1.89
   2  -5  -6    1.05    0.77
  -2  -5   6   -1.09    1.55
   2   5  -6    1.14    1.47
  -2   5   6    0.50    1.61
  -2  -5   6   -0.69    1.39
  -2   5   6    0.55    0.92
  -2   5   5    9.27    1.34
   2  -5  -5    8.41    1.20
   2  -5  -5    7.08    1.20
  -2  -5   5    6.69    0.64
   2  -5  -5    9.24    1.27
  -2   5   5    9.24    1.48
  -2  -5   5    7.87    0.70
  -2  -5   5    6.37    0.74
  -2  -5   5    7.16    0.69
  -2  -5   5    6.85    1.63
   2  -5  -5    6.60    0.80
  -2  -5   5    7.24    1.59
  -2   5   5    7.96    1.44
  -2  -5   5    6.68    1.32
  -2   5   5    6.78    0.89
   2   5  -5    7.07    1.33
   2  -5  -4   76.38    3.00
   2  -5  -4   73.44    2.98
  -2   5   4   66.34    3.01
  -2   5   4   70.03    3.12
   2  -5  -4   74.25    3.02
   2  -5  -4   75.78    2.69
  -2  -5   4   83.02    3.57
   2   5  -4   80.64    3.05
   2  -5  -4   72.54    3.16
  -2   5   4   71.21    2.75
  -2   5   4   74.05    3.23
  -2  -5   4   69.46    3.03
   2  -5  -3  586.38   18.50
   2  -5  -3  587.58   18.51
  -2   5   3  572.59   18.53
  -2   5   3  566.68   18.57
   2  -5  -3  577.03   18.53
   2   5  -3  583.97   18.81
   2  -5  -3  571.79   18.30
  -2  -5   3  595.54   18.87
  -2   5   3  569.60   18.35
   2  -5  -3  558.89   18.56
   2   5  -3  583.00   18.47
  -2   5   3  564.28   18.64
  -2  -5   3  554.13   18.47
   2  -5  -2   23.70    1.46
  -2   5   2   23.75    1.56
   2   5  -2   25.13    0.99
  -2   5   2   25.21    1.65
   2   5  -2   25.72    1.01
   2  -5  -2   23.92    1.56
   2   5  -2   26.72    1.06
   2  -5  -2   26.03    1.33
  -2  -5   2   25.95    1.04
   2   5  -2   24.50    1.69
  -2  -5   2   27.74    1.74
  -2   5   2   26.28    1.59
  -2  -5   2   21.21    1.43
   2  -5  -2   28.92    1.62
  -2   5   2   29.16    1.41
   2   5  -2   24.49    1.45
   2   5  -1  750.89   23.71
   2   5  -1  747.15   23.63
  -2   5   1  731.17   23.95
   2   5  -1  749.10   23.73
   2   5  -1  746.81   23.63
  -2   5   1  730.52   23.98
   2   5  -1  751.28   24.02
   2   5  -1  769.11   23.72
  -2  -5   1  731.99   23.70
  -2  -5   1  776.84   24.02
   2  -5  -1  742.43   23.84
  -2   5   1  754.03   23.91
   2  -5  -1  749.74   23.86
  -2   5   0   29.97    1.63
   2   5   0   30.29    1.56
   2   5   0   31.02    1.38
   2  -5   0   29.71    1.70
   2   5   0   27.67    1.61
  -2   5   0   31.27    1.69
   2   5   0   31.13    1.38
   2  -5   0   27.85    1.75
   2   5   0   36.05    1.78
  -2   5   0   32.10    1.32
  -2  -5   0   30.69    1.48
   2   5   0   32.02    1.74
  -2   5   0   34.45    1.71
   2  -5   0   31.52    1.56
   2  -5   1  131.18    5.09
  -2   5  -1  144.56    5.12
   2  -5   1  128.17    5.11
  -2   5  -1  148.77    5.23
   2   5   1  144.15    5.00
   2   5   1  142.24    4.94
  -2  -5  -1  148.38    4.94
   2   5   1  141.50    4.90
  -2   5  -1  139.47    5.11
  -2  -5  -1  142.77    4.91
   2  -5   1  143.40    4.83
   2  -5   1  133.30    5.09
   2   5   2  820.25   26.34
   2  -5   2  819.86   26.40
   2   5   2  825.80   26.26
   2  -5   2  842.09   26.45
   2   5   2  798.40   26.24
   2   5   2  820.26   26.42
  -2  -5  -2  837.64   26.31
   2   5   2  841.05   26.29
  -2  -5  -2  813.51   26.27
  -2   5  -2  827.75   26.12
   2  -5   2  805.52   26.41
  -2  -5  -2  822.57   26.24
  -2   5  -2  800.43   26.48
   2   5   3    6.43    1.09
   2   5   3    5.20    1.02
   2   5   3    4.10    1.47
   2  -5   3    4.93    1.48
  -2   5  -3    4.32    1.21
   2  -5   3    6.33    1.40
   2   5   3    5.16    1.41
  -2   5  -3    3.25    1.30
   2   5   3    6.22    1.12
   2   5   3    4.71    1.05
   2  -5   3    4.24    0.60
   2  -5   3    5.36    0.71
   2  -5   3    4.35    0.57
   2   5   3    1.82    1.17
  -2   5  -3    5.43    0.89
   2  -5   3    5.04    1.32
   2   5   4   41.66    2.40
  -2   5  -4   38.54    2.27
   2   5   4   37.95    2.08
   2   5   4   40.12    2.08
   2  -5   4   34.09    2.37
   2   5   4   38.66    2.08
   2  -5   4   33.26    2.45
  -2   5  -4   37.02    2.38
   2   5   4   34.98    2.47
  -2  -5  -4   36.22    2.07
   2   5   4   40.28    2.11
   2   5   4   37.14    2.34
   2  -5   4   39.93    1.73
   2  -5   4   41.25    1.77
   2  -5   4   37.31    2.07
   2  -5   4   39.43    1.81
   2   5   4   42.29    2.31
   2  -5   4   39.03    2.36
   2   5   5   22.65    1.84
   2   5   5   23.93    1.85
   2  -5   5   18.71    2.03
   2   5   5   20.46    1.87
   2   5   5   25.33    2.22
   2  -5   5   24.09    2.32
   2   5   5   28.08    2.43
  -2  -5  -5   24.96    1.83
   2  -5   5   25.40    1.56
   2  -5   5   25.51    1.81
   2  -5   5   24.29    1.64
   2  -5   5   24.83    1.52
   2   5   5   20.79    2.13
   2   5   5   27.42    1.83
   2   5   5   22.56    1.96
   2  -5   5   24.17    2.18
   2  -5   6  350.19   12.07
   2  -5   6  365.76   12.40
   2   5   6  372.50   12.30
   2   5   6  361.11   12.27
   2  -5   6  355.90   12.09
   2   5   6  357.71   12.29
   2  -5   6  337.24   12.44
   2   5   6  362.69   12.24
   2   5   6  348.48   12.33
   2  -5   6  360.17   11.98
   2  -5   6  352.95   11.99
   2  -5   6  366.30   12.17
   2  -5   6  346.51   12.32
   2  -5   7    6.04    1.65
   2   5   7    7.22    1.91
   2  -5   7    3.44    1.65
   2   5   7    2.81    1.70
   2  -5   7    6.38    1.68
   2   5   7    6.39    1.87
   2  -5   7    5.72    1.66
   2   5   7    5.09    1.63
   2   5   7    8.18    2.13
   2  -5   7    5.86    1.55
   2  -5   8    1.52    1.72
   2   5   8    4.96    2.02
   2  -5   8    0.13    1.75
   2   5   8   -1.04    2.01
   2   5   8    2.93    2.04
   2  -5   8   -1.54    1.80
   2   5   8   -0.14    1.76
   2   5   8    0.64    2.07
   2   5   9   -1.53    2.40
   2   5   9    0.33    2.20
   2   5   9    0.17    2.17
   2   5   9    0.72    2.49
  -2  -6   9   -4.49    2.78
  -2   6   9   -2.43    2.92
  -2   6   8    1.45    2.48
  -2  -6   8    3.05    2.35
  -2   6   8    2.69    2.20
  -2  -6   8   -0.13    1.82
  -2   6   7    5.08    1.69
   2  -6  -7    7.63    1.58
   2  -6  -7    5.87    1.60
  -2   6   7    6.88    1.94
   2  -6  -7    5.59    1.60
   2  -6  -7    8.00    0.98
  -2  -6   7   10.56    2.36
  -2  -6   7   10.81    2.24
  -2   6   7    7.42    2.14
  -2  -6   7    6.92    1.75
   2  -6  -6   14.09    1.58
  -2   6   6    9.86    1.64
   2  -6  -6   15.35    1.60
  -2   6   6   14.21    1.85
   2  -6  -6   16.08    1.64
  -2  -6   6   14.58    2.31
   2  -6  -6   13.81    1.10
  -2   6   6   15.18    1.95
  -2  -6   6   17.39    1.71
   2   6  -6   16.13    1.73
  -2   6   6   14.93    1.24
  -2   6   5    3.99    1.28
   2  -6  -5    2.89    1.18
   2  -6  -5    3.52    1.20
   2  -6  -5    5.23    1.25
  -2   6   5    5.02    1.42
  -2  -6   5    6.04    1.66
   2  -6  -5    3.62    0.81
  -2   6   5    4.86    1.54
   2   6  -5    4.62    1.28
  -2  -6   5    2.51    1.20
  -2   6   5    2.98    0.91
  -2   6   4    3.54    1.20
   2  -6  -4    6.34    1.16
   2  -6  -4    5.93    1.17
   2  -6  -4    3.84    1.17
  -2   6   4    5.88    1.33
  -2  -6   4    5.00    1.58
   2  -6  -4    4.88    0.78
  -2   6   4    3.07    1.22
  -2   6   4    4.55    0.84
   2  -6  -4    6.02    1.29
   2   6  -4    6.08    1.12
  -2  -6   4    5.23    1.12
   2  -6  -3   29.98    1.69
   2  -6  -3   29.17    1.66
  -2   6   3   28.30    1.65
  -2   6   3   26.91    1.69
   2  -6  -3   29.98    1.74
   2  -6  -3   27.51    1.36
  -2  -6   3   22.80    1.95
   2   6  -3   26.21    1.86
  -2  -6   3   23.99    0.99
  -2   6   3   26.91    1.43
   2   6  -3   24.80    1.52
   2  -6  -3   27.63    1.73
  -2   6   3   26.18    1.70
   2   6  -3   27.60    1.05
  -2  -6   3   24.63    1.47
   2   6  -2   14.50    0.65
   2  -6  -2   13.26    1.27
   2   6  -2   13.40    0.59
  -2   6   2   15.15    1.36
   2   6  -2   13.58    0.59
   2   6  -2   14.72    0.67
   2  -6  -2   11.87    1.37
  -2   6   2   12.39    1.36
   2   6  -2   14.34    0.60
  -2  -6   2   11.62    1.47
   2   6  -2    9.04    1.36
   2   6  -2   12.56    0.76
  -2  -6   2   13.15    0.78
  -2   6   2   10.64    1.23
   2   6  -2   12.90    1.13
  -2   6   2   13.34    1.08
   2  -6  -2   15.87    1.10
  -2  -6   2   12.53    1.15
   2  -6  -2   13.29    1.27
   2   6  -1  214.04    6.89
   2   6  -1  210.78    6.96
  -2   6   1  221.66    7.27
   2   6  -1  209.78    6.89
  -2   6   1  210.92    7.28
   2   6  -1  217.93    6.99
  -2  -6   1  205.33    6.98
   2   6  -1  221.65    7.35
   2   6  -1  214.85    7.00
  -2  -6   1  197.16    7.28
   2  -6  -1  213.77    7.13
   2   6  -1  207.86    7.11
   2  -6  -1  224.45    7.15
  -2   6   1  215.65    7.23
   2   6   0   21.46    1.28
   2  -6   0   16.86    1.44
  -2   6   0   16.91    1.44
   2   6   0   18.28    1.07
   2  -6   0   17.03    1.52
   2   6   0   18.73    1.08
   2   6   0   17.05    1.33
  -2   6   0   19.43    1.53
   2   6   0   19.61    1.48
  -2  -6   0   20.15    1.37
  -2  -6   0   21.29    1.23
   2   6   0   20.57    1.48
  -2   6   0   19.34    1.17
   2  -6   0   17.08    1.21
  -2   6   0   20.20    1.43
   2  -6   1  988.51   31.23
  -2   6  -1  949.03   31.25
   2  -6   1  960.35   31.25
  -2   6  -1  978.24   31.32
   2   6   1  982.82   31.18
   2   6   1  950.24   31.10
   2   6   1  981.27   31.14
  -2  -6  -1  999.47   31.10
   2  -6   1  954.13   30.97
  -2   6  -1  995.41   31.32
   2  -6   1 1024.34   31.25
  -2  -6  -1  989.47   31.10
   2   6   2    4.00    0.96
   2   6   2    4.21    0.94
   2  -6   2    2.24    1.31
   2   6   2    4.43    1.53
   2   6   2    1.79    1.27
   2  -6   2    5.03    1.40
   2   6   2    3.82    0.96
  -2  -6  -2    4.70    1.01
   2   6   2    4.56    0.98
  -2  -6  -2    3.48    1.22
  -2   6  -2    3.81    1.26
   2  -6   2    4.37    1.32
  -2  -6  -2    3.22    0.96
   2   6   3    1.15    1.00
   2   6   3    1.37    0.96
   2  -6   3    1.31    1.31
  -2   6  -3   -0.27    1.17
   2   6   3    2.37    1.53
   2   6   3    1.29    1.33
  -2   6  -3   -0.20    1.30
   2   6   3    2.07    1.02
   2  -6   3    2.18    1.25
   2  -6   3    1.32    0.53
   2  -6   3    1.55    0.60
   2   6   3    0.39    0.91
  -2  -6  -3    0.08    1.30
   2  -6   3    0.92    0.48
  -2   6  -3    2.92    0.89
   2   6   3    0.43    1.26
   2  -6   3    0.47    1.40
   2   6   4  227.34    7.71
  -2   6  -4  210.83    7.76
   2  -6   4  200.49    7.78
   2   6   4  223.70    7.70
   2   6   4  227.89    7.89
  -2   6  -4  224.93    7.91
   2   6   4  232.07    8.02
   2  -6   4  200.05    7.86
   2   6   4  221.08    7.71
   2   6   4  228.77    7.70
   2   6   4  216.08    7.81
   2  -6   4  223.28    7.29
   2  -6   4  216.79    7.28
  -2  -6  -4  217.95    7.64
   2  -6   4  213.01    7.26
   2  -6   4  224.90    7.89
   2   6   4  223.48    7.70
   2   6   5  166.99    6.11
   2  -6   5  157.28    6.22
   2   6   5  166.79    6.12
   2   6   5  166.31    6.36
   2   6   5  161.55    6.11
   2   6   5  173.22    6.54
   2  -6   5  164.63    6.36
   2   6   5  169.74    6.11
   2  -6   5  167.00    6.09
   2  -6   5  160.87    5.74
   2   6   5  158.59    6.27
   2  -6   5  168.16    5.79
  -2  -6  -5  170.14    6.11
   2  -6   5  158.24    6.28
   2   6   5  161.72    6.14
   2   6   6  130.13    5.06
   2  -6   6  121.29    4.83
   2  -6   6  114.28    5.16
   2   6   6  135.64    5.12
   2   6   6  127.57    5.10
   2  -6   6  113.88    5.29
   2  -6   6  126.86    4.85
   2   6   6  120.14    5.26
   2   6   6  123.60    5.01
   2  -6   6  124.00    4.71
   2  -6   6  120.44    4.70
   2  -6   6  129.29    4.93
   2  -6   6  113.85    5.16
   2  -6   7   13.38    1.92
   2   6   7   15.31    2.06
   2   6   7    9.73    2.01
   2  -6   7   11.86    1.88
   2   6   7   17.27    2.13
   2  -6   7   19.47    1.91
   2   6   7   14.55    1.98
   2  -6   7    8.17    1.60
   2   6   7   11.92    2.23
   2   6   8   13.75    2.21
   2   6   8   11.82    2.16
   2   6   8   12.86    2.26
   2   6   8   14.73    2.18
   2   6   8   16.12    2.50
   2   6   9   13.23    2.50
   2   6   9    9.69    2.36
   2   6   9    9.77    2.44
   2   6   9    9.97    2.68
  -2   7   9    0.27    2.69
  -2  -7   9    1.89    2.83
  -2   7   9    4.22    2.59
  -2  -7   8   30.59    3.39
  -2   7   8   40.35    3.56
  -2   7   8   38.76    3.08
  -2   7   7    4.98    1.74
   2  -7  -7    6.02    1.55
   2  -7  -7    6.07    1.57
  -2   7   7    2.58    1.84
   2  -7  -7    6.73    1.66
  -2  -7   7    5.50    2.30
   2  -7  -7    6.23    1.04
  -2  -7   7    7.01    1.68
  -2   7   7    3.02    2.06
   2  -7  -6    3.17    1.43
  -2   7   6    2.72    1.56
   2  -7  -6    3.01    1.36
  -2   7   6    2.17    1.66
   2  -7  -6    1.05    1.39
   2  -7  -6    3.22    0.94
  -2  -7   6    3.11    2.09
  -2  -7   6    2.77    1.32
  -2   7   6    0.13    1.65
   2   7  -6    4.09    1.48
  -2   7   6    1.66    1.10
  -2   7   5   15.00    1.62
   2  -7  -5   12.92    1.47
   2  -7  -5   11.87    1.44
   2  -7  -5   12.56    1.52
  -2   7   5   12.15    1.68
  -2  -7   5   16.71    2.09
   2  -7  -5   14.79    1.12
  -2   7   5   12.19    1.76
   2  -7  -5   14.88    1.68
   2   7  -5   13.37    1.44
  -2  -7   5   12.81    1.44
  -2   7   5   14.48    1.24
  -2   7   4   -0.58    1.16
   2  -7  -4    1.36    1.14
   2  -7  -4    0.58    1.13
   2  -7  -4   -0.52    1.14
  -2   7   4    0.27    1.27
   2  -7  -4    0.38    0.78
  -2  -7   4    1.01    1.50
  -2   7   4    0.73    0.86
  -2  -7   4   -0.59    0.96
   2   7  -4    0.47    0.37
  -2   7   4    1.05    1.29
   2  -7  -4    0.08    1.26
   2   7  -4   -0.24    1.05
   2  -7  -3  290.62    9.36
   2  -7  -3  298.02    9.38
  -2   7   3  279.92    9.39
  -2   7   3  283.30    9.46
   2  -7  -3  291.12    9.41
  -2  -7   3  273.42    8.88
   2  -7  -3  288.06    9.16
  -2  -7   3  249.99    9.61
  -2  -7   3  269.03    9.21
   2   7  -3  271.79    8.92
   2  -7  -3  275.88    9.37
  -2   7   3  264.23    9.19
   2   7  -3  290.73    9.21
  -2   7   3  291.19    9.46
   2   7  -2   43.28    1.49
   2   7  -2   42.85    1.44
  -2   7   2   43.40    2.11
   2   7  -2   43.43    1.44
  -2   7   2   42.13    2.17
   2   7  -2   44.32    1.51
   2   7  -2   42.09    1.45
  -2  -7   2   41.52    1.65
  -2  -7   2   36.66    2.18
   2   7  -2   40.90    2.31
   2  -7  -2   42.80    1.89
   2   7  -2   36.66    1.64
  -2  -7   2   35.33    2.23
  -2  -7   2   42.51    1.89
   2  -7  -2   39.81    2.03
  -2   7   2   39.45    1.93
   2   7  -2   42.71    1.91
   2  -7  -1   37.22    2.02
   2   7  -1   43.56    1.58
  -2   7   1   43.28    2.08
   2   7  -1   41.86    1.69
   2   7  -1   40.74    1.57
   2  -7  -1   34.69    2.09
   2   7  -1   42.63    1.59
  -2   7   1   41.51    2.12
   2   7  -1   42.29    1.74
  -2  -7   1   43.23    2.13
   2   7  -1   39.89    2.13
   2   7  -1   37.47    1.68
  -2  -7   1   35.01    2.04
  -2  -7   1   40.98    1.72
   2  -7  -1   43.81    1.95
   2   7  -1   40.65    1.87
   2  -7  -1   43.23    1.92
  -2   7   1   39.79    1.97
  -2   7   0  219.18    7.62
   2   7   0  228.29    7.32
   2  -7   0  202.09    7.54
   2   7   0  221.85    7.31
   2  -7   0  201.36    7.57
   2   7   0  225.45    7.32
  -2   7   0  222.46    7.66
   2   7   0  229.49    7.41
   2   7   0  238.66    7.50
  -2  -7   0  234.03    7.64
   2   7   0  217.52    7.60
  -2  -7   0  228.75    7.42
   2   7   0  226.15    7.60
  -2   7   0  213.00    7.37
  -2   7   0  226.85    7.64
   2  -7   0  220.27    7.37
   2  -7   1  351.50   11.11
  -2   7  -1  331.05   11.14
  -2   7  -1  337.65   11.21
   2  -7   1  349.41   11.14
   2   7   1  347.36   11.09
   2   7   1  279.14   10.94
   2   7   1  343.78   11.07
  -2  -7  -1  339.96   10.97
   2  -7   1  328.90   11.12
  -2   7  -1  328.31   11.18
  -2  -7  -1  344.30   10.96
   2  -7   1  335.96   10.81
   2  -7   2 1221.04   37.82
   2   7   2 1094.47   37.63
   2   7   2 1071.98   37.61
   2  -7   2 1224.91   37.86
   2   7   2 1097.63   37.63
   2   7   2 1213.88   37.72
  -2  -7  -2 1273.34   37.72
  -2  -7  -2 1269.01   37.68
  -2   7  -2 1233.13   37.92
   2  -7   2 1225.06   37.85
   2   7   3  153.87    5.72
   2  -7   3  143.10    5.84
  -2   7  -3  155.71    5.88
   2   7   3  157.91    5.73
  -2   7  -3  156.86    5.96
   2   7   3  160.96    5.75
   2  -7   3  142.10    5.89
   2   7   3  157.38    5.73
  -2  -7  -3  167.25    5.92
   2  -7   3  162.55    5.20
   2  -7   3  171.60    5.29
  -2   7  -3  162.46    5.45
   2  -7   3  144.34    5.87
   2   7   3  164.44    5.75
   2   7   4    0.19    1.13
   2   7   4    0.93    1.17
   2  -7   4    1.80    1.51
  -2   7  -4    2.62    1.28
   2   7   4    3.68    1.70
   2  -7   4    0.11    1.59
  -2   7  -4    0.22    1.42
   2   7   4    0.38    1.16
   2   7   4   -0.52    1.37
   2  -7   4    0.91    0.75
  -2  -7  -4    2.59    1.33
   2   7   4    1.50    1.16
   2  -7   4    2.29    0.68
   2   7   4    1.36    1.64
  -2   7  -4    2.44    1.44
   2   7   4    1.57    1.35
   2  -7   4    1.82    1.40
   2   7   5    0.97    1.35
   2   7   5    1.41    1.33
   2   7   5    0.27    2.00
   2  -7   5    3.73    1.76
   2  -7   5   -1.33    1.91
  -2   7  -5    2.10    1.51
  -2   7  -5   -0.12    1.65
   2   7   5    0.78    1.51
   2   7   5    4.27    1.85
   2  -7   5    1.82    1.22
  -2  -7  -5    0.50    1.41
   2   7   5    2.77    1.33
   2   7   5    1.67    1.86
   2  -7   5    1.39    0.91
   2  -7   5    0.69    0.90
   2  -7   5    0.24    1.69
   2   7   5    0.30    1.61
   2  -7   6    8.26    1.53
   2   7   6    2.48    1.54
   2   7   6    8.21    1.68
   2  -7   6   10.33    2.26
   2  -7   6    9.51    2.06
   2  -7   6   10.54    1.52
   2   7   6    7.83    1.70
   2   7   6    7.91    1.65
   2  -7   6    7.36    1.56
   2  -7   6    9.25    1.31
   2  -7   6    7.55    1.34
   2  -7   6   11.92    2.11
   2  -7   7  409.32   13.40
   2   7   7  394.61   13.66
   2   7   7  385.54   13.64
   2  -7   7  406.62   13.40
   2   7   7  390.22   13.68
   2   7   7  366.18   13.49
   2  -7   7  391.52   13.43
   2   7   7  400.55   13.80
   2  -7   7  399.62   13.25
   2   7   8   62.69    3.63
   2   7   8   68.50    3.75
   2   7   8   66.57    3.78
   2   7   8   68.64    3.64
   2   7   8   66.90    3.89
   2   7   9   32.54    3.12
   2   7   9   27.42    2.95
   2   7   9   28.04    2.96
  -2  -8   9    3.08    2.83
  -2   8   9    2.46    2.95
  -2   8   9    1.17    2.57
  -2  -8   8    6.33    2.67
  -2   8   8    6.81    2.40
  -2   8   7   -2.85    1.88
  -2   8   7   -0.13    1.96
  -2  -8   7   -0.20    2.26
   2  -8  -7    0.57    1.02
  -2   8   7   -3.56    2.09
  -2  -8   7    2.19    1.66
  -2   8   6   20.82    2.01
   2  -8  -6   18.76    1.80
   2  -8  -6   20.64    1.85
  -2   8   6   15.73    2.10
   2  -8  -6   16.86    1.81
  -2  -8   6   19.31    2.36
   2  -8  -6   19.85    1.40
  -2   8   6   19.81    2.17
   2   8  -6   21.72    1.80
  -2   8   6   20.62    1.56
  -2  -8   6   23.13    1.79
   2  -8  -5   95.85    3.69
  -2   8   5   87.25    3.77
   2  -8  -5   85.64    3.64
   2  -8  -5   93.92    3.73
  -2   8   5   82.45    3.82
  -2  -8   5   90.18    4.24
   2  -8  -5   86.44    3.34
  -2   8   5   92.94    3.96
   2  -8  -5   86.56    3.78
   2   8  -5   87.96    3.52
  -2   8   5   88.72    3.45
  -2  -8   5   90.15    3.57
   2  -8  -4  416.53   13.44
   2  -8  -4  426.90   13.48
  -2   8   4  406.55   13.52
  -2   8   4  417.12   13.61
   2  -8  -4  421.69   13.48
  -2  -8   4  407.05   12.89
  -2  -8   4  393.05   13.85
   2  -8  -4  391.53   13.19
   2   8  -4  403.82   13.76
  -2   8   4  386.43   13.28
   2  -8  -4  394.96   13.50
  -2   8   4  397.90   13.61
   2   8  -4  438.60   13.30
   2   8  -4  401.97   12.95
  -2  -8   4  407.31   13.30
   2  -8  -3  611.68   18.96
   2  -8  -3  603.93   18.96
  -2   8   3  582.16   18.99
  -2   8   3  569.85   19.04
   2  -8  -3  598.39   18.99
  -2  -8   3  581.39   18.51
   2  -8  -3  605.75   18.78
  -2  -8   3  604.13   19.27
   2   8  -3  588.95   18.56
  -2  -8   3  582.48   18.78
   2  -8  -3  586.56   18.93
  -2   8   3  580.00   18.82
   2   8  -3  575.27   18.76
  -2   8   3  507.95   18.94
   2   8  -2  699.48   21.57
   2   8  -2  658.16   21.59
   2   8  -2  702.11   21.57
  -2   8   2  705.89   22.14
   2   8  -2  655.95   21.61
  -2   8   2  698.19   22.18
   2   8  -2  698.80   21.58
   2  -8  -2  683.60   21.94
  -2  -8   2  681.35   21.74
   2   8  -2  696.11   22.29
  -2  -8   2  711.18   22.29
   2   8  -2  678.38   21.78
  -2  -8   2  687.02   22.21
   2  -8  -2  681.34   22.00
   2   8  -2  678.42   21.86
  -2   8   2  667.98   21.99
   2   8  -1  120.13    4.06
   2  -8  -1  116.34    4.37
   2   8  -1  121.68    3.99
  -2   8   1  118.20    4.41
   2   8  -1  123.42    4.00
   2  -8  -1  110.63    4.42
  -2   8   1  116.64    4.44
   2   8  -1  122.32    4.00
   2   8  -1  123.57    4.12
  -2  -8   1  116.44    4.11
  -2  -8   1  105.16    4.48
   2   8  -1  124.42    4.55
  -2  -8   1  120.56    4.56
   2   8  -1  115.54    4.10
   2  -8  -1  115.61    4.24
   2   8  -1  113.37    4.19
   2  -8  -1  117.98    4.33
  -2   8   1  116.85    4.38
  -2   8   1  120.57    4.24
  -2   8   0   51.83    2.34
   2   8   0   47.65    1.95
   2  -8   0   47.11    2.32
   2   8   0   51.51    1.99
   2  -8   0   43.22    2.35
  -2   8   0   49.74    2.38
   2   8   0   50.83    2.00
  -2  -8   0   47.90    2.36
   2   8   0   48.29    2.36
   2   8   0   49.98    2.08
   2   8   0   51.21    2.39
  -2  -8   0   47.50    2.07
   2  -8   0   50.84    2.06
  -2   8   0   46.51    1.99
  -2   8   0   47.50    2.36
  -2   8  -1  303.70   10.89
   2   8   1  294.06   10.65
  -2  -8  -1  332.10   10.68
   2   8   1  290.81   10.65
   2  -8   1  339.77   10.90
  -2   8  -1  316.45   10.96
   2  -8   1  337.40   10.95
   2   8   1  294.91   10.66
  -2  -8  -1  343.83   10.69
   2   8   1  358.99   10.94
  -2  -8  -1  352.41   10.79
   2   8   1  351.01   10.92
  -2   8  -1  331.43   11.00
   2  -8   1  326.62   10.91
   2  -8   1  330.52   10.57
  -2  -8  -1  346.73   10.74
   2  -8   2   40.63    2.20
  -2  -8  -2   40.29    1.95
   2  -8   2   40.19    2.27
  -2  -8  -2   45.07    1.98
   2   8   2   39.36    2.00
  -2   8  -2   37.11    1.56
  -2  -8  -2   41.35    2.01
   2  -8   2   38.35    1.74
  -2  -8  -2   41.41    1.98
   2  -8   2   36.15    2.18
  -2   8  -2   41.51    2.25
   2   8   3    7.67    1.22
   2   8   3    5.49    1.18
   2  -8   3    5.05    1.40
  -2  -8  -3    5.85    1.12
   2   8   3    7.34    1.27
   2  -8   3    5.28    1.46
  -2  -8  -3    4.96    1.12
  -2   8  -3    7.89    1.41
  -2   8  -3    4.45    1.41
  -2  -8  -3    7.00    1.54
   2  -8   3    6.14    0.49
  -2  -8  -3    5.14    1.13
   2   8   3    5.44    1.15
  -2   8  -3    6.75    0.85
   2  -8   3    6.61    1.40
   2   8   3    5.91    1.35
   2   8   4    3.28    1.18
   2   8   4    2.13    1.21
   2  -8   4   -0.20    1.50
  -2   8  -4   -0.72    1.33
  -2   8  -4    1.01    1.46
   2   8   4    0.59    1.18
   2  -8   4   -0.11    1.55
   2   8   4    0.87    1.09
  -2  -8  -4    0.73    1.27
   2  -8   4    0.97    0.78
  -2   8  -4    2.40    1.33
   2   8   4    2.24    1.47
   2  -8   4   -0.22    1.51
  -2   8  -5   96.30    4.06
   2   8   5   96.54    3.98
   2  -8   5   87.93    4.07
   2   8   5   95.62    3.94
  -2   8  -5   98.96    4.23
   2   8   5   89.84    3.93
   2  -8   5   86.81    4.16
   2  -8   5   89.26    3.51
   2   8   5   94.62    3.93
   2   8   5   93.57    4.29
   2  -8   5   94.49    3.49
  -2  -8  -5   97.89    3.95
   2  -8   5   91.78    3.89
   2  -8   5   85.85    4.09
   2   8   6    2.68    1.64
   2   8   6    2.43    1.62
   2  -8   6    2.28    1.32
   2  -8   6    4.31    2.08
   2  -8   6    0.88    1.94
   2   8   6    0.26    1.68
   2  -8   6    0.99    1.33
   2  -8   6    2.04    1.38
   2   8   6   -0.98    1.62
   2  -8   6    3.12    1.22
   2  -8   6    3.18    1.86
   2  -8   7   10.11    1.71
   2   8   7    7.25    1.99
   2   8   7    6.32    1.93
   2  -8   7    7.99    1.71
   2   8   7    6.62    1.99
   2  -8   7    7.88    1.76
   2   8   7    6.33    1.84
   2   8   7   12.01    2.38
   2   8   8    2.22    2.05
   2   8   8    2.67    2.07
   2   8   8    4.75    2.12
   2   8   8    3.34    1.94
   2   8   8    3.97    2.42
   2   8   9    3.09    2.46
   2   8   9   -0.17    2.31
   2   8   9    3.87    2.42
  -2  -9   9   -1.19    2.76
  -2   9   9   -0.20    2.58
  -2   9   8   82.59    4.15
  -2   9   8   85.13    4.38
  -2  -9   8   75.69    4.63
  -2   9   8   80.78    4.48
  -2   9   7   23.05    2.33
  -2   9   7   25.55    2.57
  -2  -9   7   22.16    2.88
   2  -9  -7   20.45    1.52
  -2   9   7   22.94    2.56
  -2  -9   7   25.60    2.04
   2  -9  -6   77.31    3.49
  -2   9   6   76.03    3.63
   2  -9  -6   78.90    3.47
  -2   9   6   78.30    3.78
   2  -9  -6   81.49    3.52
  -2   9   6   69.19    3.18
  -2  -9   6   72.61    4.06
   2  -9  -6   76.23    3.10
   2   9  -6   82.93    3.32
  -2   9   6   82.88    3.90
  -2  -9   6   73.83    3.31
  -2   9   5   47.61    2.65
   2  -9  -5   54.03    2.60
   2  -9  -5   49.68    2.57
  -2   9   5   54.02    2.85
   2  -9  -5   50.36    2.63
   2  -9  -5   54.20    2.28
  -2  -9   5   52.69    3.12
  -2  -9   5   49.95    1.78
   2   9  -5   47.77    2.95
  -2  -9   5   50.39    1.77
  -2   9   5   51.85    2.39
  -2   9   5   54.73    2.90
   2  -9  -5   53.13    2.77
   2   9  -5   48.74    2.38
  -2  -9   5   50.67    2.37
   2  -9  -4  348.57   11.51
   2  -9  -4  366.26   11.55
  -2   9   4  345.35   11.60
  -2   9   4  335.94   11.66
   2  -9  -4  342.65   11.53
  -2  -9   4  354.60   11.95
  -2  -9   4  344.47   10.96
   2   9  -4  349.09   11.82
   2  -9  -4  333.91   11.26
   2  -9  -4  336.75   11.54
  -2   9   4  342.42   11.38
   2   9  -4  352.77   11.30
   2   9  -4  332.36   11.04
  -2   9   4  343.15   11.66
  -2  -9   4  344.00   11.30
   2  -9  -3    2.08    1.18
  -2   9   3    1.03    1.02
   2  -9  -3    3.66    1.23
   2  -9  -3    1.38    1.25
  -2   9   3    4.11    1.20
  -2  -9   3    0.81    1.43
  -2  -9   3    2.57    0.61
   2  -9  -3    2.29    0.93
  -2   9   3    2.86    1.07
   2   9  -3    2.22    0.68
   2  -9  -3    3.13    1.28
  -2  -9   3    0.90    0.87
   2   9  -3    1.67    0.93
   2   9  -2    5.22    0.48
  -2   9   2    5.11    1.23
   2   9  -2    5.09    0.47
   2   9  -2    3.94    0.54
   2   9  -2    4.40    0.59
  -2   9   2    2.98    1.26
   2   9  -2    6.12    0.51
   2   9  -2    4.60    1.47
  -2  -9   2    6.62    1.24
  -2  -9   2    4.32    0.75
  -2  -9   2    3.94    1.28
   2   9  -2    4.36    0.74
   2  -9  -2    3.30    1.02
  -2   9   2    3.45    0.98
   2   9  -2    4.70    0.91
   2  -9  -2    5.04    1.19
   2   9  -1   23.26    1.18
   2  -9  -1   26.24    1.68
  -2   9   1   28.15    1.69
   2   9  -1   24.29    1.18
  -2   9   1   29.11    1.76
   2   9  -1   24.17    1.20
   2  -9  -1   22.52    1.76
   2   9  -1   28.28    1.35
  -2  -9   1   25.02    1.34
   2   9  -1   27.30    1.86
  -2  -9   1   19.69    1.74
  -2  -9   1   25.71    1.79
   2  -9  -1   23.92    1.56
   2   9  -1   27.28    1.45
  -2   9   1   29.68    1.50
   2  -9  -1   24.18    1.51
  -2   9   1   26.79    1.65
  -2   9   0   60.87    2.77
   2   9   0   62.84    2.39
   2  -9   0   61.83    2.72
  -2  -9   0   59.68    2.36
   2   9   0   63.49    2.40
   2  -9   0   63.85    2.79
  -2  -9   0   63.06    2.37
  -2   9   0   59.76    2.80
   2   9   0   64.57    2.41
  -2  -9   0   64.62    2.54
   2   9   0   59.90    2.76
   2   9   0   56.93    2.44
  -2   9   0   59.03    2.33
   2   9   0   58.28    2.74
  -2   9   0   62.70    2.73
  -2  -9   0   63.98    2.48
   2  -9   0   58.58    2.43
  -2   9   0   61.97    2.41
   2   9   1   77.41    3.09
  -2  -9  -1   82.93    3.09
   2   9   1   81.38    3.10
   2  -9   1   76.50    3.30
   2   9   1   80.78    3.11
   2  -9   1   79.57    3.38
  -2  -9  -1   82.23    3.08
  -2   9  -1   81.90    2.71
   2   9   1   81.61    3.38
   2   9   1   81.54    3.39
  -2  -9  -1   85.05    3.19
  -2   9  -1   82.79    3.43
   2  -9   1   79.92    3.37
   2  -9   1   84.49    2.97
  -2  -9  -1   83.75    3.16
   2  -9   2  279.04    9.42
  -2  -9  -2  275.27    9.23
  -2   9  -2  229.80    9.36
   2  -9   2  291.00    9.49
  -2  -9  -2  287.79    9.26
  -2   9  -2  231.85    9.43
   2   9   2  296.29    9.37
  -2   9  -2  282.47    8.96
  -2  -9  -2  280.44    9.32
   2  -9   2  284.60    9.01
  -2  -9  -2  292.47    9.29
   2  -9   2  273.79    9.46
  -2   9  -2  261.94    9.52
   2   9   3   19.43    1.52
   2   9   3   22.81    1.57
   2  -9   3   15.07    1.65
  -2  -9  -3   16.72    1.46
  -2   9  -3   16.26    1.73
   2  -9   3   16.24    1.75
  -2  -9  -3   16.47    1.43
  -2   9  -3   16.61    1.65
   2   9   3   18.99    1.54
   2  -9   3   16.82    0.72
  -2  -9  -3   17.96    1.73
   2   9   3   14.13    1.45
  -2  -9  -3   16.82    1.49
  -2   9  -3   16.78    1.11
   2  -9   3   17.92    1.81
   2   9   3   16.51    1.66
   2   9   4   31.45    1.94
   2  -9   4   30.46    2.20
  -2  -9  -4   29.29    1.94
   2   9   4   29.25    1.90
  -2   9  -4   25.23    2.07
   2   9   4   29.64    1.92
  -2  -9  -4   29.87    1.96
   2  -9   4   30.96    2.27
  -2   9  -4   29.46    2.24
   2   9   4   27.42    1.92
  -2  -9  -4   30.29    2.01
   2  -9   4   29.27    1.47
  -2   9  -4   25.59    2.11
   2   9   4   27.48    2.04
   2  -9   4   29.28    2.21
   2   9   5    3.69    1.43
   2   9   5    0.35    1.39
   2  -9   5    3.42    1.72
   2  -9   5    2.66    1.84
  -2   9  -5    2.40    1.60
   2   9   5    1.88    1.44
  -2   9  -5    1.64    1.79
   2   9   5    1.35    1.34
   2   9   5    0.61    1.93
  -2  -9  -5    2.86    1.50
   2  -9   5    2.95    1.04
   2  -9   5    1.70    1.80
   2   9   6   41.93    2.65
   2   9   6   36.46    2.57
   2  -9   6   34.00    2.66
   2   9   6   40.15    2.70
   2  -9   6   42.13    2.89
   2   9   6   37.50    2.48
   2  -9   6   42.06    2.45
   2  -9   6   35.95    2.07
   2  -9   7   11.09    1.73
   2   9   7   11.48    2.22
   2   9   7   15.53    2.24
   2   9   7   13.41    2.20
   2  -9   7   11.75    1.73
   2  -9   7   10.10    1.81
   2   9   7   14.23    2.07
   2   9   7   11.17    2.31
   2   9   8    4.38    2.07
   2   9   8    7.41    2.13
   2   9   8    3.36    2.20
   2   9   8    6.69    2.03
   2   9   8    8.30    2.54
  -2 -10   9   -3.59    3.14
  -2  10   8   -2.98    2.23
  -2  10   8   -0.81    2.24
  -2 -10   8    2.65    2.65
  -2  10   8   -1.63    2.32
  -2  10   7   14.51    2.11
  -2  10   7    9.78    2.20
  -2 -10   7    8.57    2.57
   2 -10  -7    6.59    1.30
  -2  10   7   11.92    2.31
   2 -10  -6    5.84    1.58
  -2  10   6    5.59    1.82
  -2  10   6    6.78    2.02
   2 -10  -6    6.45    1.67
  -2 -10   6    6.55    2.17
   2 -10  -6    5.35    1.23
   2  10  -6    6.71    1.41
  -2  10   6    8.06    2.01
  -2  10   6    9.67    1.45
  -2 -10   6    7.57    1.40
   2 -10  -5   38.53    2.27
  -2  10   5   36.24    2.34
   2 -10  -5   35.42    2.22
   2 -10  -5   35.57    2.28
  -2  10   5   34.25    2.43
   2 -10  -5   35.42    1.86
  -2 -10   5   41.13    2.75
   2  10  -5   32.92    2.54
  -2  10   5   34.39    2.37
   2  10  -5   38.13    1.95
  -2  10   5   33.03    1.95
   2  10  -5   31.18    1.48
  -2 -10   5   35.11    1.92
   2 -10  -4   82.08    3.33
   2 -10  -4   77.64    3.31
  -2  10   4   66.58    3.26
  -2  10   4   77.96    3.45
   2 -10  -4   80.59    3.37
  -2 -10   4   71.96    3.63
   2  10  -4   75.16    3.56
  -2 -10   4   73.10    2.64
   2 -10  -4   76.84    3.00
  -2 -10   4   71.81    2.94
   2 -10  -4   70.62    3.25
   2  10  -4   78.37    2.97
   2  10  -4   73.08    2.75
  -2  10   4   77.37    3.12
   2 -10  -3  102.10    4.17
   2 -10  -3  119.12    4.26
  -2  10   3  115.25    4.30
  -2  10   3  104.46    4.30
   2 -10  -3  115.02    4.30
   2 -10  -3  107.89    4.01
  -2 -10   3   99.63    4.47
  -2 -10   3  107.73    3.72
  -2 -10   3  103.07    4.37
   2 -10  -3  105.56    4.15
  -2 -10   3  110.66    3.89
   2  10  -3  103.75    3.79
  -2  10   3  102.36    4.08
   2  10  -3  114.33    3.90
   2  10  -2  104.14    3.50
  -2  10   2  108.83    4.18
   2  10  -2  104.11    3.53
   2  10  -2  104.53    3.49
   2  10  -2  107.16    3.56
  -2  10   2  106.90    4.25
   2  10  -2  106.12    3.52
   2  10  -2  110.23    3.77
  -2 -10   2   99.76    4.31
  -2 -10   2  103.93    3.71
   2  10  -2  113.57    4.34
   2 -10  -2  109.28    3.95
  -2 -10   2  102.82    4.16
   2 -10  -2  100.11    3.95
  -2  10   2  108.08    4.01
   2  10  -2  104.19    3.76
  -2  10   2  107.77    4.01
  -2  10   1    0.60    1.09
   2 -10  -1    0.79    1.15
   2  10  -1   -0.10    0.59
   2  10  -1   -0.03    0.61
  -2 -10   1    0.70    0.60
  -2  10   1    0.63    1.15
   2  10  -1   -0.53    0.62
  -2 -10   1   -0.34    0.60
   2 -10  -1   -0.95    1.30
   2  10  -1    0.17    1.31
   2  10  -1    0.55    1.26
  -2 -10   1   -1.25    1.20
  -2 -10   1   -0.35    1.16
  -2 -10   1   -0.05    0.81
   2  10  -1    0.79    0.77
   2  10  -1   -0.10    0.85
   2 -10  -1   -0.75    1.05
  -2  10   1   -1.24    0.92
  -2  10   1   -0.24    1.07
   2 -10  -1    0.65    0.99
  -2  10   0   33.10    2.04
   2 -10   0   33.15    1.97
   2  10   0   35.21    1.63
  -2 -10   0   35.30    1.61
   2  10   0   34.75    1.62
   2 -10   0   33.96    2.05
  -2 -10   0   33.75    1.59
   2  10   0   33.42    1.64
  -2  10   0   32.28    2.14
  -2 -10   0   33.10    1.74
   2  10   0   32.48    1.68
   2  10   0   35.58    2.07
  -2  10   0   35.81    1.59
   2  10   0   31.70    2.03
   2 -10   0   34.16    1.64
  -2  10   0   36.81    2.01
  -2 -10   0   35.13    1.68
   2 -10   0   28.33    1.89
  -2  10   0   37.79    1.63
   2  10   1  282.19    9.33
  -2 -10  -1  286.02    9.30
   2 -10   1  269.76    9.47
   2  10   1  289.94    9.35
  -2 -10  -1  288.83    9.30
   2  10   1  282.05    9.34
   2 -10   1  278.80    9.53
   2  10   1  280.94    9.59
   2  10   1  278.32    9.57
  -2  10  -1  280.58    8.97
  -2 -10  -1  274.83    9.37
  -2 -10  -1  278.37    9.33
  -2  10  -1  283.81    9.64
   2 -10   1  270.33    9.13
   2 -10   1  286.30    9.55
   2 -10   2  221.57    7.76
  -2  10  -2  222.66    7.84
  -2 -10  -2  224.80    7.59
   2 -10   2  221.89    7.82
  -2 -10  -2  220.30    7.58
  -2  10  -2  216.03    7.89
  -2  10  -2  233.56    7.38
  -2 -10  -2  235.29    7.68
   2  10   2  222.84    7.69
   2 -10   2  221.68    7.31
   2 -10   2  221.73    7.82
  -2  10  -2  194.87    7.85
   2 -10   3  282.33    9.78
  -2  10  -3  290.33    9.86
   2  10   3  302.14    9.75
  -2 -10  -3  282.80    9.64
   2  10   3  312.11    9.77
  -2  10  -3  279.44    9.91
  -2 -10  -3  282.89    9.64
   2 -10   3  283.63    9.85
   2  10   3  298.38    9.75
   2  10   3  290.05    9.75
  -2 -10  -3  289.92    9.71
  -2  10  -3  281.38    9.29
   2 -10   3  264.21    9.81
  -2  10  -3  252.31    9.84
   2  10   4    2.18    1.35
   2  10   4    3.01    1.29
   2 -10   4    2.15    1.54
  -2 -10  -4    4.28    1.32
   2 -10   4    4.51    1.71
  -2  10  -4    3.66    1.62
  -2  10  -4    2.07    1.42
  -2 -10  -4    3.37    1.31
   2  10   4    2.22    1.32
   2 -10   4    3.48    0.69
  -2 -10  -4    2.80    1.35
   2 -10   4    2.17    0.79
   2  10   4    3.20    1.25
  -2  10  -4    3.83    1.55
   2 -10   4    6.19    1.61
   2  10   4    3.96    1.53
   2  10   5    8.19    1.57
   2 -10   5    5.95    1.74
   2  10   5    6.93    1.55
   2  10   5    5.14    1.60
  -2  10  -5    3.15    1.61
  -2  10  -5    6.25    1.84
   2 -10   5    6.46    1.95
   2  10   5    5.05    2.17
   2 -10   5    5.70    1.08
   2  10   5    4.73    1.47
  -2  10  -5    4.72    1.73
   2 -10   5    9.68    1.90
   2  10   6   -0.80    1.73
   2  10   6   -1.75    1.69
   2 -10   6   -1.52    1.94
   2  10   6    0.55    1.75
   2 -10   6   -0.13    1.99
   2 -10   6   -0.47    1.40
   2  10   6   -1.27    1.62
   2  10   7   35.80    2.71
   2  10   7   40.44    2.80
   2 -10   7   35.50    2.30
   2  10   7   34.32    2.77
   2 -10   7   38.00    2.34
   2  10   7   34.38    2.61
   2 -10   7   29.41    2.38
   2  10   7   30.67    2.90
   2  10   8   -0.66    2.14
   2  10   8   -2.84    2.25
   2  10   8    0.52    2.28
   2  10   8    0.15    1.94
   2  10   8   -0.54    2.35
  -2 -11   9    2.42    2.95
  -2  11   8   12.76    2.40
  -2  11   8   17.70    2.73
  -2 -11   8   12.08    2.95
  -2  11   8   15.90    2.70
  -2  11   7   15.12    2.26
  -2  11   7   10.66    2.34
  -2 -11   7    9.92    2.61
  -2  11   7   10.38    2.30
  -2  11   6    2.04    1.79
  -2  11   6    1.68    1.96
   2 -11  -6    1.82    1.20
  -2 -11   6    5.23    2.09
  -2  11   6    3.04    1.93
  -2  11   6    1.91    1.29
  -2 -11   6    2.12    1.24
   2  11  -6    3.84    1.35
  -2  11   5  109.64    4.70
   2 -11  -5  122.20    4.58
   2 -11  -5  114.98    4.55
   2 -11  -5  109.94    4.57
  -2  11   5  108.71    4.82
  -2 -11   5  116.52    5.04
   2 -11  -5  112.70    4.23
   2  11  -5  111.78    4.88
   2  11  -5  115.44    4.20
  -2  11   5  108.65    4.38
  -2  11   5  112.58    4.75
   2  11  -5  107.87    3.93
  -2 -11   5  116.62    4.21
   2 -11  -4    3.22    1.42
   2 -11  -4    3.77    1.39
  -2  11   4    4.20    1.43
   2 -11  -4    3.38    1.47
  -2  11   4    4.93    1.57
  -2 -11   4    2.11    1.56
  -2 -11   4    4.59    0.72
   2  11  -4    2.67    1.53
   2 -11  -4    2.29    1.27
  -2 -11   4    4.80    1.01
  -2  11   4    3.64    1.16
   2  11  -4    4.28    0.83
   2 -11  -4    3.95    1.11
   2  11  -4    4.87    1.05
   2 -11  -3   52.96    2.61
   2 -11  -3   56.67    2.64
  -2  11   3   58.15    2.74
  -2  11   3   54.61    2.77
   2 -11  -3   55.32    2.69
   2  11  -3   44.16    2.82
   2 -11  -3   61.17    2.46
  -2 -11   3   50.05    2.81
  -2 -11   3   51.65    2.08
   2  11  -3   48.94    2.68
  -2 -11   3   50.98    2.78
   2 -11  -3   53.62    2.51
   2  11  -3   52.18    2.17
  -2  11   3   53.03    2.50
  -2  11   3   46.10    2.44
   2  11  -3   54.82    2.22
   2  11  -2    7.20    0.63
  -2  11   2    5.26    1.31
   2  11  -2    7.48    0.67
  -2  11   2    9.43    1.51
  -2 -11   2    7.01    1.51
  -2 -11   2    6.71    0.87
   2  11  -2    6.19    1.58
  -2 -11   2    6.43    1.31
   2  11  -2    6.39    0.94
  -2  11   2    7.11    1.18
   2 -11  -2    6.90    1.22
  -2  11   2    5.88    1.21
   2 -11  -2    6.14    1.23
   2  11  -2    6.62    0.97
   2  11  -1  128.43    4.26
   2  11  -1  123.38    4.26
   2 -11  -1  126.45    4.62
  -2 -11   1  122.95    4.20
  -2  11   1  128.51    4.76
   2 -11  -1  122.67    4.68
  -2 -11   1  127.19    4.21
   2  11  -1  122.33    4.27
  -2  11   1  127.23    4.80
  -2 -11   1  120.26    4.39
   2  11  -1  121.30    4.81
  -2 -11   1  135.32    4.90
  -2  11   1  122.10    4.52
   2  11  -1  122.43    4.42
  -2 -11   1  133.25    4.79
   2 -11  -1  110.04    4.54
   2  11  -1  120.22    4.74
  -2  11   1  127.73    4.47
   2 -11  -1  119.30    4.42
  -2  11   1  125.34    4.70
   2  11  -1  122.23    4.38
  -2  11   0  223.44    7.76
   2 -11   0  222.48    7.69
   2  11   0  230.58    7.44
  -2 -11   0  223.65    7.39
   2  11   0  226.21    7.43
   2 -11   0  220.73    7.76
  -2 -11   0  217.98    7.38
  -2  11   0  230.24    7.84
   2  11   0  221.95    7.44
  -2 -11   0  224.15    7.52
  -2  11   0  212.96    7.35
   2  11   0  223.99    7.84
   2  11   0  221.41    7.53
   2  11   0  226.48    7.79
   2 -11   0  219.58    7.37
  -2  11   0  224.27    7.81
   2 -11   0  217.05    7.67
  -2 -11   0  222.46    7.45
  -2  11   0  219.68    7.38
  -2 -11  -1   21.09    1.38
   2  11   1   21.68    1.40
   2  11   1   23.50    1.41
   2 -11   1   20.41    1.67
   2  11   1   20.82    1.42
  -2 -11  -1   20.63    1.40
   2 -11   1   22.25    1.82
   2  11   1   20.97    1.78
  -2 -11  -1   19.21    1.48
   2  11   1   20.73    1.80
  -2  11  -1   20.57    0.98
   2 -11   1   17.34    1.15
   2 -11   1   16.52    1.67
  -2 -11  -1   18.50    1.40
  -2  11  -1   20.18    1.70
  -2  11  -2   49.58    2.63
  -2 -11  -2   56.81    2.39
   2 -11   2   50.88    2.58
   2 -11   2   48.11    2.60
  -2 -11  -2   53.10    2.37
  -2  11  -2   50.46    2.75
  -2  11  -2   53.67    2.18
  -2 -11  -2   53.49    2.46
   2  11   2   54.19    2.49
   2  11   2   49.91    2.44
   2 -11   2   53.70    2.63
   2 -11   2   50.57    2.02
  -2 -11  -3    4.99    1.26
   2  11   3    3.14    1.23
   2  11   3    1.39    1.25
   2 -11   3    3.35    1.41
   2  11   3    3.12    1.28
  -2  11  -3    3.39    1.41
   2 -11   3    5.31    1.53
  -2  11  -3    4.98    1.54
  -2 -11  -3    2.61    1.24
   2  11   3    2.20    1.18
  -2 -11  -3    3.12    1.19
  -2  11  -3    2.42    1.47
  -2  11  -3    2.88    0.75
   2 -11   3    2.85    0.76
   2 -11   3    2.34    1.50
  -2 -11  -4   11.44    1.53
   2  11   4   15.27    1.64
   2 -11   4   14.17    1.83
   2  11   4   15.40    1.65
   2  11   4   13.78    1.71
  -2  11  -4   12.30    1.89
   2 -11   4   16.04    1.96
  -2 -11  -4   11.25    1.53
  -2  11  -4   15.12    1.80
   2  11   4   12.87    1.46
   2 -11   4   15.00    0.87
   2 -11   4   12.34    1.14
  -2  11  -4   12.51    1.88
   2 -11   4   11.13    1.81
   2  11   5   17.01    1.73
   2  11   5   11.27    1.72
   2 -11   5   12.08    1.93
   2  11   5   13.71    1.75
  -2  11  -5   15.65    2.13
  -2  11  -5   14.43    1.91
   2 -11   5    8.03    1.96
   2  11   5   11.75    1.70
   2 -11   5   14.55    1.32
  -2  11  -5   12.86    2.06
   2 -11   5   11.04    1.89
   2  11   6   33.16    2.46
   2  11   6   33.28    2.45
   2  11   6   31.47    2.45
  -2  11  -6   33.75    2.73
  -2  11  -6   27.97    2.37
   2 -11   6   32.58    2.30
   2  11   6   28.36    2.33
   2  11   7   35.68    2.71
   2  11   7   31.99    2.71
   2 -11   7   38.65    2.36
   2  11   7   39.41    2.92
   2 -11   7   37.84    2.38
   2  11   7   35.44    2.66
   2 -11   7   36.57    2.56
   2  11   7   38.56    3.12
   2  11   8   46.71    3.36
   2  11   8   47.48    3.32
   2  11   8   43.49    3.37
   2  11   8   37.41    3.03
   2  11   8   53.29    3.62
  -2 -12   9    0.49    2.91
  -2  12   8   10.01    2.43
  -2  12   8   10.95    2.64
  -2 -12   8    9.06    2.76
  -2  12   8    9.43    2.71
  -2  12   7    4.28    2.12
  -2  12   7    6.94    2.34
  -2 -12   7    4.72    2.53
  -2  12   7    6.06    2.33
  -2  12   6   10.40    1.97
  -2  12   6    8.61    2.11
  -2 -12   6    5.33    2.26
   2 -12  -6    9.07    1.48
  -2  12   6    5.16    1.94
   2  12  -6    7.72    1.37
  -2  12   6    6.55    1.56
   2 -12  -5  356.45   11.93
  -2  12   5  355.09   12.08
   2 -12  -5  358.84   11.93
  -2  12   5  336.60   12.14
   2 -12  -5  356.00   11.96
   2 -12  -5  346.90   11.66
  -2 -12   5  357.54   12.46
   2  12  -5  370.74   12.30
  -2 -12   5  354.81   11.56
   2  12  -5  338.62   11.41
   2  12  -5  346.17   11.53
  -2  12   5  344.71   11.81
  -2  12   4   22.55    2.02
   2 -12  -4   22.05    1.92
   2 -12  -4   23.39    1.97
   2 -12  -4   26.04    2.04
  -2  12   4   25.20    2.19
  -2 -12   4   24.33    2.09
  -2 -12   4   20.44    2.25
  -2 -12   4   21.99    1.25
   2  12  -4   27.16    2.17
  -2 -12   4   24.60    1.45
   2  12  -4   25.73    1.47
   2 -12  -4   23.01    1.63
   2  12  -4   22.39    1.41
   2 -12  -4   20.85    1.84
  -2  12   4   25.93    1.77
  -2  12   3   27.26    1.86
  -2  12   3   23.86    1.86
  -2 -12   3   25.85    1.99
  -2 -12   3   22.90    1.30
  -2 -12   3   23.17    2.08
   2  12  -3   27.85    2.02
  -2  12   3   24.19    1.76
   2  12  -3   24.24    1.38
  -2  12   3   24.13    1.79
   2  12  -3   22.96    1.39
   2 -12  -3   21.73    1.56
   2 -12  -3   23.97    1.74
   2  12  -2   26.13    1.16
   2 -12  -2   25.58    1.77
  -2  12   2   24.41    1.88
   2 -12  -2   25.76    1.82
  -2 -12   2   24.77    1.09
  -2 -12   2   25.58    1.10
   2 -12  -2   24.82    1.90
  -2  12   2   25.41    1.99
   2  12  -2   24.88    1.20
  -2  12   2   26.07    1.99
   2  12  -2   25.97    1.46
  -2 -12   2   28.35    1.99
   2 -12  -2   29.56    1.77
  -2 -12   2   26.72    1.44
   2  12  -2   28.54    2.10
  -2 -12   2   26.95    2.09
   2 -12  -2   29.80    1.70
  -2  12   2   23.90    1.65
  -2  12   2   23.50    1.78
   2  12  -2   27.30    1.42
  -2 -12   1    2.59    0.71
  -2  12   1    0.68    1.21
   2 -12  -1    1.59    1.23
   2  12  -1    2.28    0.74
   2  12  -1    1.20    0.73
  -2  12   1    2.86    1.33
   2  12  -1    1.72    0.79
   2 -12  -1    2.44    1.40
  -2 -12   1    2.37    0.70
   2  12  -1    0.47    1.41
  -2 -12   1    2.46    1.29
  -2 -12   1    1.80    0.91
  -2  12   1    1.30    1.12
  -2 -12   1    0.55    1.29
   2  12  -1    1.65    1.44
   2  12  -1    2.13    0.90
   2 -12  -1    0.90    0.96
  -2  12   1    1.13    0.91
  -2  12   1    2.93    1.20
  -2  12   0   59.01    2.88
   2  12   0   63.93    2.51
   2  12   0   60.55    2.50
   2 -12   0   58.09    2.81
  -2 -12   0   63.08    2.51
   2  12   0   65.09    2.55
   2 -12   0   61.69    2.94
  -2  12   0   66.00    3.01
  -2 -12   0   63.57    2.49
  -2 -12   0   65.24    2.67
   2  12   0   60.45    2.63
   2  12   0   62.82    2.96
  -2  12   0   63.34    2.50
   2  12   0   57.48    3.00
   2 -12   0   64.24    2.48
   2 -12   0   62.40    2.88
  -2  12   0   65.43    2.97
  -2 -12   0   60.68    2.52
  -2  12   0   64.61    2.47
   2  12   1   29.05    1.60
  -2 -12  -1   29.73    1.60
   2 -12   1   26.34    1.90
   2  12   1   27.92    1.57
  -2 -12  -1   26.82    1.58
   2  12   1   26.35    1.58
   2 -12   1   26.91    2.01
  -2  12  -1   28.69    1.25
  -2 -12  -1   24.41    1.62
   2  12   1   24.72    1.94
   2  12   1   26.66    2.05
  -2 -12  -1   26.97    1.60
   2 -12   1   24.74    1.33
  -2  12  -1   27.97    2.02
   2 -12   1   26.61    1.81
  -2  12  -2   28.49    2.00
  -2 -12  -2   30.48    1.76
   2 -12   2   33.09    2.05
  -2  12  -2   29.33    2.09
   2 -12   2   27.14    2.06
  -2 -12  -2   30.75    1.75
  -2  12  -2   27.25    1.56
   2  12   2   34.06    1.92
  -2  12  -2   28.98    1.15
  -2 -12  -2   24.67    2.13
  -2 -12  -2   31.91    1.85
   2 -12   2   33.00    2.07
   2  12   2   30.02    1.83
   2 -12   2   29.94    1.35
  -2 -12  -3    2.12    1.29
  -2  12  -3    2.17    0.68
   2 -12   3    1.23    1.38
  -2  12  -3   -0.60    1.65
   2 -12   3    1.30    1.47
  -2  12  -3    0.11    1.42
  -2 -12  -3    2.97    1.34
  -2  12  -3    0.40    0.93
   2  12   3    0.60    1.10
  -2 -12  -3    0.83    1.25
  -2  12  -3    2.38    1.54
   2 -12   3    1.75    0.71
   2 -12   3    2.51    1.51
   2  12   3    1.38    1.38
  -2 -12  -4    1.16    1.42
   2  12   4    2.85    1.30
   2  12   4    3.43    1.31
   2 -12   4    1.34    1.55
   2  12   4    2.73    1.37
  -2  12  -4    1.13    1.70
   2 -12   4    0.76    1.65
  -2  12  -4    1.74    1.58
  -2 -12  -4    2.71    1.43
   2 -12   4    1.36    0.62
   2  12   4    2.88    1.38
  -2  12  -4    1.22    1.59
   2 -12   4    0.69    1.59
   2 -12   5   -1.25    1.77
   2  12   5   -0.75    1.42
   2  12   5    1.01    1.46
   2  12   5    2.85    1.59
   2 -12   5    1.32    1.87
  -2  12  -5   -1.20    1.58
  -2  12  -5   -0.79    1.74
   2 -12   5   -0.37    1.08
   2  12   5   -0.61    1.46
  -2  12  -5    3.53    1.84
   2 -12   5    0.26    0.95
   2 -12   5    1.13    1.79
   2  12   6    8.64    1.93
   2  12   6    8.85    1.91
   2  12   6    9.08    1.93
  -2  12  -6   10.43    1.89
  -2  12  -6    9.22    2.15
   2  12   6    7.12    1.85
   2  12   7    2.04    1.99
   2  12   7   -0.16    1.97
   2  12   7    1.31    2.05
   2 -12   7    3.39    1.71
   2  12   7    1.02    1.83
   2  12   7    2.16    2.27
   2  12   8  116.90    5.39
   2  12   8  117.76    5.41
   2  12   8  106.11    5.38
   2  12   8  106.20    5.09
   2  12   8  117.74    5.57
  -2  13   8    5.04    2.39
  -2  13   8    4.05    2.63
  -2 -13   8   10.78    2.95
  -2  13   8    7.69    2.71
  -2  13   7   57.66    3.50
  -2  13   7   61.89    3.73
  -2 -13   7   53.39    3.97
  -2  13   7   65.93    3.76
  -2  13   6    4.47    1.87
  -2  13   6    4.58    2.09
   2 -13  -6    5.07    1.38
  -2 -13   6    6.18    2.38
  -2  13   6    5.72    1.92
   2  13  -6    6.11    1.30
  -2  13   6    6.07    1.61
  -2  13   5  187.27    7.30
  -2  13   5  188.61    7.42
   2 -13  -5  206.10    6.98
  -2 -13   5  198.26    7.51
  -2 -13   5  194.18    7.70
  -2 -13   5  198.66    6.76
   2  13  -5  200.69    6.74
  -2  13   5  192.33    7.09
   2  13  -5  196.77    6.71
   2 -13  -4  184.77    6.48
  -2  13   4  174.62    6.57
   2 -13  -4  182.85    6.48
   2 -13  -4  185.91    6.52
  -2  13   4  169.01    6.65
  -2 -13   4  178.31    6.86
   2  13  -4  179.53    6.70
  -2 -13   4  169.55    5.89
   2 -13  -4  178.27    6.21
  -2 -13   4  172.08    6.63
  -2  13   4  170.82    6.48
   2  13  -4  178.71    5.97
   2 -13  -4  172.91    6.39
  -2  13   4  175.96    6.38
   2  13  -4  160.34    6.01
  -2  13   3    0.77    1.36
  -2  13   3    0.36    1.52
  -2 -13   3    0.82    1.37
  -2 -13   3   -3.15    1.70
  -2 -13   3    0.82    0.82
  -2  13   3   -0.09    1.21
   2 -13  -3   -0.32    1.16
   2 -13  -3   -0.58    1.30
   2  13  -3   -0.25    0.91
  -2  13   3    1.89    1.30
   2  13  -3   -0.42    0.86
   2 -13  -2  166.47    6.04
   2  13  -2  154.94    5.49
   2 -13  -2  163.40    6.05
  -2  13   2  173.86    6.19
  -2 -13   2  166.99    5.45
   2  13  -2  154.37    5.53
  -2  13   2  166.57    6.23
  -2 -13   2  166.19    5.44
   2 -13  -2  167.27    6.12
   2 -13  -2  172.47    5.99
   2  13  -2  174.64    6.34
  -2 -13   2  159.28    6.33
  -2  13   2  170.56    6.10
  -2 -13   2  168.63    6.21
  -2 -13   2  167.48    5.72
   2  13  -2  164.98    5.79
  -2  13   2  178.39    6.13
   2 -13  -2  171.35    5.89
  -2  13   2  175.76    5.96
   2  13  -2  169.24    5.65
   2  13  -1   87.89    3.15
   2 -13  -1   86.04    3.52
   2  13  -1   85.62    3.14
  -2  13   1   89.63    3.66
  -2 -13   1   85.09    3.09
   2 -13  -1   86.49    3.60
  -2 -13   1   86.21    3.09
   2  13  -1   83.94    3.17
  -2  13   1   92.20    3.71
  -2 -13   1   87.08    3.68
   2  13  -1   84.81    3.76
  -2 -13   1   82.13    3.31
  -2  13   1   83.24    3.40
  -2 -13   1   72.56    3.74
   2  13  -1   83.75    3.36
  -2  13   1   82.04    3.60
  -2  13   1   87.65    3.36
  -2 -13   1   85.01    3.16
   2 -13  -1   89.56    3.30
   2  13   0   37.32    1.78
  -2 -13   0   36.85    1.74
   2  13   0   38.54    1.80
   2 -13   0   34.24    2.05
  -2 -13   0   36.58    1.73
   2 -13   0   34.36    2.15
  -2 -13   0   34.10    1.72
   2  13   0   36.07    1.80
   2  13   0   34.31    1.89
  -2 -13   0   36.67    1.91
   2  13   0   33.01    2.29
   2  13   0   34.24    2.21
   2 -13   0   32.10    2.07
  -2  13   0   35.05    2.21
   2 -13   0   32.67    1.66
  -2  13   0   33.24    1.64
  -2 -13   0   36.86    1.75
  -2 -13  -1   10.17    1.23
  -2 -13  -1   12.12    1.16
   2  13   1   11.30    1.22
   2  13   1   13.38    1.26
   2 -13   1   11.76    1.42
   2  13   1   11.81    1.26
  -2 -13  -1   10.72    1.26
   2 -13   1   11.98    1.51
  -2  13  -1   10.94    0.90
   2  13   1   12.01    1.74
   2  13   1   11.00    1.66
  -2  13  -1    9.76    1.20
  -2 -13  -1   11.36    1.33
   2 -13   1    9.64    0.93
  -2  13  -1   10.13    1.48
   2 -13   1   11.41    1.55
   2 -13   2    8.42    1.48
  -2 -13  -2    8.79    1.23
   2  13   2    7.79    1.25
   2  13   2    9.22    1.31
  -2  13  -2    8.84    1.66
   2 -13   2    9.26    1.51
   2  13   2   10.14    1.37
  -2  13  -2   10.53    1.59
  -2 -13  -2   10.22    1.27
  -2 -13  -2    9.46    1.32
  -2 -13  -2    6.52    1.64
  -2  13  -2    8.78    1.14
   2  13   2    7.74    1.22
   2  13   2    9.70    1.42
   2 -13   2   10.21    1.61
   2 -13   2    9.12    0.81
  -2 -13  -3   25.28    1.83
   2 -13   3   27.05    2.02
   2 -13   3   23.48    2.07
  -2  13  -3   26.88    2.13
  -2  13  -3   27.81    2.24
  -2 -13  -3   27.38    1.87
  -2 -13  -3   23.18    1.83
   2 -13   3   27.13    1.15
   2  13   3   23.07    1.85
  -2  13  -3   26.93    1.57
  -2  13  -3   24.40    2.12
  -2  13  -3   25.36    1.21
   2 -13   3   29.47    2.14
   2 -13   3   24.99    1.22
   2  13   3   26.26    1.99
   2  13   4    0.79    1.38
   2  13   4    1.60    1.47
   2 -13   4    1.25    1.69
   2  13   4    1.53    1.46
  -2  13  -4    0.24    1.62
   2 -13   4   -0.11    1.75
  -2  13  -4    3.99    1.83
   2  13   4    2.52    1.37
  -2  13  -4    2.11    1.74
   2 -13   4    2.45    1.65
   2 -13   5   40.52    2.69
   2  13   5   45.43    2.57
  -2  13  -5   39.04    2.60
   2  13   5   44.54    2.57
   2  13   5   35.28    2.50
   2 -13   5   32.75    2.66
  -2  13  -5   33.57    2.66
   2  13   5   40.26    2.54
  -2  13  -5   37.76    2.80
   2  13   6   -3.04    1.93
   2  13   6    1.46    1.78
   2  13   6    0.91    1.87
  -2  13  -6    0.77    1.79
  -2  13  -6   -1.43    2.10
   2  13   6    0.41    1.59
   2  13   6    0.60    1.94
   2  13   7    1.48    2.04
   2  13   7   -0.97    2.10
   2  13   7    1.86    2.32
   2  13   7   -0.75    1.84
   2 -13   7    1.20    1.68
   2  13   7    3.04    2.29
   2  13   8   10.13    2.70
   2  13   8   15.23    2.73
   2  13   8    7.31    2.56
   2  13   8    8.03    2.69
   2  13   8   15.92    2.32
  -2  14   8    6.44    2.48
  -2  14   8    1.71    2.61
  -2 -14   8    7.21    2.77
  -2  14   8    6.27    2.73
  -2  14   7   16.78    2.56
  -2  14   7   17.48    2.68
  -2 -14   7   17.15    2.73
  -2  14   7   24.35    2.79
  -2  14   6   20.89    2.40
  -2  14   6   14.85    2.49
  -2 -14   6   18.36    2.45
  -2 -14   6   16.23    2.73
   2 -14  -6   20.20    1.78
   2  14  -6   16.69    1.33
   2  14  -6   20.50    1.50
  -2  14   6   19.28    2.04
  -2  14   5   33.55    2.58
  -2  14   5   33.59    2.74
  -2 -14   5   31.06    2.70
   2 -14  -5   35.39    2.15
  -2 -14   5   36.08    2.90
  -2  14   5   36.61    2.30
   2  14  -5   34.95    1.81
  -2 -14   5   33.71    1.81
   2  14  -5   33.70    1.86
   2 -14  -4  171.30    6.30
   2 -14  -4  177.10    6.35
  -2  14   4  166.63    6.42
  -2  14   4  166.80    6.55
   2 -14  -4  163.49    6.33
  -2  14   4  176.08    6.67
   2  14  -4  176.30    6.52
  -2 -14   4  167.77    5.75
   2 -14  -4  165.73    6.06
  -2 -14   4  172.73    6.54
  -2 -14   4  174.30    6.70
   2  14  -4  164.07    5.90
   2 -14  -4  167.96    6.21
  -2  14   4  164.75    6.20
   2  14  -4  162.47    5.74
  -2  14   4  167.39    6.34
   2  14  -3  210.91    6.85
  -2  14   3  217.06    7.78
  -2  14   3  215.45    7.86
   2  14  -3  217.22    6.86
   2 -14  -3  218.27    7.48
  -2 -14   3  206.10    7.93
  -2  14   3  231.76    7.84
  -2 -14   3  218.69    7.81
  -2 -14   3  208.20    7.19
  -2  14   3  213.31    7.56
   2 -14  -3  214.41    7.50
   2  14  -3  204.93    7.29
  -2  14   3  206.96    7.61
   2  14  -3  211.06    7.11
  -2 -14   2    3.88    0.65
   2  14  -2    4.20    0.74
  -2  14   2    4.16    1.60
   2 -14  -2    5.04    1.45
   2 -14  -2    2.50    1.38
  -2  14   2    4.55    1.68
   2 -14  -2    4.57    1.53
   2  14  -2    2.96    0.79
  -2 -14   2    3.93    0.65
   2  14  -2    6.36    1.66
  -2 -14   2    3.63    1.42
  -2 -14   2    3.64    1.51
  -2 -14   2    3.26    0.99
  -2  14   2    4.28    1.53
  -2  14   2    4.38    1.36
  -2  14   2    3.88    1.11
   2 -14  -2    5.07    1.25
   2 -14  -2    4.43    1.17
   2  14  -2    3.74    0.88
   2  14  -2    4.86    1.04
  -2  14   1   -1.53    1.45
   2 -14  -1    0.80    1.29
  -2 -14   1    0.58    0.75
  -2 -14   1    1.34    0.77
   2  14  -1   -0.77    0.85
   2 -14  -1   -0.27    1.30
   2  14  -1    0.46    0.81
  -2  14   1   -1.72    1.57
   2 -14  -1   -0.10    1.41
   2  14  -1    0.60    0.88
  -2 -14   1   -0.40    0.74
  -2 -14   1   -1.76    1.36
  -2  14   1   -1.32    1.31
   2  14  -1   -2.18    1.53
  -2 -14   1    0.27    1.00
  -2 -14   1    0.64    0.86
  -2  14   1    1.99    1.31
   2 -14  -1    0.06    0.92
   2  14  -1   -1.30    1.08
  -2  14   1    0.74    0.95
   2  14   0  147.81    5.23
   2  14   0  148.13    5.25
   2 -14   0  139.25    5.47
  -2 -14   0  150.06    5.17
  -2 -14   0  149.76    5.17
   2 -14   0  144.55    5.58
  -2 -14   0  154.19    5.18
   2  14   0  147.70    5.26
  -2 -14   0  148.00    5.33
   2  14   0  152.22    5.70
   2  14   0  150.20    5.39
   2  14   0  142.83    5.60
  -2 -14   0  144.97    5.18
   2 -14   0  146.65    5.51
   2 -14   0  146.26    5.07
  -2  14   0  147.84    5.65
  -2  14   0  149.60    5.12
  -2 -14  -1    0.20    1.03
  -2 -14  -1    1.44    1.01
  -2  14  -1    0.11    1.24
   2  14   1    2.74    1.04
   2 -14   1    1.81    1.37
   2  14   1    0.31    1.04
   2  14   1    0.40    1.06
  -2  14  -1    3.05    1.36
   2 -14   1    1.95    1.51
  -2 -14  -1    1.43    1.03
  -2  14  -1    1.11    0.77
   2  14   1    1.72    1.49
   2  14   1    1.37    1.52
  -2  14  -1    1.29    1.15
  -2 -14  -1    1.57    1.18
   2 -14   1   -0.10    1.35
  -2  14  -1    1.53    1.49
   2 -14   1   -0.33    0.72
   2  14   2   58.44    2.74
  -2  14  -2   56.43    3.00
   2  14   2   61.32    2.77
   2 -14   2   58.86    2.88
  -2 -14  -2   60.98    2.73
  -2 -14  -2   59.77    2.73
   2  14   2   58.16    2.77
   2 -14   2   66.23    3.02
  -2  14  -2   58.49    3.13
  -2 -14  -2   64.50    2.85
  -2 -14  -2   59.99    3.14
  -2  14  -2   61.80    2.63
   2  14   2   59.56    2.83
   2  14   2   57.33    2.78
   2 -14   2   63.63    3.00
   2 -14   2   59.60    2.22
  -2 -14  -3   23.73    1.82
   2 -14   3   20.47    1.99
   2 -14   3   20.88    2.02
  -2  14  -3   26.07    2.16
  -2 -14  -3   23.08    1.83
  -2  14  -3   25.34    2.22
  -2 -14  -3   26.03    1.93
   2 -14   3   22.96    1.13
  -2  14  -3   21.77    1.60
  -2  14  -3   21.19    2.10
   2  14   3   24.34    1.88
   2 -14   3   23.71    1.12
   2 -14   3   21.11    2.01
   2  14   3   20.35    1.89
   2  14   4   15.33    1.72
   2 -14   4   13.00    1.96
  -2  14  -4   11.85    1.91
  -2  14  -4   11.67    2.09
   2 -14   4   12.12    1.85
   2  14   4   10.34    1.61
   2  14   4   12.22    1.56
  -2  14  -4    9.76    1.85
   2  14   4   13.25    1.67
   2 -14   4   11.75    1.75
   2  14   5    0.83    1.64
   2 -14   5   -0.24    1.88
  -2  14  -5    0.28    1.89
  -2  14  -5    0.25    1.75
   2  14   5   -1.61    1.63
   2  14   5   -1.86    1.61
   2 -14   5    1.14    1.77
  -2  14  -5    2.19    1.89
   2  14   5   -2.72    1.56
  -2  14  -6    4.61    1.86
   2  14   6    4.05    2.00
  -2  14  -6    5.22    2.06
   2  14   6    4.08    1.90
   2  14   6    4.63    1.87
   2  14   6    2.46    2.01
  -2  14  -6    6.32    2.21
   2  14   6    5.22    1.81
   2  14   7    0.50    2.17
   2  14   7   -1.19    2.11
   2  14   7    3.31    2.23
   2 -14   7    3.66    1.75
   2  14   7    3.49    1.92
   2  14   7    6.36    2.45
   2  14   8    4.81    2.50
   2  14   8    4.78    2.40
   2  14   8    2.07    2.33
   2  14   8    2.44    2.11
  -2  15   8    3.44    2.48
  -2  15   8    9.88    2.88
  -2 -15   8    7.46    2.70
  -2 -15   8    7.06    3.04
  -2  15   8    9.18    2.72
  -2  15   7   56.24    3.54
  -2  15   7   50.56    3.69
  -2 -15   7   48.81    3.88
  -2 -15   7   55.17    3.67
  -2  15   6   17.92    2.47
  -2  15   6   15.60    2.59
  -2 -15   6   15.52    2.36
  -2 -15   6   13.85    2.64
   2 -15  -6   14.84    1.72
   2  15  -6   13.47    1.30
  -2  15   6   10.31    1.86
  -2  15   5   74.50    3.87
  -2  15   5   76.42    4.07
  -2 -15   5   82.98    4.27
   2 -15  -5   80.24    3.47
  -2 -15   5   80.02    4.00
   2  15  -5   79.03    3.03
  -2  15   5   83.53    3.95
   2  15  -5   77.22    3.22
  -2  15   5   79.53    3.64
  -2  15   4   53.43    3.14
  -2  15   4   51.43    3.26
  -2 -15   4   63.87    3.43
  -2  15   4   64.15    3.59
   2  15  -4   59.88    3.32
  -2 -15   4   61.40    2.51
   2 -15  -4   60.52    2.86
  -2 -15   4   58.44    3.21
   2  15  -4   58.98    2.40
   2 -15  -4   60.99    3.00
  -2  15   4   55.62    2.95
  -2  15   4   61.27    3.02
   2  15  -3   13.02    0.81
  -2  15   3   11.54    1.85
  -2 -15   3   11.27    0.66
   2  15  -3   12.91    0.85
  -2 -15   3   13.62    0.68
  -2  15   3   11.93    2.03
  -2  15   3   13.88    2.02
  -2 -15   3   12.09    1.20
  -2 -15   3   13.55    1.84
  -2 -15   3   16.63    2.07
   2  15  -3   13.73    1.36
  -2  15   3    9.55    1.57
   2 -15  -3   15.03    1.50
   2  15  -3   12.40    1.07
   2 -15  -3   13.29    1.58
  -2  15   3   10.75    1.58
   2 -15  -2  107.52    4.23
   2 -15  -2  104.33    4.19
   2  15  -2   98.32    3.63
  -2  15   2  107.85    4.36
  -2 -15   2  105.30    3.57
  -2 -15   2  104.03    3.57
   2  15  -2  102.59    3.69
  -2  15   2   98.75    4.40
  -2 -15   2  106.99    3.57
   2 -15  -2   98.75    4.25
  -2 -15   2  106.20    4.38
  -2 -15   2  100.95    3.87
   2  15  -2  105.95    4.52
  -2  15   2  101.48    4.24
  -2 -15   2  104.69    4.52
   2 -15  -2  106.11    4.13
   2  15  -2  102.65    3.95
   2 -15  -2  100.51    3.95
  -2  15   2   99.90    4.24
  -2  15   2  106.10    4.08
  -2 -15   2  102.01    3.66
   2  15  -2   96.71    3.69
  -2  15   1   10.61    1.72
   2 -15  -1    8.50    1.57
  -2 -15   1   12.73    1.06
  -2 -15   1   11.96    1.05
   2  15  -1   10.74    1.09
   2 -15  -1   12.06    1.57
   2  15  -1   10.13    1.08
  -2  15   1   12.63    1.81
   2 -15  -1   11.07    1.72
   2  15  -1   10.49    1.15
  -2 -15   1   11.22    1.03
   2  15  -1   12.14    1.79
  -2  15   1   11.65    1.50
  -2 -15   1   13.15    1.28
   2  15  -1   10.44    1.31
  -2  15   1   12.52    1.26
   2 -15  -1   12.86    1.23
  -2  15   1   11.31    1.54
  -2 -15   1   11.63    1.06
   2  15   0   48.63    2.19
  -2 -15   0   49.02    2.12
   2  15   0   46.71    2.21
   2 -15   0   42.34    2.48
  -2 -15   0   45.54    2.09
   2 -15   0   44.57    2.59
  -2 -15   0   47.21    2.12
   2  15   0   45.88    2.21
   2 -15   0   43.92    2.47
  -2 -15   0   45.64    2.26
   2  15   0   43.74    2.75
   2  15   0   46.60    2.63
   2  15   0   43.32    2.30
   2 -15   0   46.74    1.98
  -2 -15   0   42.91    2.06
  -2  15   0   45.84    2.60
  -2  15   0   45.14    2.00
   2  15   1   29.83    1.81
  -2 -15  -1   29.57    1.76
  -2  15  -1   30.03    2.10
   2  15   1   28.36    1.78
   2 -15   1   29.59    2.10
  -2 -15  -1   31.16    1.75
  -2  15  -1   29.26    2.20
  -2 -15  -1   30.31    1.76
   2 -15   1   26.37    2.19
   2  15   1   29.92    1.87
  -2  15  -1   28.05    1.49
  -2 -15  -1   28.54    1.85
   2  15   1   26.52    2.24
  -2  15  -1   29.18    1.82
  -2 -15  -1   29.22    2.27
   2  15   1   27.26    2.27
   2 -15   1   27.93    1.38
   2 -15   1   33.90    2.16
  -2  15  -1   29.74    2.23
   2  15   2  226.85    7.89
   2  15   2  234.03    7.93
  -2 -15  -2  228.42    7.83
  -2  15  -2  229.53    8.14
   2 -15   2  210.53    7.91
  -2 -15  -2  224.03    7.81
  -2  15  -2  227.88    8.19
   2 -15   2  222.07    8.01
   2  15   2  225.71    7.92
  -2 -15  -2  231.03    7.82
  -2 -15  -2  231.34    7.93
  -2 -15  -2  222.08    8.18
  -2  15  -2  228.44    7.74
   2 -15   2  219.65    7.37
   2  15   2  227.24    7.96
   2 -15   2  231.04    8.07
   2 -15   2  219.43    7.29
   2 -15   3  466.24   15.28
  -2 -15  -3  462.24   15.20
  -2  15  -3  476.12   15.47
   2 -15   3  450.71   15.31
  -2 -15  -3  465.81   15.21
  -2  15  -3  467.47   15.56
   2 -15   3  455.79   14.61
  -2  15  -3  439.04   14.64
  -2  15  -3  484.59   15.05
   2  15   3  465.45   15.32
  -2 -15  -3  491.54   15.34
   2 -15   3  443.30   14.56
   2 -15   3  464.28   15.40
  -2  15  -3  454.29   15.59
   2  15   3  479.03   15.26
   2  15   4    4.33    1.69
   2 -15   4    5.13    1.83
  -2  15  -4    3.97    1.96
  -2  15  -4    2.67    1.74
   2 -15   4    4.34    1.70
   2  15   4    6.95    1.64
   2  15   4    3.83    1.62
  -2  15  -4    7.10    1.91
   2  15   4    6.46    1.44
   2 -15   4    2.07    1.78
   2  15   5   15.01    2.12
   2 -15   5   12.92    2.08
  -2  15  -5   12.28    2.17
  -2  15  -5   10.55    1.96
   2 -15   5   12.47    1.95
   2  15   5   12.71    2.00
   2  15   5   14.15    2.04
  -2  15  -5   14.83    2.29
   2  15   5   12.62    1.87
   2  15   6   13.43    2.24
  -2  15  -6   15.66    2.15
  -2  15  -6    9.84    2.16
   2  15   6   16.56    2.15
   2  15   6   13.37    2.15
  -2  15  -6   17.27    2.48
   2  15   6   14.18    2.17
   2  15   6   11.71    2.32
   2  15   7    2.23    2.21
   2  15   7   -1.06    2.23
   2  15   7   -2.52    2.42
   2 -15   7   -0.14    1.69
   2  15   7   -1.71    1.90
   2  15   7    1.23    2.37
   2  15   8    0.84    2.21
  -2  16   8    6.53    2.57
  -2 -16   8    8.11    2.89
  -2 -16   8   11.48    3.06
  -2  16   8   10.82    2.95
  -2  16   7    7.58    2.39
  -2  16   7    3.58    2.56
  -2 -16   7   10.36    2.64
  -2 -16   7    7.90    2.85
  -2  16   6    1.11    2.07
  -2  16   6    2.08    2.21
  -2 -16   6    7.91    2.20
  -2 -16   6    7.81    2.65
   2  16  -6    5.51    1.17
  -2  16   6    5.78    1.82
  -2  16   5    2.62    1.89
  -2  16   5    2.38    2.08
  -2 -16   5   -0.73    2.21
  -2 -16   5   -2.14    2.04
   2 -16  -5   -0.69    1.54
  -2  16   5    0.42    1.72
   2  16  -5    0.38    0.92
  -2  16   5   -1.45    1.66
   2  16  -5    1.42    1.20
  -2  16   4   -1.49    1.62
  -2  16   4    0.74    1.76
  -2 -16   4    2.24    1.76
  -2 -16   4    0.33    1.76
   2  16  -4   -0.84    1.79
  -2  16   4   -0.24    1.65
   2 -16  -4    3.56    1.44
  -2  16   4    1.75    1.56
   2  16  -4    0.08    1.17
   2  16  -4    0.39    0.89
   2  16  -3    3.09    0.69
  -2 -16   3    3.12    0.54
  -2  16   3    2.73    1.68
   2  16  -3    2.15    0.71
  -2  16   3   -0.84    1.84
  -2 -16   3    3.44    0.55
  -2 -16   3    1.43    1.58
  -2  16   3    3.28    1.94
  -2 -16   3    0.46    1.68
  -2 -16   3    2.86    1.07
  -2  16   3    2.45    1.40
   2  16  -3    2.80    0.90
   2 -16  -3    3.20    1.44
  -2  16   3    2.66    1.53
   2  16  -3    4.78    1.27
   2 -16  -3    2.49    1.41
   2 -16  -2  329.75   11.06
  -2 -16   2  331.32   10.47
   2 -16  -2  324.85   11.06
   2  16  -2  311.72   10.53
  -2  16   2  328.57   11.27
  -2 -16   2  328.22   10.47
   2  16  -2  311.69   10.57
  -2  16   2  315.04   11.31
  -2 -16   2  328.89   10.47
   2 -16  -2  329.56   11.14
  -2 -16   2  322.20   11.22
  -2 -16   2  332.93   11.39
   2  16  -2  311.44   10.86
   2  16  -2  304.17   11.30
  -2  16   2  315.27   11.02
  -2 -16   2  322.78   10.76
   2 -16  -2  339.17   11.03
  -2  16   2  336.09   10.93
   2 -16  -2  325.81   10.81
  -2  16   2  326.06   11.16
  -2 -16   2  324.81   10.52
   2  16  -2  310.33   10.53
   2  16  -1    5.95    1.02
  -2  16   1    6.20    1.64
   2 -16  -1    5.03    1.50
  -2 -16   1    5.78    0.95
  -2 -16   1    5.28    0.97
   2  16  -1    6.69    1.04
   2 -16  -1    3.65    1.44
  -2  16   1    7.04    1.80
   2 -16  -1    7.06    1.66
   2  16  -1    4.29    1.05
  -2 -16   1    4.55    0.96
  -2  16   1    6.57    1.45
   2  16  -1    2.56    1.72
  -2 -16   1    5.78    1.18
   2  16  -1    5.86    1.26
  -2  16   1    5.34    1.17
   2 -16  -1    3.00    1.10
  -2  16   1    5.47    1.48
  -2 -16   1    6.29    0.94
  -2 -16   0   -0.12    0.95
  -2 -16   0   -0.83    1.07
   2 -16   0    0.29    1.41
   2  16   0    0.15    1.05
   2  16   0   -0.22    1.08
  -2 -16   0   -0.26    1.03
   2  16   0    1.18    1.12
   2 -16   0   -0.84    1.57
  -2 -16   0    0.06    1.05
  -2 -16   0   -0.51    1.23
   2  16   0   -1.15    1.74
   2  16   0   -0.29    1.12
   2 -16   0   -0.20    1.33
   2 -16   0    2.40    0.89
  -2  16   0   -2.12    1.47
  -2  16   0    0.33    0.86
   2  16   1   71.99    3.12
  -2  16  -1   70.26    3.36
  -2 -16  -1   72.67    3.03
   2  16   1   75.44    3.17
   2 -16   1   72.67    3.30
  -2 -16  -1   70.72    3.01
   2 -16   1   70.35    3.38
  -2  16  -1   68.05    3.45
  -2 -16  -1   72.47    3.03
   2  16   1   72.30    3.17
  -2  16  -1   69.55    2.78
  -2 -16  -1   72.59    3.16
   2  16   1   72.96    3.64
  -2  16  -1   76.54    3.17
   2  16   1   61.71    3.42
  -2 -16  -1   75.24    3.61
   2 -16   1   68.75    2.61
   2 -16   1   72.91    3.33
  -2  16  -1   72.07    3.52
  -2 -16  -2    3.80    1.33
  -2  16  -2    3.39    1.61
  -2 -16  -2    4.43    1.33
   2  16   2    3.85    1.29
   2  16   2    6.27    1.45
   2 -16   2    2.20    1.48
   2  16   2    2.17    1.30
  -2 -16  -2    4.05    1.34
   2 -16   2    2.35    1.61
  -2  16  -2    2.94    1.66
  -2  16  -2    4.42    1.25
  -2 -16  -2    4.82    1.45
   2  16   2    7.34    1.81
   2 -16   2    3.26    0.92
  -2 -16  -2    4.96    1.85
   2 -16   2    4.64    0.65
   2 -16   2    0.90    1.48
   2  16   2    3.95    1.40
   2 -16   3   39.94    2.49
  -2  16  -3   45.37    2.75
  -2 -16  -3   40.24    2.41
   2 -16   3   38.41    2.58
  -2 -16  -3   36.85    2.34
  -2  16  -3   43.33    2.83
  -2  16  -3   40.59    2.21
   2  16   3   37.60    2.39
   2 -16   3   39.08    1.72
  -2 -16  -3   39.81    2.98
  -2  16  -3   39.10    1.69
  -2  16  -3   46.80    2.77
   2 -16   3   37.53    2.59
   2  16   3   37.64    2.50
  -2  16  -4   70.38    3.52
   2 -16   4   64.38    3.31
  -2  16  -4   66.70    3.62
   2 -16   4   66.44    3.40
   2  16   4   64.66    3.32
  -2  16  -4   66.40    3.58
   2  16   5    2.10    1.90
  -2  16  -5    1.34    1.86
  -2  16  -5    1.88    2.07
   2  16   5    2.58    1.87
   2  16   5    0.58    1.78
  -2  16  -5   -2.16    2.03
   2  16   5    1.51    1.76
  -2  16  -6   10.49    2.13
   2  16   6    6.86    2.21
  -2  16  -6    9.99    2.36
   2  16   6   10.80    2.14
   2  16   6   11.66    2.25
   2  16   6   14.92    2.23
  -2  16  -6    9.68    2.33
   2  16   7   12.12    2.50
   2  16   7    9.07    2.39
   2  16   7    9.46    2.42
   2  16   7   14.69    2.32
   2  16   7    5.35    2.36
   2  16   8    1.73    2.24
  -2  17   8    9.68    2.85
  -2 -17   8   14.12    3.05
  -2 -17   8   16.33    3.32
  -2  17   8   14.16    3.17
  -2  17   7   23.44    2.89
  -2  17   7   26.97    3.18
  -2 -17   7   24.73    2.97
  -2 -17   7   24.48    3.20
  -2  17   6   59.04    3.60
  -2  17   6   57.76    3.79
  -2 -17   6   55.53    3.92
  -2 -17   6   63.81    3.65
  -2  17   6   67.36    3.68
  -2  17   6   58.48    3.34
   2  17  -6   54.81    2.68
  -2  17   5   45.24    3.00
  -2  17   5   34.76    3.04
  -2 -17   5   38.90    2.93
  -2 -17   5   44.29    3.29
  -2  17   5   39.72    2.87
   2  17  -5   38.79    1.78
  -2  17   5   40.98    2.67
   2  17  -5   35.71    2.18
  -2  17   4  116.85    4.98
  -2  17   4  113.01    5.07
  -2 -17   4  116.42    5.18
   2 -17  -4  119.56    4.57
  -2 -17   4  114.00    4.97
   2  17  -4  110.84    3.97
  -2  17   4  117.18    4.78
  -2  17   4  104.25    4.65
   2  17  -4  114.05    4.44
   2  17  -3  165.93    5.81
  -2  17   3  183.10    6.78
  -2  17   3  179.17    6.88
   2  17  -3  168.81    5.84
  -2 -17   3  177.41    6.71
   2 -17  -3  185.63    6.47
  -2  17   3  183.74    6.76
  -2 -17   3  167.39    6.86
  -2 -17   3  181.68    6.17
   2 -17  -3  187.43    6.41
   2  17  -3  175.34    6.32
  -2 -17   3  168.78    5.83
  -2  17   3  168.37    6.55
   2  17  -3  176.34    5.89
  -2  17   3  182.15    6.47
   2 -17  -2   38.31    2.38
  -2 -17   2   40.83    1.71
   2 -17  -2   39.37    2.39
   2  17  -2   33.97    1.78
  -2  17   2   37.31    2.57
  -2 -17   2   40.82    1.70
   2  17  -2   33.61    1.85
   2 -17  -2   38.63    2.47
  -2 -17   2   41.71    1.72
  -2  17   2   39.13    2.67
   2  17  -2   38.55    2.14
  -2  17   2   40.01    2.52
  -2 -17   2   34.76    2.02
   2 -17  -2   35.35    2.33
  -2 -17   2   37.86    2.51
   2 -17  -2   39.21    2.12
  -2  17   2   37.44    2.20
  -2  17   2   36.59    2.44
  -2 -17   2   35.14    1.70
   2  17  -2   33.04    1.71
   2 -17  -1   53.13    2.85
  -2 -17   1   62.48    2.38
   2  17  -1   54.84    2.45
   2  17  -1   52.69    2.43
   2 -17  -1   57.33    2.92
  -2 -17   1   55.44    2.34
  -2 -17   1   60.29    2.37
   2 -17  -1   61.02    3.04
   2  17  -1   50.96    2.49
   2  17  -1   56.32    3.20
  -2 -17   1   56.13    2.62
   2  17  -1   52.71    2.66
   2  17  -1   56.51    3.06
  -2 -17   1   52.72    2.28
   2 -17  -1   56.04    2.44
  -2  17   1   48.72    2.94
  -2  17   1   55.97    2.52
   2 -17   0  102.35    4.51
   2  17   0  114.43    4.31
  -2 -17   0  117.34    4.22
   2  17   0  109.93    4.30
  -2 -17   0  114.53    4.21
   2 -17   0  106.57    4.66
  -2 -17   0  115.24    4.21
   2  17   0  108.99    4.33
   2 -17   0  106.77    4.57
  -2 -17   0  112.50    4.40
   2  17   0  110.35    4.86
   2  17   0  118.20    4.50
  -2  17   0  114.12    4.79
   2 -17   0  113.93    4.02
  -2  17   0  116.81    4.09
  -2  17  -1  207.92    7.58
   2  17   1  214.48    7.34
  -2 -17  -1  200.22    7.17
   2 -17   1  211.65    7.41
   2  17   1  225.81    7.40
  -2 -17  -1  199.74    7.18
   2 -17   1  196.18    7.44
  -2  17  -1  203.04    7.65
  -2 -17  -1  202.02    7.18
   2  17   1  216.56    7.40
   2  17   1  210.02    7.68
  -2 -17  -1  208.19    7.35
  -2 -17  -1  201.63    7.66
   2  17   1  206.57    7.75
  -2  17  -1  199.20    7.31
  -2  17  -1  203.95    6.98
   2 -17   1  217.24    7.53
   2 -17   1  200.00    6.77
  -2  17  -1  206.22    7.73
   2  17   2  152.97    5.40
  -2 -17  -2  132.43    5.22
  -2  17  -2  149.63    5.63
   2  17   2  134.97    5.35
   2 -17   2  140.33    5.39
  -2 -17  -2  133.91    5.21
  -2 -17  -2  129.29    5.18
   2 -17   2  139.37    5.46
   2  17   2  138.20    5.37
  -2  17  -2  141.72    5.62
   2  17   2  148.57    5.69
  -2 -17  -2  135.70    5.32
   2  17   2  142.04    5.40
   2 -17   2  135.85    4.81
  -2  17  -2  146.51    5.26
  -2 -17  -2  146.19    5.76
   2 -17   2  136.32    4.55
   2 -17   2  130.55    5.46
   2  17   3  216.50    7.75
   2  17   3  217.38    7.79
   2 -17   3  200.28    7.65
  -2  17  -3  209.27    7.88
   2 -17   3  205.88    7.74
   2  17   3  215.58    7.81
  -2  17  -3  222.91    8.05
   2  17   3  215.65    7.79
  -2  17  -3  214.10    7.51
  -2 -17  -3  210.28    8.16
  -2  17  -3  211.64    7.07
  -2  17  -3  211.65    8.08
   2  17   3  223.39    7.73
  -2  17  -4   86.13    4.05
   2 -17   4   80.41    3.81
  -2  17  -4   84.54    4.18
   2 -17   4   86.26    3.92
   2  17   4   86.03    3.88
  -2  17  -4   80.56    4.25
   2  17   5   31.48    2.63
  -2  17  -5   35.12    2.81
  -2  17  -5   29.51    2.60
   2  17   5   37.18    2.62
   2  17   5   33.89    2.61
  -2  17  -5   30.86    2.93
   2  17   5   34.53    2.56
   2  17   6   44.51    3.13
  -2  17  -6   43.59    2.90
  -2  17  -6   42.36    3.06
   2  17   6   40.96    2.98
   2  17   6   40.21    3.05
  -2  17  -6   33.34    3.13
   2  17   6   31.64    2.82
   2  17   7   -3.70    2.70
   2  17   7    2.65    2.42
   2  17   7   -0.19    2.37
   2  17   7    0.67    2.03
   2  17   8    8.98    2.45
  -2  18   8   -0.80    2.68
  -2  18   8    3.28    2.93
  -2 -18   8    1.74    2.89
  -2  18   7    2.79    2.41
  -2  18   7   -4.26    2.72
  -2 -18   7    2.08    2.58
  -2 -18   7   -1.38    2.83
  -2  18   7    2.64    2.51
  -2  18   6   10.43    2.36
  -2  18   6    7.46    2.59
  -2 -18   6    8.68    2.30
  -2 -18   6   12.01    2.64
   2  18  -6    6.49    1.38
  -2  18   6    7.99    2.30
  -2  18   6    7.00    2.01
  -2  18   5    5.23    2.07
  -2  18   5    2.76    2.28
  -2 -18   5    7.67    2.21
  -2 -18   5    6.73    2.37
  -2  18   5    7.11    2.07
  -2  18   5    8.64    1.96
   2  18  -5    3.18    1.40
  -2  18   4   67.99    3.61
  -2  18   4   64.73    3.72
  -2 -18   4   64.41    3.83
  -2 -18   4   64.42    3.60
   2  18  -4   58.17    2.98
   2  18  -4   63.84    2.43
  -2  18   4   71.06    3.46
  -2  18   4   63.69    3.38
   2  18  -3   18.99    1.21
  -2  18   3   16.33    2.22
  -2  18   3   18.64    2.44
   2  18  -3   21.33    1.27
  -2 -18   3   21.97    2.32
  -2 -18   3   21.05    1.66
  -2  18   3   16.82    2.35
  -2 -18   3   21.87    2.47
  -2 -18   3   17.35    1.14
   2 -18  -3   17.78    2.00
  -2  18   3   19.39    1.89
   2  18  -3   17.81    1.18
  -2  18   3   19.64    2.14
   2  18  -3   16.50    1.79
  -2 -18   2   50.29    2.10
   2  18  -2   45.88    2.16
  -2  18   2   52.21    2.90
  -2 -18   2   51.86    2.11
   2  18  -2   47.48    2.23
  -2  18   2   46.30    2.94
  -2 -18   2   50.44    2.10
  -2 -18   2   46.77    2.90
  -2  18   2   49.53    2.92
  -2 -18   2   49.81    2.44
   2 -18  -2   54.11    2.77
  -2 -18   2   48.24    2.03
   2 -18  -2   50.67    2.49
   2  18  -2   49.04    2.57
  -2  18   2   49.20    2.83
  -2  18   2   49.80    2.53
   2  18  -2   48.28    2.11
   2 -18  -1  201.72    7.58
   2  18  -1  211.25    7.23
  -2 -18   1  216.82    7.16
   2 -18  -1  208.51    7.60
   2  18  -1  205.78    7.23
  -2 -18   1  215.27    7.16
  -2 -18   1  211.40    7.15
   2 -18  -1  217.89    7.74
   2  18  -1  213.68    7.31
   2  18  -1  218.86    7.82
   2  18  -1  207.54    7.48
   2  18  -1  205.84    7.90
  -2 -18   1  200.19    7.35
  -2  18   1  196.57    7.76
   2 -18  -1  208.13    7.18
  -2 -18   1  207.85    7.06
  -2  18   1  216.81    7.31
   2 -18   0    1.77    1.51
  -2 -18   0    4.14    1.20
  -2  18   0    6.71    1.74
  -2 -18   0    3.16    1.14
   2  18   0    6.72    1.31
   2  18   0    5.58    1.29
   2  18   0    3.40    1.32
  -2  18   0    6.25    1.85
   2 -18   0    6.96    1.81
  -2 -18   0    3.23    1.19
   2  18   0    2.56    1.86
  -2 -18   0    5.94    1.42
   2  18   0    2.28    1.25
   2 -18   0    3.16    0.96
   2 -18   0    3.54    1.61
  -2  18   0    4.62    1.02
  -2  18   0    5.72    1.66
  -2  18  -1   23.46    2.13
  -2 -18  -1   22.95    1.76
   2 -18   1   22.21    2.13
  -2 -18  -1   24.82    1.80
   2  18   1   25.53    1.94
   2  18   1   24.25    1.87
   2  18   1   26.97    1.99
  -2  18  -1   22.49    2.24
   2 -18   1   20.95    2.21
  -2 -18  -1   22.31    1.76
  -2 -18  -1   21.61    2.27
   2  18   1   22.20    2.47
  -2  18  -1   22.83    1.93
  -2 -18  -1   22.09    1.88
  -2  18  -1   23.27    1.57
   2 -18   1   22.68    1.21
   2 -18   1   25.28    2.16
  -2  18  -1   21.96    2.26
   2  18   2  100.46    4.24
  -2 -18  -2  104.07    4.07
  -2  18  -2   98.98    4.39
   2  18   2  108.95    4.30
   2 -18   2   99.25    4.22
  -2 -18  -2   98.85    4.05
   2 -18   2   91.57    4.29
  -2 -18  -2   91.85    4.00
  -2  18  -2  101.28    4.47
   2  18   2  100.14    4.29
   2 -18   2   95.24    3.66
   2  18   2  102.42    4.28
  -2 -18  -2   99.44    4.58
  -2  18  -2   97.41    4.07
   2  18   3  112.55    4.68
   2  18   3  122.37    4.76
  -2  18  -3  106.65    4.73
   2 -18   3  107.42    4.60
   2 -18   3  100.08    4.63
   2  18   3  117.09    4.79
  -2  18  -3  110.94    4.89
   2  18   3  120.03    4.70
  -2  18  -3  109.98    4.43
  -2 -18  -3  108.78    5.07
  -2  18  -3  103.36    3.89
   2  18   3  107.57    4.63
  -2  18  -3  120.58    5.08
  -2  18  -4   21.06    2.39
  -2  18  -4   24.96    2.63
   2 -18   4   24.16    2.33
   2 -18   4   23.57    2.22
  -2  18  -4   23.46    2.55
   2  18   4   21.54    2.12
  -2  18  -5    0.15    2.15
   2  18   5   -0.16    2.11
  -2  18  -5    0.71    2.01
   2  18   5   -0.16    1.97
   2  18   5    0.64    1.97
  -2  18  -5    0.35    2.02
   2  18   5   -0.15    1.89
   2  18   5   -3.20    1.95
  -2  18  -6   12.60    2.48
   2  18   6   12.37    2.47
  -2  18  -6    6.88    2.08
   2  18   6    7.60    2.33
   2  18   6   11.08    2.45
  -2  18  -6   12.13    2.49
   2  18   6    5.64    2.00
   2  18   6   11.58    2.29
  -2  18  -7   34.53    3.10
   2  18   7   30.87    3.23
  -2  18  -7   33.34    2.75
   2  18   7   38.34    3.27
   2  18   7   39.52    3.26
   2  18   7   38.67    3.08
  -2 -19   8    2.77    3.12
  -2  19   7   23.39    2.95
  -2  19   7   23.23    3.14
  -2 -19   7   19.91    2.99
  -2 -19   7   21.97    3.16
  -2  19   7   23.01    3.04
  -2  19   6   20.25    2.71
  -2  19   6   15.11    2.86
  -2 -19   6   23.18    3.12
  -2 -19   6   23.48    2.69
  -2  19   6   23.11    2.78
  -2  19   6   25.09    2.46
  -2  19   5   18.37    2.47
  -2  19   5   17.63    2.65
  -2 -19   5   16.67    2.46
  -2 -19   5   19.93    2.79
  -2  19   5   19.37    2.38
  -2  19   5   17.83    2.15
   2  19  -5   12.98    1.67
  -2  19   4    0.31    1.79
   2  19  -4    1.08    0.42
  -2  19   4    1.35    2.00
   2  19  -4    0.25    0.44
  -2 -19   4   -0.31    2.02
  -2 -19   4    0.37    2.16
  -2  19   4    2.42    1.78
  -2  19   4   -0.14    1.68
   2  19  -4    0.59    0.76
   2  19  -4    0.10    1.38
  -2  19   3  204.47    7.61
   2  19  -3  195.04    6.63
  -2  19   3  190.13    7.63
   2  19  -3  202.62    6.67
  -2 -19   3  205.22    7.58
  -2 -19   3  192.37    7.75
  -2  19   3  210.08    7.59
  -2 -19   3  194.47    6.94
   2  19  -3  190.73    6.53
  -2  19   3  206.62    7.27
   2  19  -3  187.51    7.11
  -2  19   3  201.28    7.48
   2  19  -2   34.10    1.88
  -2  19   2   41.06    2.65
   2  19  -2   34.13    1.94
  -2  19   2   39.67    2.73
  -2  19   2   39.96    2.69
  -2 -19   2   37.09    2.15
  -2 -19   2   34.66    1.66
   2  19  -2   39.75    2.31
  -2  19   2   36.57    2.22
  -2  19   2   27.26    2.45
   2  19  -2   34.59    1.71
   2 -19  -1  620.92   21.15
  -2 -19   1  666.50   20.77
   2  19  -1  628.82   20.82
   2 -19  -1  629.03   21.18
  -2 -19   1  657.29   20.76
  -2 -19   1  654.04   20.76
   2  19  -1  631.95   20.89
   2 -19  -1  656.70   21.27
   2  19  -1  641.37   21.11
  -2 -19   1  617.21   20.96
   2  19  -1  625.16   21.32
   2 -19  -1  647.18   20.76
  -2  19   1  653.54   21.44
  -2  19   1  668.62   20.89
   2 -19   0  117.69    4.68
  -2 -19   0  113.87    4.24
   2  19   0  111.30    4.36
   2 -19   0  107.62    4.60
   2  19   0  109.15    4.35
  -2 -19   0  116.11    4.26
  -2  19   0  103.10    4.75
  -2 -19   0  108.66    4.23
  -2  19   0  116.80    4.94
   2  19   0  111.76    4.44
   2 -19   0  104.00    4.69
   2  19   0  111.94    4.57
  -2 -19   0  117.46    4.52
   2  19   0  104.22    4.75
   2 -19   0  110.16    4.00
  -2  19   0  108.93    4.85
  -2  19   0  111.04    4.06
  -2  19  -1  143.28    5.83
   2  19   1  142.03    5.51
   2  19   1  156.51    5.61
   2 -19   1  147.95    5.71
  -2 -19  -1  145.02    5.41
  -2 -19  -1  147.48    5.39
   2 -19   1  141.49    5.74
  -2  19  -1  150.00    5.97
   2  19   1  144.74    5.59
  -2 -19  -1  145.43    5.41
  -2 -19  -1  144.55    5.59
  -2 -19  -1  153.16    6.05
  -2  19  -1  136.56    5.55
  -2  19  -1  144.08    5.23
  -2  19  -1  138.78    5.94
   2  19   2   72.68    3.45
  -2 -19  -2   71.85    3.29
  -2  19  -2   65.77    3.61
   2  19   2   78.20    3.49
   2 -19   2   72.03    3.49
  -2 -19  -2   71.35    3.30
   2 -19   2   74.05    3.64
  -2 -19  -2   70.57    3.29
  -2  19  -2   72.03    3.78
   2  19   2   77.46    3.59
  -2  19  -2   70.08    3.33
  -2 -19  -2   67.86    3.79
   2  19   2   68.93    3.50
   2  19   3   90.27    4.07
   2  19   3   91.54    4.13
   2 -19   3   77.91    3.88
  -2  19  -3   92.06    4.24
   2 -19   3   82.88    4.01
   2  19   3   90.86    4.15
  -2  19  -3  101.85    4.41
   2  19   3   80.07    3.99
  -2  19  -3   87.89    3.80
  -2 -19  -3   90.42    4.53
  -2  19  -3   82.38    3.23
  -2  19  -3   88.84    4.28
   2 -19   4    2.15    1.85
  -2  19  -4    0.31    2.15
  -2  19  -4    4.02    2.00
   2 -19   4    1.21    2.06
  -2  19  -4    0.21    1.63
  -2  19  -4    1.22    2.06
   2  19   4   -1.91    1.78
  -2  19  -5    6.58    2.25
   2  19   5    7.52    2.25
  -2  19  -5    7.41    2.16
   2  19   5    6.46    2.09
   2  19   5    6.99    2.12
   2  19   5    6.12    1.97
  -2  19  -5    5.86    2.17
   2  19   5   13.17    2.13
  -2  19  -6    2.65    2.30
   2  19   6    0.19    2.37
  -2  19  -6    2.28    2.09
   2  19   6    3.50    2.31
   2  19   6    0.18    2.24
  -2  19  -6    5.58    2.52
   2  19   6   -1.85    2.09
   2  19   6    2.48    2.18
   2  19   7   47.76    3.86
   2  19   7   43.72    3.70
   2  19   7   44.55    3.61
  -2  19  -7   48.36    3.75
   2  19   7   46.05    3.39
  -2  20   7   14.50    2.97
  -2  20   7   12.34    3.13
  -2 -20   7   15.90    2.97
  -2 -20   7   15.36    3.30
  -2  20   7   17.71    2.75
  -2  20   6    3.51    2.31
  -2  20   6    0.60    2.41
  -2 -20   6   -0.54    2.38
  -2 -20   6    4.81    2.48
  -2  20   6   -0.52    2.23
  -2  20   6    0.93    1.99
  -2  20   5   92.43    4.66
  -2  20   5   87.20    4.78
  -2 -20   5   87.09    4.93
  -2 -20   5   93.04    4.63
  -2  20   5   93.32    4.47
  -2  20   5   98.02    4.50
   2  20  -5   93.46    3.99
   2  20  -4   23.59    1.06
  -2  20   4   23.96    2.56
   2  20  -4   21.34    1.09
  -2  20   4   21.82    2.64
  -2 -20   4   22.74    2.80
  -2 -20   4   23.47    2.46
  -2  20   4   22.22    2.28
   2  20  -4   19.90    1.08
   2  20  -4   20.15    1.98
  -2  20   4   19.94    2.36
   2  20  -3  105.89    3.94
  -2  20   3  116.56    4.95
  -2  20   3  107.25    4.98
   2  20  -3  105.57    3.97
  -2 -20   3  104.15    4.92
  -2 -20   3  112.86    4.31
  -2  20   3  116.79    4.60
   2  20  -3  111.02    4.49
   2  20  -3  106.48    3.77
  -2  20   3  113.03    4.89
   2  20  -2   38.63    2.03
  -2  20   2   40.34    2.79
   2  20  -2   38.98    2.12
  -2  20   2   37.77    2.87
  -2 -20   2   39.39    2.27
  -2  20   2   37.03    2.72
   2  20  -2   38.14    2.40
  -2  20   2   39.70    2.68
  -2  20   2   40.18    2.34
   2  20  -2   39.23    1.80
  -2 -20   1   -0.75    1.20
  -2 -20   1   -0.14    1.17
   2  20  -1   -0.08    1.22
   2  20  -1    0.35    1.36
  -2 -20   1   -0.96    1.18
  -2 -20   1    0.58    1.40
  -2  20   1   -0.32    1.28
   2  20  -1   -0.57    1.56
  -2  20   1    3.28    1.86
   2  20   0    4.03    1.41
  -2 -20   0    4.99    1.33
  -2  20   0    2.17    1.86
  -2 -20   0    4.23    1.35
   2  20   0    3.48    1.40
  -2  20   0    4.27    1.99
   2  20   0    3.95    1.53
  -2 -20   0    3.67    1.36
  -2 -20   0    2.61    1.47
   2  20   0    2.68    1.58
  -2  20   0    4.49    1.79
  -2  20   0    3.89    1.03
  -2  20  -1  893.47   29.43
   2  20   1  930.82   29.16
   2 -20   1  903.23   29.20
   2  20   1  915.24   29.17
  -2 -20  -1  907.54   29.01
  -2 -20  -1  894.91   29.00
   2 -20   1  871.79   29.27
  -2  20  -1  916.54   29.54
  -2 -20  -1  899.91   29.01
   2  20   1  930.52   29.23
  -2  20  -1  901.92   29.21
  -2 -20  -1  908.64   29.57
   2  20   1  827.60   29.24
  -2  20  -1  896.89   28.85
  -2  20  -1  910.30   29.64
   2  20   2   82.77    3.66
  -2  20  -2   84.35    3.96
   2  20   2   91.42    3.75
   2 -20   2   86.89    3.68
   2 -20   2   87.15    3.88
  -2  20  -2   85.79    4.04
   2  20   2   83.35    3.75
  -2  20  -2   83.65    3.64
  -2 -20  -2   85.95    4.19
   2  20   2   77.60    3.74
  -2  20  -2   68.82    2.48
   2  20   3  264.90    9.29
   2  20   3  269.03    9.32
  -2  20  -3  251.21    9.31
   2 -20   3  248.77    9.04
   2 -20   3  252.63    9.14
  -2  20  -3  228.73    9.31
   2  20   3  272.74    9.40
   2  20   3  261.52    9.30
  -2  20  -3  262.14    9.02
  -2 -20  -3  258.65    9.66
  -2  20  -3  243.05    8.46
  -2  20  -3  251.94    9.55
   2  20   4   25.34    2.52
   2  20   4   30.04    2.64
   2  20   4   27.65    2.65
  -2  20  -4   25.57    2.52
  -2  20  -4   29.28    2.82
  -2  20  -4   31.44    2.28
  -2  20  -4   27.63    2.79
   2  20   4   24.24    2.38
  -2  20  -5    9.48    2.44
  -2  20  -5    6.86    2.20
  -2  20  -5    8.15    2.27
   2  20   5    9.16    2.16
   2  20   5   11.68    2.27
   2  20   6   26.57    3.00
  -2  20  -6   17.67    2.65
  -2  20  -6   18.92    2.55
   2  20   6   25.30    2.98
   2  20   6   24.29    2.87
   2  20   6   28.01    2.91
  -2  20  -6   19.22    2.83
   2  20   6   18.97    2.59
  -2  20  -7   -1.64    2.63
   2  20   7    4.50    2.36
  -2  21   7   12.75    2.96
  -2  21   7   14.11    3.21
  -2 -21   7   19.92    3.38
  -2  21   7   17.48    2.95
  -2  21   6    7.67    2.62
  -2  21   6   10.21    2.79
  -2 -21   6   12.62    2.72
  -2 -21   6   14.49    2.92
  -2  21   6   12.44    2.45
  -2  21   6   12.84    2.40
  -2  21   5    6.80    2.35
  -2  21   5    7.37    2.56
  -2 -21   5    2.57    2.30
  -2 -21   5    9.36    2.78
  -2  21   5    7.38    2.21
  -2  21   5    7.57    2.20
   2  21  -5    6.19    1.71
  -2  21   4   42.55    3.09
   2  21  -4   37.59    1.60
   2  21  -4   37.00    1.64
  -2  21   4   36.06    3.15
  -2 -21   4   39.17    3.03
  -2 -21   4   38.47    3.26
  -2  21   4   35.71    2.84
  -2  21   4   45.82    2.83
   2  21  -4   41.13    2.63
  -2  21   3   13.40    2.26
   2  21  -3   11.07    1.18
   2  21  -3    8.60    1.19
  -2  21   3    9.27    2.39
  -2 -21   3   10.43    2.11
   2  21  -3    9.88    0.90
  -2  21   3    8.81    1.81
  -2  21   3   12.98    2.14
   2  21  -3   13.66    1.87
   2  21  -2   18.31    1.63
   2  21  -2   20.55    1.74
  -2 -21   2   23.52    1.95
   2  21  -2   21.10    2.05
  -2  21   2   22.52    1.90
  -2  21   2   19.35    2.37
   2  21  -2   18.78    1.28
  -2 -21   1   43.82    2.18
   2  21  -1   40.80    2.31
  -2 -21   1   45.01    2.20
   2  21  -1   43.13    2.46
  -2 -21   1   45.25    2.22
  -2 -21   1   38.57    2.45
   2  21  -1   39.78    2.58
  -2  21   1   41.44    2.91
  -2  21   1   41.34    2.25
   2  21   0    8.19    1.56
  -2 -21   0   11.03    1.50
  -2  21   0   11.31    2.05
  -2 -21   0    7.54    1.43
   2  21   0    6.18    1.54
  -2  21   0    8.12    2.01
   2  21   0    9.31    1.69
  -2 -21   0    8.04    1.47
  -2  21   0    9.50    1.60
   2  21   0    7.71    1.71
  -2  21   0    7.98    1.95
  -2  21   0    9.31    1.15
  -2  21  -1  594.12   20.11
   2  21   1  611.20   19.81
  -2 -21  -1  598.20   19.64
   2  21   1  626.83   19.84
  -2 -21  -1  595.68   19.63
  -2  21  -1  589.48   20.18
  -2 -21  -1  594.24   19.63
   2  21   1  606.14   19.88
   2  21   1  596.78   19.99
  -2 -21  -1  592.18   20.24
  -2  21  -1  594.46   19.86
  -2  21  -1  601.02   19.50
  -2  21  -1  587.33   20.28
   2  21   2   92.85    4.04
  -2  21  -2   80.81    4.18
   2  21   2   84.58    3.97
  -2  21  -2   80.33    4.24
   2  21   2   81.33    4.03
  -2  21  -2   83.56    3.90
  -2 -21  -2   82.28    4.41
   2  21   3   26.89    2.46
   2  21   3   20.86    2.30
  -2  21  -3   20.89    2.54
   2  21   3   21.97    2.46
  -2  21  -3   21.59    2.48
  -2  21  -3   27.61    2.34
  -2 -21  -3   27.86    2.92
  -2  21  -3   21.82    1.47
   2  21   3   19.33    2.19
  -2  21  -3   23.11    2.67
   2  21   4   14.80    2.32
   2  21   4   13.81    2.34
  -2  21  -4   16.27    2.52
   2  21   4   16.45    2.40
  -2  21  -4   18.74    2.38
  -2  21  -4   12.86    2.02
  -2  21  -4   16.51    2.56
   2  21   4   18.15    2.36
  -2  21  -5    5.21    2.17
  -2  21  -5    9.39    2.41
  -2  21  -5   10.60    2.59
   2  21   5    3.66    2.18
   2  21   5    3.95    2.07
   2  21   6    2.85    2.51
  -2  21  -6    0.15    2.09
  -2  21  -6    3.89    2.37
   2  21   6   -0.78    2.32
   2  21   6    0.96    2.33
  -2  21  -6    6.33    2.68
   2  21   6    2.56    2.13
   2  21   6    2.57    2.23
  -2  21  -7    6.33    2.88
  -2 -22   7   51.02    4.15
  -2  22   6    4.16    2.52
  -2  22   6    2.80    2.65
  -2 -22   6    2.23    2.57
  -2 -22   6    2.73    2.74
  -2  22   6    4.47    2.35
  -2  22   6    5.63    2.33
  -2  22   5    2.61    2.31
  -2  22   5    7.87    2.65
  -2 -22   5    5.26    2.29
  -2 -22   5    1.71    2.56
  -2  22   5    6.25    2.21
  -2  22   5    6.96    2.13
   2  22  -5    7.06    1.81
  -2  22   4   20.39    2.67
  -2  22   4   19.49    2.86
  -2 -22   4   22.02    2.65
  -2 -22   4   20.11    2.85
  -2  22   4   32.10    2.54
  -2  22   4   30.68    2.70
   2  22  -4   22.46    2.11
   2  22  -3    2.56    1.16
  -2  22   3   -0.36    2.32
  -2  22   3   -2.38    2.32
   2  22  -3   -1.34    1.08
   2  22  -3    0.24    0.68
  -2  22   3   -3.15    1.76
  -2  22   3   -2.08    2.06
   2  22  -3    0.74    1.64
   2  22  -2  205.55    7.46
   2  22  -2  208.38    7.41
   2  22  -2  221.90    7.87
  -2  22   2  213.97    8.18
   2  22  -2  208.86    7.09
  -2  22   2  229.77    7.69
  -2  22   1   11.38    2.43
   2  22  -1   15.56    1.79
   2  22  -1   15.86    1.63
  -2  22   1   18.19    2.43
  -2  22   1   16.53    1.59
   2  22  -1   14.48    1.96
  -2  22   1   16.71    2.35
   2  22   0   29.35    2.21
  -2 -22   0   27.37    2.00
  -2 -22   0   31.87    2.05
  -2  22   0   28.15    2.69
   2  22   0   32.32    2.25
  -2  22   0   27.21    2.81
   2  22   0   34.13    2.40
  -2 -22   0   31.15    2.06
  -2  22   0   27.14    2.15
  -2 -22   0   31.05    3.00
  -2  22   0   33.48    2.74
  -2  22   0   32.64    1.73
   2  22   0   25.70    2.29
  -2  22  -1  108.47    5.18
   2  22   1  122.97    4.91
   2  22   1  115.77    4.87
  -2  22  -1  113.61    5.33
   2  22   1  131.72    5.06
  -2 -22  -1  116.63    5.42
   2  22   1  114.53    5.04
  -2  22  -1  112.39    4.96
  -2  22  -1  115.16    4.51
  -2  22  -1  113.73    5.31
  -2  22  -2   -2.62    2.12
   2  22   2   -1.74    1.81
   2  22   2    0.40    1.82
   2  22   2    0.29    1.95
  -2  22  -2   -1.62    2.26
  -2 -22  -2    1.19    2.19
  -2  22  -2    1.35    1.94
  -2  22  -2   -1.65    2.08
   2  22   3    6.89    2.15
   2  22   3    9.35    2.12
  -2  22  -3    6.59    2.28
   2  22   3    6.65    2.20
  -2  22  -3    3.69    2.08
  -2  22  -3    5.80    1.87
  -2 -22  -3    9.97    2.73
   2  22   3    4.68    1.97
  -2  22  -3    6.64    2.45
   2  22   4    2.79    2.24
  -2  22  -4    2.05    2.35
  -2  22  -4    3.46    2.17
   2  22   4    1.82    2.02
   2  22   4    5.08    2.10
   2  22   4    2.05    1.97
   2  22   4    2.62    1.80
  -2  22  -4    2.15    2.33
  -2  22  -5    9.74    2.35
  -2  22  -5    8.61    2.50
  -2  22  -5    6.30    2.63
   2  22   5    8.27    2.34
   2  22   5   13.14    2.36
  -2  22  -6    2.73    2.19
   2  22   6    1.26    2.60
  -2  22  -6    0.33    2.33
   2  22   6    4.18    2.61
   2  22   6    3.35    2.64
  -2  22  -6    4.62    2.75
   2  22   6   -0.19    2.36
   2  22   6    2.79    2.28
  -2  22  -7    0.22    2.81
  -2  23   6   48.71    3.84
  -2  23   6   49.05    4.06
  -2 -23   6   50.61    3.77
  -2 -23   6   52.06    4.11
  -2  23   6   53.67    3.61
  -2  23   6   49.30    3.62
  -2  23   5   68.63    4.35
  -2  23   5   71.16    4.54
  -2 -23   5   78.01    4.36
  -2 -23   5   70.99    4.48
  -2  23   5   67.87    4.07
  -2  23   5   80.48    4.11
   2  23  -5   74.15    3.68
  -2  23   4    0.74    2.24
  -2  23   4    0.80    2.37
  -2 -23   4    2.58    2.33
  -2  23   4    2.09    1.89
  -2  23   4   -0.68    2.13
   2  23  -4    0.13    1.75
   2  23  -3   43.03    2.19
  -2  23   3   37.24    3.26
   2  23  -3   38.78    2.08
  -2  23   3   37.38    3.11
  -2  23   3   45.94    3.12
  -2  23   3   41.80    2.69
   2  23  -3   38.33    2.76
   2  23  -2   27.32    1.99
   2  23  -2   26.95    1.91
  -2  23   2   34.09    2.24
   2  23  -2   30.20    2.39
  -2  23   2   28.67    2.78
   2  23  -2   28.05    1.51
  -2  23   1    4.06    2.27
   2  23  -1    3.32    1.64
  -2  23   1    5.02    2.25
   2  23  -1    4.94    1.50
  -2  23   1    5.48    1.33
   2  23  -1    1.23    1.77
  -2  23   1    3.12    2.12
   2  23   0    6.43    1.62
  -2 -23   0    7.27    1.59
  -2 -23   0    5.97    1.55
  -2  23   0   10.64    2.15
  -2  23   0    6.04    2.17
   2  23   0    4.63    1.77
  -2 -23   0    6.51    1.61
  -2  23   0    4.86    1.67
  -2 -23   0   11.10    2.50
   2  23   0    3.84    1.86
  -2  23   0    6.30    2.16
  -2  23   0    7.45    1.11
   2  23   1   29.59    2.41
  -2  23  -1   38.78    2.98
   2  23   1   36.69    2.50
  -2  23  -1   36.77    3.08
   2  23   1   34.86    2.69
  -2 -23  -1   30.17    3.02
  -2  23  -1   27.05    2.61
  -2  23  -1   33.52    2.15
   2  23   1   33.13    2.63
  -2  23  -1   29.79    2.89
  -2  23  -2   22.74    2.59
   2  23   2   22.38    2.40
   2  23   2   25.15    2.42
   2  23   2   18.77    2.53
  -2  23  -2   22.16    2.67
  -2  23  -2   18.72    2.31
  -2 -23  -2   16.95    2.79
  -2  23  -2   22.32    2.72
   2  23   3   45.16    3.10
   2  23   3   41.78    3.01
  -2  23  -3   41.09    3.26
   2  23   3   36.65    3.10
  -2  23  -3   39.15    3.05
  -2  23  -3   42.74    2.89
  -2 -23  -3   44.76    3.71
   2  23   3   42.73    3.09
  -2  23  -3   45.76    3.49
  -2  23  -4   15.73    2.51
  -2  23  -4   17.15    2.77
   2  23   4   16.31    2.69
   2  23   4   14.72    2.48
   2  23   4    8.65    2.40
   2  23   4   12.97    2.29
   2  23   4   17.81    2.24
  -2  23  -4   14.37    2.72
  -2  23  -5    9.02    2.40
  -2  23  -5    6.24    2.60
   2  23   5    1.50    2.21
  -2  23  -5    1.47    2.60
   2  23   5    3.14    2.09
  -2  23  -6    7.42    2.28
  -2  23  -6    9.27    2.51
  -2  23  -6    6.27    2.77
   2  23   6   11.11    2.63
   2  23   6    8.69    2.57
  -2  23  -7   -2.45    3.06
  -2  24   6   22.83    3.28
  -2  24   6   18.70    3.46
  -2 -24   6   18.66    3.37
  -2  24   6   29.01    3.15
  -2  24   6   21.86    3.00
  -2  24   5   -2.83    2.56
  -2  24   5   -0.87    2.66
  -2 -24   5    0.18    2.29
  -2  24   5    5.71    2.38
  -2  24   5    2.36    2.25
   2  24  -5    2.60    1.94
  -2  24   4   63.60    4.26
  -2  24   4   64.87    4.07
  -2  24   4   69.19    4.02
   2  24  -4   64.43    3.53
  -2  24   4   69.79    3.66
  -2  24   3   94.57    5.17
   2  24  -3  103.67    4.04
   2  24  -3   99.79    3.97
  -2  24   3  101.81    5.12
  -2  24   3  108.63    4.93
   2  24  -3  101.74    4.61
  -2  24   3  106.79    4.52
   2  24  -2    1.68    1.40
   2  24  -2    1.87    1.32
  -2  24   2    0.84    1.48
  -2  24   2   -2.32    2.21
   2  24  -2    2.25    1.79
   2  24  -1   93.94    4.09
  -2  24   1   92.46    4.82
   2  24  -1   92.58    3.97
  -2  24   1  101.93    4.81
   2  24  -1   97.12    4.37
  -2  24   1   88.63    4.68
  -2  24   1   90.11    3.76
   2  24   0   16.63    1.98
  -2  24   0   12.62    2.42
  -2  24   0   16.21    2.61
   2  24   0   19.93    2.18
  -2 -24   0   16.88    2.83
  -2  24   0   19.19    2.05
   2  24   0   16.05    2.31
  -2  24   0   19.59    2.65
  -2  24   0   18.93    1.38
  -2  24  -1   65.21    3.79
   2  24   1   67.97    3.52
   2  24   1   69.03    3.51
  -2  24  -1   66.87    3.92
   2  24   1   68.85    3.64
  -2 -24  -1   64.04    4.04
   2  24   1   59.06    3.57
  -2  24  -1   66.77    3.15
  -2  24  -2   16.96    2.57
   2  24   2   17.16    2.37
   2  24   2   18.54    2.38
   2  24   2   22.35    2.57
  -2  24  -2   18.12    2.75
  -2 -24  -2   18.01    2.85
  -2  24  -2   19.34    2.35
  -2  24  -2   23.06    2.74
   2  24   3  101.92    4.52
   2  24   3   90.87    4.48
  -2  24  -3   84.45    4.45
  -2  24  -3   86.60    4.63
   2  24   3   90.95    4.58
  -2  24  -3   92.34    4.34
  -2 -24  -3   88.09    5.04
   2  24   3   92.91    4.53
   2  24   3   83.55    4.13
  -2  24  -3   92.98    4.81
   2  24   4   56.01    3.57
   2  24   4   57.09    3.64
  -2  24  -4   56.87    3.65
   2  24   4   53.01    3.68
  -2  24  -4   50.24    3.73
   2  24   4   55.78    3.63
   2  24   4   55.44    3.36
  -2  24  -4   53.47    3.88
  -2  24  -5    3.79    2.51
  -2  24  -5    2.30    2.58
   2  24   5    1.03    2.68
   2  24   5    3.10    2.60
   2  24   5    1.15    2.56
  -2  24  -5   -2.60    2.66
   2  24   5   -2.73    2.44
   2  24   5   -1.92    2.20
  -2  24  -6   27.63    3.40
   2  24   6   28.13    3.14
  -2  24  -7   14.83    3.47
  -2 -25   6    3.43    3.07
  -2  25   6    5.65    2.64
  -2  25   6   -1.36    2.58
  -2  25   5   14.02    2.79
  -2  25   5   11.28    2.96
  -2 -25   5   12.41    2.78
  -2  25   5    9.93    2.48
  -2  25   5   15.55    2.80
   2  25  -5   16.59    2.24
  -2  25   4    6.42    2.71
  -2  25   4    0.20    2.43
  -2  25   4    2.15    2.06
  -2  25   4   -0.56    2.24
   2  25  -4   -1.60    2.01
   2  25  -3    6.54    1.41
   2  25  -3    4.68    1.33
  -2  25   3    5.33    1.88
  -2  25   3    6.27    2.31
   2  25  -3    6.00    1.98
   2  25  -2    3.18    1.58
   2  25  -2    3.50    1.47
  -2  25   2   -0.11    1.59
   2  25  -2    3.12    1.75
  -2  25   2    0.19    2.15
  -2  25   1   29.43    3.12
   2  25  -1   35.49    2.47
  -2  25   1   28.25    2.97
   2  25  -1   32.49    2.27
   2  25  -1   35.19    2.81
  -2  25   1   35.08    2.06
  -2  25   1   29.33    3.02
   2  25   0   70.87    3.61
  -2  25   0   67.58    4.05
   2  25   0   70.46    3.76
  -2  25   0   70.07    4.20
  -2  25   0   70.41    3.56
  -2 -25   0   74.10    4.29
   2  25   0   76.86    3.94
  -2  25   0   86.98    4.36
  -2  25   0   73.74    2.93
  -2  25  -1    6.59    2.24
   2  25   1    5.76    1.97
   2  25   1    6.48    2.05
   2  25   1    8.81    2.20
  -2  25  -1    8.44    2.36
  -2  25  -1    5.45    1.72
  -2 -25  -1    6.57    2.58
   2  25   1    6.46    2.06
  -2  25  -2   83.91    4.50
   2  25   2  102.36    4.39
   2  25   2   90.82    4.29
  -2  25  -2   79.81    4.59
   2  25   2   84.46    4.39
  -2 -25  -2   80.16    4.79
   2  25   2   87.73    3.92
  -2  25  -2   81.34    4.74
   2  25   3   32.42    2.99
   2  25   3   34.08    2.91
  -2  25  -3   23.68    3.07
   2  25   3   31.66    3.13
  -2  25  -3   20.26    2.83
  -2 -25  -3   32.49    3.42
   2  25   3   27.79    2.49
   2  25   3   27.68    2.84
  -2  25  -3   37.15    3.44
   2  25   4   21.30    2.99
  -2  25  -4   12.05    2.80
  -2  25  -4   20.60    2.71
   2  25   4   14.88    2.71
   2  25   4   12.57    2.65
   2  25   4   16.61    2.58
   2  25   4   18.47    2.40
  -2  25  -4   17.68    2.81
   2  25   5   18.69    3.04
  -2  25  -5    6.08    2.58
  -2  25  -5   13.27    2.86
   2  25   5   14.79    2.79
   2  25   5   14.06    2.79
  -2  25  -5   16.58    3.15
   2  25   5    9.93    2.57
   2  25   5    7.84    2.38
  -2  25  -6    6.43    3.07
  -2  26   6    5.34    2.65
  -2  26   6    4.05    2.76
  -2  26   5    2.58    3.09
  -2  26   5    0.87    2.86
  -2  26   5    0.84    2.32
  -2  26   5    0.59    2.52
  -2  26   4   -0.44    2.83
  -2  26   4    5.59    2.72
  -2  26   4   -0.15    2.04
  -2  26   4    0.19    2.21
   2  26  -4    0.92    2.06
  -2  26   3   11.76    2.02
  -2  26   3   10.24    2.65
   2  26  -3    9.56    2.18
  -2  26   2    7.52    2.70
   2  26  -2    5.37    1.61
   2  26  -2    5.50    1.50
  -2  26   2    6.95    2.52
  -2  26   2    5.16    1.61
   2  26  -2    6.41    2.09
  -2  26   2    9.16    2.48
  -2  26   1   46.65    3.65
   2  26  -1   53.04    3.04
  -2  26   1   50.02    3.61
   2  26  -1   51.94    2.92
   2  26  -1   55.98    3.26
  -2  26   1   52.33    2.58
  -2  26   1   49.08    3.61
   2  26   0   72.87    3.67
  -2  26   0   74.60    4.22
   2  26   0   73.35    3.80
  -2  26   0   63.86    4.24
  -2  26   0   78.62    3.73
  -2 -26   0   70.65    4.43
   2  26   0   76.01    4.00
  -2  26   0   79.80    4.41
  -2  26   0   73.04    2.96
  -2  26  -1   -0.36    2.33
   2  26   1    1.14    1.95
   2  26   1   -3.09    2.24
  -2  26  -1   -3.80    2.65
  -2 -26  -1   -0.19    2.57
   2  26   1    0.86    2.09
   2  26   1    0.19    1.41
   2  26   2    8.91    2.28
  -2  26  -2    7.67    2.42
   2  26   2    4.61    2.22
  -2  26  -2    4.11    2.45
   2  26   2    8.27    2.44
  -2 -26  -2    8.34    2.84
   2  26   2    8.81    1.76
  -2  26  -2    7.62    2.66
   2  26   3   10.06    2.42
   2  26   3    5.93    2.26
  -2  26  -3    4.33    2.59
   2  26   3   10.29    2.59
  -2  26  -3    7.03    2.48
  -2 -26  -3    7.94    2.96
   2  26   3   10.74    2.58
   2  26   3    5.19    1.96
  -2  26  -3    9.83    2.79
   2  26   4    1.42    2.75
  -2  26  -4    0.19    2.72
  -2  26  -4    1.59    2.42
   2  26   4    1.52    2.50
   2  26   4   -1.32    2.45
   2  26   4   -3.01    2.41
   2  26   4    2.21    2.15
  -2  26  -4    0.91    2.73
  -2  26  -5   11.06    2.73
  -2  26  -5   11.53    2.96
  -2  26  -5    7.42    3.12
   2  26   5    8.82    2.49
  -2  26  -6    5.20    3.12
  -2  27   5    3.22    2.41
  -2  27   5    4.12    2.72
  -2  27   4   31.84    3.62
  -2  27   4   30.06    3.42
  -2  27   4   29.58    2.70
  -2  27   4   26.09    3.11
   2  27  -4   35.37    2.98
   2  27  -3   -0.32    2.15
  -2  27   3    4.38    1.95
  -2  27   3    2.82    2.42
[truncated: 398,176 more chars]
