# Supplementary material for: A second monoclinic polymorph of 2,3-di­phenyl­pyrazine
Source: Acta Crystallogr E Crystallogr Commun. 2026 Jan 23;82(Pt 2):194–7. doi: 10.1107/S2056989026000460 (PMC12874241; doi:10.1107/S2056989026000460)
Supplement: Supplementary file 2 [file e-82-00194-Isup2.hkl]

data_I                                                                          
_shelx_title ' lasri7_a.res in P2(1)/c'                                         
_shelx_refln_list_code          4                                               
_shelx_F_calc_maximum      131.58                                               
_exptl_crystal_F_000       488.00                                               
_reflns_d_resolution_high  0.7188                                               
                                                                                
loop_                                                                           
 _space_group_symop_operation_xyz                                               
 'x, y, z'                                                                      
 '-x, y+1/2, -z+1/2'                                                            
 '-x, -y, -z'                                                                   
 'x, -y-1/2, z-1/2'                                                             
                                                                                
_cell_length_a     6.2885                                                       
_cell_length_b    25.4882                                                       
_cell_length_c     7.5554                                                       
_cell_angle_alpha  90.000                                                       
_cell_angle_beta   94.403                                                       
_cell_angle_gamma  90.000                                                       
                                                                                
_shelx_F_squared_multiplier     1.000                                           
                                                                                
loop_                                                                           
 _refln_index_h                                                                 
 _refln_index_k                                                                 
 _refln_index_l                                                                 
 _refln_F_squared_calc                                                          
 _refln_F_squared_meas                                                          
 _refln_F_squared_sigma                                                         
 _refln_observed_status                                                         
   1   0   0       3091.72       2896.66        37.16 o                         
   2   0   0        289.26        282.83         5.49 o                         
   3   0   0         35.78         28.31         0.79 o                         
   4   0   0         64.57         63.76         1.16 o                         
   5   0   0          0.86          0.64         0.80 o                         
   6   0   0          5.51          3.15         1.52 o                         
   7   0   0         12.58         15.13         1.54 o                         
   8   0   0         17.15         18.40         2.68 o                         
   1   1   0        738.71        693.18         5.19 o                         
   2   1   0        465.60        446.46         4.43 o                         
   3   1   0         20.42         25.94         0.55 o                         
   4   1   0         16.98          9.24         0.50 o                         
   5   1   0         60.92         57.24         1.01 o                         
   6   1   0          6.04          6.81         0.94 o                         
   7   1   0          0.06          0.81         1.13 o                         
   8   1   0          7.24          7.37         1.83 o                         
   1   2   0        812.43        742.43         5.90 o                         
   2   2   0         12.75         14.09         0.54 o                         
   3   2   0          9.64         12.17         0.53 o                         
   4   2   0          1.05          1.03         0.48 o                         
   5   2   0        213.72        208.80         1.88 o                         
   6   2   0        228.37        229.63         2.97 o                         
   7   2   0          0.10          0.35         1.15 o                         
   8   2   0         14.21         18.67         1.94 o                         
   1   3   0       1314.16       1232.42        10.81 o                         
   2   3   0         56.30         54.10         0.94 o                         
   3   3   0        113.36        107.61         1.20 o                         
   4   3   0          4.50          3.78         0.50 o                         
   5   3   0         42.64         42.19         0.82 o                         
   6   3   0        586.76        570.74         6.31 o                         
   7   3   0          0.40          0.26         1.30 o                         
   8   3   0          2.91          0.27         2.11 o                         
   0   4   0        324.58        312.70         3.58 o                         
   1   4   0       1540.71       1456.68        11.87 o                         
   2   4   0        166.32        158.73         1.71 o                         
   3   4   0       1126.26       1198.89         9.97 o                         
   4   4   0        158.96        161.40         1.57 o                         
   5   4   0          0.01          0.58         0.62 o                         
   6   4   0        441.11        452.69         4.91 o                         
   7   4   0         71.78         67.61         1.98 o                         
   8   4   0          6.58          9.32         2.19 o                         
   1   5   0        590.97        584.70         4.71 o                         
   2   5   0         58.63         55.10         0.75 o                         
   3   5   0       1239.13       1324.87        12.30 o                         
   4   5   0          1.52          3.83         0.54 o                         
   5   5   0         16.71         12.03         0.73 o                         
   6   5   0        297.57        289.77         3.39 o                         
   7   5   0          4.34          4.43         1.52 o                         
   8   5   0          1.39          3.64         1.73 o                         
   0   6   0        655.16        646.12         9.27 o                         
   1   6   0        474.12        462.19         3.74 o                         
   2   6   0         37.75         33.65         0.66 o                         
   3   6   0       1176.56       1250.75        10.07 o                         
   4   6   0         73.65         80.05         1.25 o                         
   5   6   0        144.15        131.86         1.61 o                         
   6   6   0          0.72          0.73         0.99 o                         
   7   6   0          0.16          1.17         1.42 o                         
   8   6   0          8.91          9.70         1.73 o                         
   1   7   0        258.86        223.79         1.93 o                         
   2   7   0        376.25        393.01         3.42 o                         
   3   7   0        295.79        311.22         2.59 o                         
   4   7   0          0.09          0.15         0.58 o                         
   5   7   0        179.52        188.68         2.03 o                         
   6   7   0          1.42          2.71         0.99 o                         
   7   7   0          5.49          3.14         1.43 o                         
   8   7   0          0.00          0.37         1.87 o                         
   0   8   0        121.12        127.08         1.91 o                         
   1   8   0        228.38        233.40         1.84 o                         
   2   8   0         77.34         86.36         0.99 o                         
   3   8   0       1128.26       1275.27         9.68 o                         
   4   8   0          8.65         10.65         0.62 o                         
   5   8   0        110.65        114.81         1.46 o                         
   6   8   0          3.78          4.14         0.98 o                         
   7   8   0         11.62         13.50         1.69 o                         
   8   8   0          0.01          0.43         1.87 o                         
   1   9   0          2.49          4.09         0.33 o                         
   2   9   0        118.57        108.62         1.05 o                         
   3   9   0       1103.34       1119.12         8.51 o                         
   4   9   0        104.11        107.48         1.34 o                         
   5   9   0         38.05         34.36         0.92 o                         
   6   9   0        110.81         94.18         2.33 o                         
   7   9   0          2.22          4.33         1.49 o                         
   8   9   0          4.08          1.50         1.88 o                         
   0  10   0       1690.60       1730.00        20.75 o                         
   1  10   0          2.30          2.60         0.35 o                         
   2  10   0         59.72         60.44         0.72 o                         
   3  10   0        106.84        123.08         1.27 o                         
   4  10   0          5.88          6.77         0.64 o                         
   5  10   0         16.06         14.64         0.82 o                         
   6  10   0         60.10         51.37         1.94 o                         
   7  10   0         30.92         29.76         1.83 o                         
   8  10   0          6.15         10.15         1.80 o                         
   1  11   0          6.75          7.09         0.41 o                         
   2  11   0        387.48        392.87         3.06 o                         
   3  11   0         13.30         10.23         0.50 o                         
   4  11   0          7.79          6.36         0.65 o                         
   5  11   0         51.52         50.04         1.32 o                         
   6  11   0         39.57         29.11         1.14 o                         
   7  11   0          9.34         10.05         1.52 o                         
   8  11   0         62.50         77.13         5.91 o                         
   0  12   0        255.28        260.29         2.74 o                         
   1  12   0          3.38          4.59         0.43 o                         
   2  12   0        115.47        110.64         1.08 o                         
   3  12   0          0.49         -0.47         0.47 o                         
   4  12   0         34.39         37.05         0.73 o                         
   5  12   0          7.59          6.97         0.84 o                         
   6  12   0         13.33         15.20         1.11 o                         
   7  12   0         12.34         13.82         1.49 o                         
   8  12   0          5.16          7.02         4.08 o                         
   1  13   0        367.50        409.49         3.46 o                         
   2  13   0         62.46         62.25         0.80 o                         
   3  13   0        141.68        135.94         1.37 o                         
   4  13   0         61.80         65.47         1.44 o                         
   5  13   0          6.05          4.04         0.82 o                         
   6  13   0         11.08          7.37         1.19 o                         
   7  13   0          8.20          6.94         1.48 o                         
   8  13   0          1.43          2.65         4.06 o                         
   0  14   0       4005.39       4440.43        42.28 o                         
   1  14   0        109.96        134.74         1.59 o                         
   2  14   0        274.44        260.84         2.28 o                         
   3  14   0          6.26          4.63         0.56 o                         
   4  14   0        121.39        119.93         1.39 o                         
   5  14   0         13.49         12.18         0.90 o                         
   6  14   0         15.01         13.03         1.27 o                         
   7  14   0          1.76          2.53         1.37 o                         
   8  14   0         21.55         19.66         4.54 o                         
   1  15   0        192.91        204.97         1.87 o                         
   2  15   0         89.33         80.68         0.97 o                         
   3  15   0        528.01        502.72         4.49 o                         
   4  15   0          7.80          8.23         0.74 o                         
   5  15   0         46.85         45.48         1.16 o                         
   6  15   0         12.93         11.03         1.26 o                         
   7  15   0          3.18          5.75         1.52 o                         
   0  16   0        175.68        179.64         2.08 o                         
   1  16   0        121.74        137.69         1.36 o                         
   2  16   0          0.86         -0.04         0.49 o                         
   3  16   0        197.81        189.28         2.00 o                         
   4  16   0         87.66         84.91         1.24 o                         
   5  16   0          6.06          4.48         1.28 o                         
   6  16   0         34.44         33.87         1.50 o                         
   7  16   0          4.85          5.03         1.55 o                         
   1  17   0        193.42        218.81         1.97 o                         
   2  17   0        215.36        198.58         2.00 o                         
   3  17   0          1.49          1.12         0.66 o                         
   4  17   0          3.95          4.40         0.84 o                         
   5  17   0         20.35         17.69         1.09 o                         
   6  17   0          6.28          2.25         1.25 o                         
   7  17   0          4.60          5.72         6.35 o                         
   0  18   0          0.53          0.56         0.60 o                         
   1  18   0         55.86         59.51         0.84 o                         
   2  18   0          7.37          8.04         0.67 o                         
   3  18   0       1204.80       1203.65        11.76 o                         
   4  18   0        136.09        136.74         1.84 o                         
   5  18   0          5.13          6.01         1.06 o                         
   6  18   0         25.90         22.47         1.49 o                         
   7  18   0          0.73         -2.51         3.76 o                         
   1  19   0         75.32         74.44         0.99 o                         
   2  19   0        194.16        196.00         1.91 o                         
   3  19   0          3.89          2.69         0.83 o                         
   4  19   0         12.80         10.48         1.04 o                         
   5  19   0         69.56         73.79         1.80 o                         
   6  19   0          1.32          2.01         1.27 o                         
   7  19   0         14.06         19.77         4.17 o                         
   0  20   0        103.90         90.22         1.91 o                         
   1  20   0         29.42         28.93         0.71 o                         
   2  20   0          6.74          6.65         0.74 o                         
   3  20   0        355.71        352.88         4.52 o                         
   4  20   0        206.81        207.30         2.87 o                         
   5  20   0          0.09          0.18         1.17 o                         
   6  20   0          1.08          3.07         1.32 o                         
   7  20   0          2.52          3.53         3.78 o                         
   1  21   0         70.48         67.53         1.01 o                         
   2  21   0         18.03         15.67         0.80 o                         
   3  21   0          8.48          7.58         1.08 o                         
   4  21   0         17.04         18.25         1.14 o                         
   5  21   0         97.73         96.68         2.14 o                         
   6  21   0         12.71         14.95         2.56 o                         
   0  22   0         44.18         41.94         1.17 o                         
   1  22   0          2.48          1.16         0.57 o                         
   2  22   0         53.23         53.71         1.23 o                         
   3  22   0        534.71        542.61         6.35 o                         
   4  22   0         59.72         61.14         1.62 o                         
   5  22   0         49.36         54.01         1.75 o                         
   6  22   0          1.11         -4.17         4.17 o                         
   1  23   0         43.69         36.38         0.93 o                         
   2  23   0         10.98         12.27         0.87 o                         
   3  23   0         53.94         53.47         1.43 o                         
   4  23   0          6.76          8.98         2.13 o                         
   5  23   0          6.46          7.39         1.60 o                         
   6  23   0          5.47         10.32         4.24 o                         
   0  24   0        361.35        305.50         5.75 o                         
   1  24   0         65.11         54.73         1.00 o                         
   2  24   0         29.37         31.64         1.25 o                         
   3  24   0         13.53         13.35         1.17 o                         
   4  24   0          6.53          7.86         1.45 o                         
   5  24   0          0.63          1.23         1.59 o                         
   6  24   0          5.96          7.27         4.38 o                         
   1  25   0          6.93          7.99         0.89 o                         
   2  25   0        127.21        129.65         2.48 o                         
   3  25   0         82.00         87.02         1.92 o                         
   4  25   0          0.24         -0.62         1.46 o                         
   5  25   0          0.47          5.00         3.93 o                         
   0  26   0          1.42          2.06         1.31 o                         
   1  26   0          0.24          1.00         0.94 o                         
   2  26   0        141.16        130.47         2.27 o                         
   3  26   0         39.06         43.14         1.71 o                         
   4  26   0          3.61          6.08         1.46 o                         
   5  26   0         17.05         14.90         4.29 o                         
   1  27   0          2.37          1.75         0.95 o                         
   2  27   0          9.43         11.83         1.30 o                         
   3  27   0         37.78         37.67         1.86 o                         
   4  27   0          0.62         -0.59         1.47 o                         
   5  27   0          8.86         19.80         4.73 o                         
   0  28   0         25.59         17.12         2.36 o                         
   1  28   0          1.64          1.48         1.63 o                         
   2  28   0         41.19         48.64         2.42 o                         
   3  28   0          0.01          2.49         1.67 o                         
   4  28   0         35.21         42.55         3.61 o                         
   1  29   0         11.96         14.33         1.79 o                         
   2  29   0          8.61          8.25         1.68 o                         
   3  29   0         29.05         36.94         2.02 o                         
   4  29   0         65.64         64.28         5.98 o                         
   0  30   0        114.90         95.83         3.34 o                         
   1  30   0          2.61          7.16         1.81 o                         
   2  30   0          3.66          3.81         1.75 o                         
   3  30   0         26.32         32.47         2.33 o                         
   1  31   0         29.57         26.94         2.07 o                         
   2  31   0         57.07         66.83         2.60 o                         
   0  32   0         30.41         29.69         3.04 o                         
   1  32   0          5.14          8.64         1.98 o                         
   2  32   0         35.25         44.07         2.85 o                         
   1  33   0          9.56          7.12         2.21 o                         
   0  34   0          0.10          2.25         4.20 o                         
   1  34   0          3.04         -0.03         2.55 o                         
  -8   1   1         25.76         25.70         2.31 o                         
  -7   1   1        113.89        114.63         2.01 o                         
  -6   1   1        192.03        186.87         2.10 o                         
  -5   1   1         14.69         14.62         0.63 o                         
  -4   1   1          4.38          4.65         0.49 o                         
  -3   1   1       1547.32       1574.13        11.85 o                         
  -2   1   1        640.56        591.68         4.52 o                         
  -1   1   1         18.44         19.95         0.48 o                         
   0   1   1         30.59         28.65         0.61 o                         
   1   1   1       5182.13       4652.59        40.46 o                         
   2   1   1        885.87        848.94         7.58 o                         
   3   1   1         18.44         22.84         0.81 o                         
   4   1   1         49.60         42.33         0.84 o                         
   5   1   1        165.69        156.72         1.91 o                         
   6   1   1        131.85        135.07         2.85 o                         
   7   1   1          8.43          6.01         1.62 o                         
   8   1   1         19.37         20.13         2.02 o                         
  -8   2   1         40.84         41.36         2.20 o                         
  -7   2   1          0.11         -0.80         1.08 o                         
  -6   2   1         31.35         30.39         0.95 o                         
  -5   2   1         16.94         16.69         0.65 o                         
  -4   2   1        363.74        384.44         3.17 o                         
  -3   2   1         24.70         26.30         0.54 o                         
  -2   2   1          7.07          8.78         0.42 o                         
  -1   2   1      15438.52      15010.86       165.82 o                         
   0   2   1       2757.41       2664.57        20.89 o                         
   1   2   1       2079.83       2022.94        17.05 o                         
   2   2   1        459.34        464.28         4.13 o                         
   3   2   1          9.27          6.70         0.52 o                         
   4   2   1        181.99        178.12         2.05 o                         
   5   2   1        484.80        475.66         4.51 o                         
   6   2   1         25.78         27.19         1.59 o                         
   7   2   1         22.36         26.98         1.83 o                         
   8   2   1         11.35         14.54         2.31 o                         
  -8   3   1          0.10          0.39         1.79 o                         
  -7   3   1         68.64         60.26         1.54 o                         
  -6   3   1          5.46          3.90         0.79 o                         
  -5   3   1        502.42        495.86         4.08 o                         
  -4   3   1        235.12        251.47         2.27 o                         
  -3   3   1          6.54          9.06         0.48 o                         
  -2   3   1       2595.38       2516.98        21.24 o                         
  -1   3   1        140.97        133.45         1.96 o                         
   0   3   1         63.04         63.17         1.00 o                         
   1   3   1       1881.10       1931.95        16.33 o                         
   2   3   1       1118.49       1117.67        11.37 o                         
   3   3   1       1448.62       1539.60        13.76 o                         
   4   3   1         60.68         60.88         0.94 o                         
   5   3   1        220.67        212.71         2.25 o                         
   6   3   1        146.32        145.85         3.00 o                         
   7   3   1          2.97          4.85         2.05 o                         
   8   3   1          0.01         -1.30         6.16 o                         
  -8   4   1         16.59         14.07         1.94 o                         
  -7   4   1          1.30          3.58         1.08 o                         
  -6   4   1          0.28          1.12         0.82 o                         
  -5   4   1          2.13          2.44         0.69 o                         
  -4   4   1         13.32          8.12         0.57 o                         
  -3   4   1        121.12        126.50         1.38 o                         
  -2   4   1         20.49         22.37         0.54 o                         
  -1   4   1        157.69        162.21         1.73 o                         
   0   4   1        896.89        900.89         7.66 o                         
   1   4   1        351.53        324.23         4.29 o                         
   2   4   1        590.30        574.11         5.46 o                         
   3   4   1          6.14         11.26         0.51 o                         
   4   4   1         87.13         96.00         1.22 o                         
   5   4   1          5.16          6.32         0.76 o                         
   6   4   1          8.35          8.66         1.74 o                         
   7   4   1         57.10         58.11         2.67 o                         
   8   4   1         22.97         26.01         3.06 o                         
  -8   5   1          5.49          4.40         1.85 o                         
  -7   5   1          0.10         -0.52         1.15 o                         
  -6   5   1          7.96          6.92         0.97 o                         
  -5   5   1         50.62         52.52         0.98 o                         
  -4   5   1        218.61        226.95         2.23 o                         
  -3   5   1        401.73        426.50         3.61 o                         
  -2   5   1       1266.78       1321.52        11.66 o                         
  -1   5   1       1717.52       1631.35        12.59 o                         
   0   5   1       9310.97       8942.62        70.16 o                         
   1   5   1         58.50         55.08         0.73 o                         
   2   5   1        253.86        248.85         2.65 o                         
   3   5   1        104.06        114.72         1.25 o                         
   4   5   1         24.34         31.13         0.76 o                         
   5   5   1        235.26        229.05         2.91 o                         
   6   5   1         21.18         24.94         1.93 o                         
   7   5   1          3.01          2.40         1.51 o                         
   8   5   1          0.14          1.95         1.93 o                         
  -8   6   1          7.70          8.82         1.61 o                         
  -7   6   1          1.65          4.61         1.32 o                         
  -6   6   1         29.69         26.37         1.09 o                         
  -5   6   1        106.56        111.30         1.41 o                         
  -4   6   1        257.27        280.44         2.67 o                         
  -3   6   1         95.23        121.21         1.40 o                         
  -2   6   1        370.82        376.72         3.35 o                         
  -1   6   1        365.78        354.22         2.69 o                         
   0   6   1        358.61        347.98         2.97 o                         
   1   6   1       1304.09       1263.81         9.77 o                         
   2   6   1       1635.59       1729.43        15.89 o                         
   3   6   1         49.36         60.37         0.90 o                         
   4   6   1         16.00         15.59         0.54 o                         
   5   6   1        163.74        170.55         3.44 o                         
   6   6   1         66.59         66.65         1.98 o                         
   7   6   1          4.97          3.24         1.55 o                         
   8   6   1          0.79         -0.40         1.99 o                         
  -8   7   1          8.40         12.44         1.65 o                         
  -7   7   1         36.86         33.83         1.48 o                         
  -6   7   1         14.01         14.15         0.93 o                         
  -5   7   1         58.75         50.98         1.17 o                         
  -4   7   1         50.50         47.24         0.77 o                         
  -3   7   1        135.76        129.08         1.38 o                         
  -2   7   1         76.56         72.34         0.93 o                         
  -1   7   1       1304.91       1287.77         9.18 o                         
   0   7   1        140.50        146.34         1.29 o                         
   1   7   1          0.01         -0.30         0.35 o                         
   2   7   1        579.76        592.49         6.20 o                         
   3   7   1        135.37        141.99         1.50 o                         
   4   7   1         48.69         47.19         0.78 o                         
   5   7   1        216.11        196.73         2.45 o                         
   6   7   1          2.27          0.32         1.34 o                         
   7   7   1         21.89         18.18         1.55 o                         
   8   7   1          5.43          7.23         2.70 o                         
  -8   8   1          1.04          0.78         2.56 o                         
  -7   8   1         20.31         17.36         1.26 o                         
  -6   8   1        123.65        119.97         1.77 o                         
  -5   8   1         12.74         17.50         0.85 o                         
  -4   8   1         68.25         75.89         0.94 o                         
  -3   8   1         96.45        100.20         1.10 o                         
  -2   8   1        198.98        208.60         1.72 o                         
  -1   8   1          4.79          6.78         0.30 o                         
   0   8   1        225.50        224.92         1.89 o                         
   1   8   1         60.72         52.72         0.70 o                         
   2   8   1        551.97        581.32         7.98 o                         
   3   8   1        309.16        339.98         3.01 o                         
   4   8   1          1.91          1.27         0.45 o                         
   5   8   1          0.00          0.04         0.65 o                         
   6   8   1        414.74        387.37         6.12 o                         
   7   8   1          0.06         -0.30         1.43 o                         
   8   8   1          0.02          2.40         2.32 o                         
  -8   9   1          8.22         12.32         4.02 o                         
  -7   9   1          0.85         -0.69         1.25 o                         
  -6   9   1        142.99        145.10         2.03 o                         
  -5   9   1         27.29         26.50         0.93 o                         
  -4   9   1         56.28         54.05         0.83 o                         
  -3   9   1          6.94          6.83         0.43 o                         
  -2   9   1         35.61         45.37         0.93 o                         
  -1   9   1          7.44          9.93         0.34 o                         
   0   9   1        325.76        318.73         2.61 o                         
   1   9   1        379.77        378.81         3.26 o                         
   2   9   1        140.83        144.00         1.44 o                         
   3   9   1          1.26          2.11         0.51 o                         
   4   9   1         64.87         64.02         0.96 o                         
   5   9   1         85.44         81.37         1.79 o                         
   6   9   1          0.08          0.57         1.38 o                         
   7   9   1          2.09          2.07         1.45 o                         
   8   9   1         19.98         25.86         4.17 o                         
  -8  10   1          0.00          2.35         3.90 o                         
  -7  10   1         61.18         64.35         2.07 o                         
  -6  10   1          4.24          6.49         1.00 o                         
  -5  10   1          0.64          0.07         0.73 o                         
  -4  10   1          0.09         -0.03         0.49 o                         
  -3  10   1         16.86         12.58         0.49 o                         
  -2  10   1          0.00         -0.08         0.33 o                         
  -1  10   1        141.70        162.62         1.31 o                         
   0  10   1        465.69        485.55         4.28 o                         
   1  10   1        270.00        267.99         2.19 o                         
   2  10   1        472.52        495.66         4.27 o                         
   3  10   1          2.95          1.61         0.50 o                         
   4  10   1         21.89         26.72         0.77 o                         
   5  10   1          1.66          1.60         0.66 o                         
   6  10   1         18.80         15.02         1.54 o                         
   7  10   1          0.83         -1.52         1.52 o                         
   8  10   1          5.33          5.78         2.36 o                         
  -8  11   1          7.50         11.74         3.99 o                         
  -7  11   1         28.11         29.19         1.80 o                         
  -6  11   1          1.04          0.32         0.93 o                         
  -5  11   1         12.14          8.91         0.74 o                         
  -4  11   1         45.42         43.70         0.77 o                         
  -3  11   1         34.91         42.78         0.82 o                         
  -2  11   1        202.70        219.37         1.74 o                         
  -1  11   1        271.01        298.34         2.30 o                         
   0  11   1       1204.24       1322.79        10.56 o                         
   1  11   1        336.45        354.24         2.83 o                         
   2  11   1         33.85         35.94         0.65 o                         
   3  11   1         37.90         29.54         0.69 o                         
   4  11   1         15.62         15.50         0.73 o                         
   5  11   1         39.18         33.91         0.94 o                         
   6  11   1          0.54          1.19         1.19 o                         
   7  11   1          2.63          2.30         1.38 o                         
   8  11   1         51.79         59.68         3.10 o                         
  -8  12   1          4.00          7.10         4.27 o                         
  -7  12   1          0.00         -0.05         1.36 o                         
  -6  12   1         11.89         14.23         1.00 o                         
  -5  12   1          2.54          3.58         0.74 o                         
  -4  12   1        105.27         98.92         1.18 o                         
  -3  12   1        155.90        143.56         1.41 o                         
  -2  12   1          3.34          3.16         0.39 o                         
  -1  12   1       2646.99       2784.91        19.67 o                         
   0  12   1       1121.92       1188.45         9.52 o                         
   1  12   1        279.14        281.48         2.14 o                         
   2  12   1         46.09         47.80         0.75 o                         
   3  12   1          0.95          2.09         0.39 o                         
   4  12   1          1.98          1.81         0.70 o                         
   5  12   1          1.04          0.32         0.89 o                         
   6  12   1          1.75          0.96         1.34 o                         
   7  12   1          0.86          1.87         1.51 o                         
   8  12   1          0.01         -1.19         2.38 o                         
  -7  13   1          0.00          0.27         1.25 o                         
  -6  13   1         98.26         92.12         2.16 o                         
  -5  13   1         99.76         95.95         1.49 o                         
  -4  13   1          7.15          8.65         0.59 o                         
  -3  13   1         47.53         40.72         0.68 o                         
  -2  13   1        147.23        150.94         1.37 o                         
  -1  13   1        213.55        225.03         1.97 o                         
   0  13   1         37.92         47.39         0.69 o                         
   1  13   1        260.32        278.29         2.14 o                         
   2  13   1         24.02         19.74         0.55 o                         
   3  13   1         57.91         68.07         0.93 o                         
   4  13   1          3.92          3.10         0.70 o                         
   5  13   1         17.62         14.17         1.08 o                         
   6  13   1          0.29         -0.76         1.23 o                         
   7  13   1          7.33         10.36         1.62 o                         
   8  13   1          7.62         11.69         2.56 o                         
  -7  14   1          8.62         10.41         3.52 o                         
  -6  14   1        133.19        132.03         2.51 o                         
  -5  14   1          0.07          0.64         0.75 o                         
  -4  14   1          5.16          5.46         0.58 o                         
  -3  14   1        363.67        372.52         3.02 o                         
  -2  14   1          0.07         -0.10         0.40 o                         
  -1  14   1         44.34         47.51         0.91 o                         
   0  14   1        267.66        275.07         2.43 o                         
   1  14   1          8.01          8.20         0.43 o                         
   2  14   1          1.45          1.97         0.46 o                         
   3  14   1        127.82        129.64         1.53 o                         
   4  14   1         18.07         19.76         0.86 o                         
   5  14   1         42.25         37.34         1.51 o                         
   6  14   1          0.15          0.54         1.27 o                         
   7  14   1         21.52         25.86         2.63 o                         
  -7  15   1          5.21          9.58         3.23 o                         
  -6  15   1         39.86         38.41         1.69 o                         
  -5  15   1         21.21         22.11         0.87 o                         
  -4  15   1        333.45        336.82         3.05 o                         
  -3  15   1         18.19         17.29         0.57 o                         
  -2  15   1         21.31         20.45         0.52 o                         
  -1  15   1          0.87          1.16         0.47 o                         
   0  15   1        200.41        203.23         1.93 o                         
   1  15   1         74.66         73.76         0.86 o                         
   2  15   1         50.22         51.60         0.77 o                         
   3  15   1        101.73         98.49         1.20 o                         
   4  15   1        249.11        234.48         3.88 o                         
   5  15   1         77.16         72.23         1.78 o                         
   6  15   1         34.87         34.53         1.56 o                         
   7  15   1          3.77          7.66         1.80 o                         
  -7  16   1          7.46          6.73         2.36 o                         
  -6  16   1          7.75          6.92         1.14 o                         
  -5  16   1         49.01         50.17         1.08 o                         
  -4  16   1        493.33        474.46         4.27 o                         
  -3  16   1        116.97        111.23         1.25 o                         
  -2  16   1         11.29          9.80         0.48 o                         
  -1  16   1         19.98         24.12         0.64 o                         
   0  16   1          4.24          5.08         0.42 o                         
   1  16   1         41.93         34.99         0.62 o                         
   2  16   1        130.25        126.39         1.29 o                         
   3  16   1        744.58        699.64         5.69 o                         
   4  16   1         64.67         67.81         1.66 o                         
   5  16   1        179.77        167.86         3.48 o                         
   6  16   1          0.44         -1.58         1.58 o                         
   7  16   1          0.92          1.34         1.90 o                         
  -7  17   1          0.07          0.08         2.44 o                         
  -6  17   1         28.45         37.29         1.67 o                         
  -5  17   1          1.08          2.39         0.81 o                         
  -4  17   1        582.50        581.97         5.15 o                         
  -3  17   1          0.70          0.67         0.62 o                         
  -2  17   1        101.00         98.34         1.17 o                         
  -1  17   1          0.12          0.05         0.54 o                         
   0  17   1          3.89          4.63         0.44 o                         
   1  17   1        182.18        178.17         1.58 o                         
   2  17   1        385.58        365.34         2.99 o                         
   3  17   1       1535.96       1517.40        12.67 o                         
   4  17   1          5.92          5.67         0.95 o                         
   5  17   1         45.72         42.45         2.14 o                         
   6  17   1         11.21         11.78         1.41 o                         
   7  17   1          0.27         -0.98         1.96 o                         
  -7  18   1         10.30         10.74         2.50 o                         
  -6  18   1          6.08          7.53         1.88 o                         
  -5  18   1         24.23         25.18         1.04 o                         
  -4  18   1        318.81        318.65         3.05 o                         
  -3  18   1          2.06          1.41         0.60 o                         
  -2  18   1        368.29        370.47         3.17 o                         
  -1  18   1          2.18          1.60         0.57 o                         
   0  18   1          0.22          0.10         0.44 o                         
   1  18   1        104.77        103.21         1.07 o                         
   2  18   1         40.40         41.18         0.79 o                         
   3  18   1        413.22        415.63         4.30 o                         
   4  18   1         52.69         49.58         1.33 o                         
   5  18   1          0.00          0.26         1.18 o                         
   6  18   1          2.41          2.49         1.45 o                         
   7  18   1          7.46          3.47         2.01 o                         
  -6  19   1         36.38         38.76         2.30 o                         
  -5  19   1         97.29         99.10         2.34 o                         
  -4  19   1         63.08         62.86         1.18 o                         
  -3  19   1        878.78        867.66         8.29 o                         
  -2  19   1       1148.02       1135.32         9.91 o                         
  -1  19   1         10.07         10.85         0.60 o                         
   0  19   1        174.71        184.26         1.61 o                         
   1  19   1          6.80          5.54         0.45 o                         
   2  19   1        261.21        256.80         2.56 o                         
   3  19   1         56.77         55.81         1.48 o                         
   4  19   1          3.93          3.37         0.70 o                         
   5  19   1          0.05          1.19         1.29 o                         
   6  19   1         18.36         20.73         1.56 o                         
  -6  20   1          9.44          9.68         2.02 o                         
  -5  20   1          1.89          2.20         1.03 o                         
  -4  20   1         35.02         30.66         1.00 o                         
  -3  20   1        502.83        498.75         6.54 o                         
  -2  20   1          0.11          0.05         0.78 o                         
  -1  20   1        142.91        138.05         1.47 o                         
   0  20   1         14.98         12.87         0.59 o                         
   1  20   1         32.89         29.42         0.60 o                         
   2  20   1       1597.87       1590.64        13.32 o                         
   3  20   1         32.87         34.55         1.12 o                         
   4  20   1        120.53        120.51         2.23 o                         
   5  20   1          3.15          2.80         1.37 o                         
   6  20   1          1.68          3.84         1.51 o                         
  -6  21   1         11.83         20.63         3.54 o                         
  -5  21   1          0.56          1.26         1.25 o                         
  -4  21   1         69.60         71.51         1.34 o                         
  -3  21   1        185.22        181.35         2.63 o                         
  -2  21   1         71.74         74.91         1.39 o                         
  -1  21   1          5.66          6.63         0.66 o                         
   0  21   1         67.77         67.48         0.91 o                         
   1  21   1        216.63        195.37         1.78 o                         
   2  21   1       1065.62       1057.75         9.73 o                         
   3  21   1        158.58        167.07         2.42 o                         
   4  21   1         25.30         23.75         1.44 o                         
   5  21   1          1.82          3.83         1.40 o                         
   6  21   1         81.07         93.37         3.26 o                         
  -6  22   1          0.00          2.13         3.06 o                         
  -5  22   1          2.99          4.12         1.87 o                         
  -4  22   1          4.37          3.29         1.15 o                         
  -3  22   1         77.16         79.30         2.38 o                         
  -2  22   1         28.52         27.92         1.29 o                         
  -1  22   1          0.93          1.36         0.68 o                         
   0  22   1          2.56          1.96         0.62 o                         
   1  22   1        128.31        124.66         1.34 o                         
   2  22   1        216.27        206.30         2.81 o                         
   3  22   1         91.63         94.12         1.78 o                         
   4  22   1          2.16          4.52         1.34 o                         
   5  22   1          3.35          3.27         1.43 o                         
   6  22   1         12.60         24.16         1.93 o                         
  -6  23   1          0.22         -3.99         3.99 o                         
  -5  23   1          0.17          0.66         1.93 o                         
  -4  23   1          8.72          7.96         1.14 o                         
  -3  23   1        253.40        256.76         4.69 o                         
  -2  23   1          8.30          7.18         1.16 o                         
  -1  23   1          4.09          3.33         0.73 o                         
   0  23   1          7.33          7.75         0.64 o                         
   1  23   1         47.98         55.12         1.43 o                         
   2  23   1         59.22         58.73         1.82 o                         
   3  23   1         23.93         26.47         1.38 o                         
   4  23   1         12.28         14.26         2.10 o                         
   5  23   1         14.25         16.53         1.69 o                         
   6  23   1         34.75         36.46         2.64 o                         
  -6  24   1          0.11          4.11         4.09 o                         
  -5  24   1         12.88         11.62         2.01 o                         
  -4  24   1          5.95          7.39         1.94 o                         
  -3  24   1         59.74         57.99         1.91 o                         
  -2  24   1        169.03        165.38         2.87 o                         
  -1  24   1         69.78         63.40         1.42 o                         
   0  24   1         13.45          9.89         0.74 o                         
   1  24   1        256.25        229.54         3.06 o                         
   2  24   1        110.77        116.84         2.26 o                         
   3  24   1          3.02          1.80         1.26 o                         
   4  24   1          5.94          6.58         1.51 o                         
   5  24   1         10.97         15.21         2.45 o                         
  -6  25   1         10.98          7.59         4.27 o                         
  -5  25   1         11.76          4.88         3.11 o                         
  -4  25   1          1.34          1.48         1.27 o                         
  -3  25   1         15.77         19.05         1.38 o                         
  -2  25   1         55.24         58.26         1.98 o                         
  -1  25   1         58.34         46.83         1.18 o                         
   0  25   1        178.13        151.42         2.07 o                         
   1  25   1         18.22         14.80         1.18 o                         
   2  25   1         10.86         12.08         1.31 o                         
   3  25   1          6.59          5.95         1.41 o                         
   4  25   1         13.52         14.37         1.57 o                         
   5  25   1          0.18         -0.69         2.04 o                         
  -5  26   1         10.25         11.75         4.22 o                         
  -4  26   1          0.26          2.92         2.70 o                         
  -3  26   1         31.85         34.35         1.58 o                         
  -2  26   1         95.42         91.38         2.11 o                         
  -1  26   1        255.26        233.47         3.19 o                         
   0  26   1        110.93         98.20         1.80 o                         
   1  26   1          0.83          1.22         1.11 o                         
   2  26   1          0.32         -1.01         1.36 o                         
   3  26   1         45.35         53.38         1.89 o                         
   4  26   1          6.68          7.36         1.75 o                         
   5  26   1          5.12          1.25         2.08 o                         
  -5  27   1         44.88         48.38         5.19 o                         
  -4  27   1          0.05         -0.27         3.00 o                         
  -3  27   1         14.05         10.37         1.92 o                         
  -2  27   1          8.38          4.96         1.26 o                         
  -1  27   1          9.15          7.89         1.24 o                         
   0  27   1          2.10          4.13         1.16 o                         
   1  27   1          0.09         -0.19         1.31 o                         
   2  27   1          0.58          1.60         1.37 o                         
   3  27   1         15.52         11.33         1.58 o                         
   4  27   1          0.62         -0.12         1.67 o                         
  -5  28   1          6.68         11.61         4.52 o                         
  -4  28   1         22.13         21.11         4.54 o                         
  -3  28   1          7.03          7.83         1.68 o                         
  -2  28   1          3.46          2.81         1.49 o                         
  -1  28   1          1.18          0.20         1.25 o                         
   0  28   1         23.89         21.08         1.41 o                         
   1  28   1         53.23         51.62         1.82 o                         
   2  28   1         35.95         38.78         1.90 o                         
   3  28   1          4.30          3.54         1.59 o                         
   4  28   1         30.70         34.94         2.17 o                         
  -4  29   1         38.35         34.58         5.12 o                         
  -3  29   1          4.07          6.68         2.27 o                         
  -2  29   1         85.73         88.46         2.42 o                         
  -1  29   1          1.92          1.41         1.83 o                         
   0  29   1          8.78          6.69         1.66 o                         
   1  29   1         11.18         10.12         1.41 o                         
   2  29   1          1.89          1.52         1.47 o                         
   3  29   1          0.74         -1.84         1.84 o                         
   4  29   1          0.01          0.66         2.54 o                         
  -4  30   1         28.30         40.06         5.49 o                         
  -3  30   1         14.31         14.48         2.71 o                         
  -2  30   1          0.01          0.24         1.63 o                         
  -1  30   1          5.10          5.97         1.62 o                         
   0  30   1          6.39          3.71         1.92 o                         
   1  30   1          4.23          3.54         1.68 o                         
   2  30   1          2.27          2.39         1.90 o                         
   3  30   1         49.02         60.44         3.20 o                         
  -3  31   1          3.05          0.35         4.41 o                         
  -2  31   1          0.10         -0.91         2.49 o                         
  -1  31   1          5.51          4.51         1.68 o                         
   0  31   1         65.56         70.48         2.70 o                         
   1  31   1         10.28          9.19         1.82 o                         
   2  31   1          4.58          4.61         1.99 o                         
   3  31   1         18.57         26.26         4.58 o                         
  -2  32   1         11.88         15.17         3.79 o                         
  -1  32   1         18.13         16.53         2.03 o                         
   0  32   1          0.55          1.58         2.09 o                         
   1  32   1          1.46          4.71         2.18 o                         
   2  32   1          0.01          5.16         2.39 o                         
   3  32   1         27.21         28.38         3.76 o                         
  -1  33   1         19.83         25.90         4.00 o                         
   0  33   1          0.88         -0.23         2.40 o                         
   1  33   1          9.54         12.00         2.53 o                         
   2  33   1          3.20          5.95         2.65 o                         
   0  34   1          0.37          2.54         2.56 o                         
   1  34   1          9.18         11.98         2.69 o                         
   2  34   1         33.42         40.25         4.35 o                         
  -8   0   2          6.96          2.19         4.48 o                         
  -7   0   2        115.55        125.03         3.78 o                         
  -6   0   2         17.39         15.22         1.17 o                         
  -5   0   2        431.46        423.36         5.55 o                         
  -4   0   2        143.22        143.09         1.88 o                         
  -3   0   2        593.68        595.01         6.52 o                         
  -2   0   2        982.38        968.38        12.30 o                         
  -1   0   2      17313.30      17142.29       190.33 o                         
   0   0   2       3620.47       3552.04        49.97 o                         
   1   0   2       6147.80       6133.69        86.16 o                         
   2   0   2        159.35        148.90         2.21 o                         
   3   0   2        404.01        402.03         4.62 o                         
   4   0   2         43.77         42.15         2.13 o                         
   5   0   2        120.25        112.81         3.42 o                         
   6   0   2         86.97         81.54         2.66 o                         
   7   0   2         43.23         46.33         3.58 o                         
  -8   1   2          5.16          7.54         3.18 o                         
  -7   1   2         26.79         22.34         1.33 o                         
  -6   1   2        158.33        150.63         1.75 o                         
  -5   1   2         15.56         16.68         0.71 o                         
  -4   1   2          3.25          6.71         0.48 o                         
  -3   1   2          0.02          1.22         0.38 o                         
  -2   1   2         22.35         21.40         0.45 o                         
  -1   1   2        688.23        661.61         5.09 o                         
   0   1   2       6553.09       6462.07        56.17 o                         
   1   1   2       1210.66       1169.83        10.78 o                         
   2   1   2         18.27         18.11         0.83 o                         
   3   1   2         69.98         66.62         0.93 o                         
   4   1   2          0.75          2.18         0.72 o                         
   5   1   2        262.58        242.94         4.14 o                         
   6   1   2          0.92          1.72         1.18 o                         
   7   1   2          0.69          0.78         1.61 o                         
  -8   2   2          5.66          7.30         3.20 o                         
  -7   2   2         26.22         25.59         1.89 o                         
  -6   2   2         32.53         33.05         1.17 o                         
  -5   2   2        301.36        296.87         2.68 o                         
  -4   2   2        173.41        164.97         1.65 o                         
  -3   2   2         46.47         55.70         0.69 o                         
  -2   2   2       1854.98       1878.17        14.81 o                         
  -1   2   2      16979.88      16257.55       119.68 o                         
   0   2   2       5972.57       5791.38        52.58 o                         
   1   2   2        610.47        605.70         5.93 o                         
   2   2   2         76.06         74.42         1.62 o                         
   3   2   2        230.54        236.01         2.11 o                         
   4   2   2         10.01          6.37         0.76 o                         
   5   2   2        223.96        212.47         3.59 o                         
   6   2   2         20.51         22.35         1.32 o                         
   7   2   2          9.44          9.84         1.90 o                         
  -8   3   2          2.13          4.38         4.59 o                         
  -7   3   2        177.88        175.35         3.09 o                         
  -6   3   2          1.63          2.38         0.79 o                         
  -5   3   2         37.86         37.04         0.82 o                         
  -4   3   2        292.04        299.50         2.68 o                         
  -3   3   2         27.67         32.28         0.72 o                         
  -2   3   2          8.66         11.06         0.36 o                         
  -1   3   2       1249.42       1214.63        11.11 o                         
   0   3   2         65.18         70.44         0.89 o                         
   1   3   2        583.51        581.69         5.02 o                         
   2   3   2         39.15         46.17         0.94 o                         
   3   3   2        181.89        194.57         2.25 o                         
   4   3   2         67.12         67.02         1.48 o                         
   5   3   2        826.86        821.99        11.35 o                         
   6   3   2         64.03         63.63         2.07 o                         
   7   3   2          4.43          3.03         1.75 o                         
  -8   4   2          0.88         10.70         5.03 o                         
  -7   4   2         14.54         15.33         1.31 o                         
  -6   4   2          0.28          0.85         0.99 o                         
  -5   4   2        168.19        180.73         1.95 o                         
  -4   4   2        152.15        156.40         1.78 o                         
  -3   4   2        101.48        105.16         1.04 o                         
  -2   4   2        162.03        150.77         1.29 o                         
  -1   4   2       1932.28       1878.25        16.48 o                         
   0   4   2        647.97        621.17         5.41 o                         
   1   4   2        454.61        465.46         3.96 o                         
   2   4   2       1072.34       1094.74         9.40 o                         
   3   4   2         51.66         50.20         0.98 o                         
   4   4   2        582.51        533.33         5.06 o                         
   5   4   2        597.31        609.91         9.46 o                         
   6   4   2          3.00          2.83         1.14 o                         
   7   4   2         46.71         43.75         2.61 o                         
  -8   5   2          6.69         15.55         5.05 o                         
  -7   5   2         93.46         89.07         2.02 o                         
  -6   5   2          7.92          9.11         0.87 o                         
  -5   5   2          6.95          7.77         0.69 o                         
  -4   5   2        126.58        122.48         1.31 o                         
  -3   5   2          0.20          0.76         0.40 o                         
  -2   5   2         41.36         45.34         0.70 o                         
  -1   5   2       1825.66       1768.80        16.11 o                         
   0   5   2       3819.39       3720.83        28.36 o                         
   1   5   2        984.08       1000.29         8.56 o                         
   2   5   2       1421.64       1449.73        12.89 o                         
   3   5   2         23.29         25.59         0.77 o                         
   4   5   2        142.46        126.52         1.50 o                         
   5   5   2        204.36        192.83         2.68 o                         
   6   5   2         88.07         88.77         1.89 o                         
   7   5   2          0.75         -0.38         1.40 o                         
  -8   6   2         40.11         40.54         4.03 o                         
  -7   6   2        111.33        113.38         2.28 o                         
  -6   6   2         15.29         13.66         0.95 o                         
  -5   6   2          0.99          0.70         0.68 o                         
  -4   6   2        136.54        145.32         1.49 o                         
  -3   6   2         99.69        111.03         1.21 o                         
  -2   6   2         16.02         24.01         0.51 o                         
  -1   6   2       1305.97       1312.54        12.06 o                         
   0   6   2        805.46        787.48         5.80 o                         
   1   6   2         59.27         61.72         0.74 o                         
   2   6   2          7.96          6.93         0.55 o                         
   3   6   2         72.26         77.00         1.14 o                         
   4   6   2        212.42        203.68         2.21 o                         
   5   6   2         16.22         12.66         0.89 o                         
   6   6   2        125.96        130.49         4.07 o                         
   7   6   2         17.91         16.89         1.49 o                         
  -8   7   2          4.10          3.76         3.49 o                         
  -7   7   2          1.28          3.24         1.01 o                         
  -6   7   2          9.48         10.94         1.05 o                         
  -5   7   2          2.15          2.38         0.79 o                         
  -4   7   2        293.96        296.26         2.89 o                         
  -3   7   2        751.30        810.03         6.55 o                         
  -2   7   2         72.14         73.60         0.88 o                         
  -1   7   2          0.25          0.24         0.40 o                         
   0   7   2         72.60         82.06         1.10 o                         
   1   7   2         10.31         11.92         0.36 o                         
   2   7   2       2004.54       2111.67        35.92 o                         
   3   7   2         48.15         51.20         1.05 o                         
   4   7   2         53.89         53.73         0.98 o                         
   5   7   2          0.89          0.89         1.04 o                         
   6   7   2          1.11          1.48         1.24 o                         
   7   7   2          4.97          3.59         1.45 o                         
  -8   8   2          3.12          0.72         2.11 o                         
  -7   8   2          2.83          1.35         1.22 o                         
  -6   8   2         34.99         35.68         1.10 o                         
  -5   8   2          7.42          9.15         0.67 o                         
  -4   8   2          7.58          7.43         0.50 o                         
  -3   8   2         31.80         39.39         0.59 o                         
  -2   8   2       1146.49       1212.03         9.66 o                         
  -1   8   2        300.22        330.45         2.57 o                         
   0   8   2          0.84          0.96         0.36 o                         
   1   8   2        442.87        505.46         3.82 o                         
   2   8   2         50.45         70.73         1.05 o                         
   3   8   2        479.88        522.11         4.95 o                         
   4   8   2          0.08          0.40         0.65 o                         
   5   8   2          0.28          0.39         1.03 o                         
   6   8   2         10.41         10.76         1.31 o                         
   7   8   2          5.80          3.53         1.47 o                         
  -8   9   2         10.45         10.06         2.57 o                         
  -7   9   2         16.86         16.02         1.10 o                         
  -6   9   2        124.37        129.46         1.86 o                         
  -5   9   2         48.15         45.24         0.95 o                         
  -4   9   2        141.44        159.67         1.58 o                         
  -3   9   2         69.26         69.56         0.94 o                         
  -2   9   2          4.59          8.67         0.37 o                         
  -1   9   2          2.18          1.41         0.28 o                         
   0   9   2        388.70        420.39         3.41 o                         
   1   9   2        257.20        250.19         2.01 o                         
   2   9   2        456.08        487.26         7.57 o                         
   3   9   2          1.25          3.02         0.57 o                         
   4   9   2         41.14         41.32         0.88 o                         
   5   9   2          0.20         -0.74         1.03 o                         
   6   9   2         19.29         18.97         1.70 o                         
   7   9   2          6.07          2.53         1.51 o                         
  -8  10   2          1.72         -0.12         2.97 o                         
  -7  10   2          6.83          3.49         2.52 o                         
  -6  10   2          7.68          7.92         0.96 o                         
  -5  10   2         44.14         38.52         0.94 o                         
  -4  10   2         79.97         86.95         1.11 o                         
  -3  10   2          7.11          7.61         0.40 o                         
  -2  10   2        166.58        187.05         1.65 o                         
  -1  10   2        270.65        285.28         2.19 o                         
   0  10   2         73.10         73.63         0.85 o                         
   1  10   2         61.94         56.78         0.68 o                         
   2  10   2        361.64        391.89         3.91 o                         
   3  10   2          7.83          6.55         0.51 o                         
   4  10   2         10.14         10.65         0.73 o                         
   5  10   2        144.10        131.85         2.11 o                         
   6  10   2          3.47          2.90         1.27 o                         
   7  10   2          3.20          0.89         1.41 o                         
  -8  11   2          0.63         -2.04         3.06 o                         
  -7  11   2         20.03         17.49         2.00 o                         
  -6  11   2          2.77          1.39         0.85 o                         
  -5  11   2         89.26         91.86         1.37 o                         
  -4  11   2          0.04         -0.41         0.46 o                         
  -3  11   2         80.98         74.43         1.00 o                         
  -2  11   2         12.89         12.25         0.48 o                         
  -1  11   2          8.81         11.77         0.36 o                         
   0  11   2        517.99        534.69         4.30 o                         
   1  11   2        601.43        635.90         5.83 o                         
   2  11   2         91.32         92.17         1.24 o                         
   3  11   2        451.06        464.57         4.00 o                         
   4  11   2         88.92         92.05         1.45 o                         
   5  11   2        100.10         80.20         1.63 o                         
   6  11   2          8.36          9.16         1.33 o                         
   7  11   2          3.09          6.37         1.43 o                         
  -8  12   2         15.21         21.29         4.24 o                         
  -7  12   2          5.68          5.05         1.83 o                         
  -6  12   2         10.10         12.08         0.95 o                         
  -5  12   2         11.26         13.54         1.06 o                         
  -4  12   2        317.77        320.81         2.61 o                         
  -3  12   2         31.92         30.23         0.68 o                         
  -2  12   2         48.97         46.07         0.61 o                         
  -1  12   2        129.49        156.39         1.33 o                         
   0  12   2         48.34         64.78         0.82 o                         
   1  12   2        130.67        137.75         1.67 o                         
   2  12   2         51.70         52.93         0.96 o                         
   3  12   2          3.01          3.08         0.56 o                         
   4  12   2         27.81         31.42         1.00 o                         
   5  12   2         52.19         49.35         1.50 o                         
   6  12   2          8.33          7.23         1.36 o                         
   7  12   2          0.02         -1.69         1.69 o                         
  -8  13   2          9.97          9.21         4.04 o                         
  -7  13   2          3.29          3.93         2.61 o                         
  -6  13   2         84.01         76.70         1.75 o                         
  -5  13   2          4.19          3.67         0.70 o                         
  -4  13   2         68.24         75.92         0.99 o                         
  -3  13   2        364.79        358.02         3.05 o                         
  -2  13   2        289.56        295.80         2.33 o                         
  -1  13   2         56.63         56.88         0.69 o                         
   0  13   2        413.43        462.50         3.91 o                         
   1  13   2         19.40         16.25         0.62 o                         
   2  13   2         16.46         16.11         0.57 o                         
   3  13   2         41.54         43.66         0.87 o                         
   4  13   2        113.59        115.80         1.76 o                         
   5  13   2         31.02         23.40         1.26 o                         
   6  13   2         24.66         19.34         1.40 o                         
   7  13   2         35.96         39.18         2.18 o                         
  -7  14   2         29.90         33.98         2.96 o                         
  -6  14   2          5.18          4.30         1.10 o                         
  -5  14   2        206.49        191.14         2.29 o                         
  -4  14   2          4.15          6.38         0.55 o                         
  -3  14   2         21.47         20.35         0.55 o                         
  -2  14   2          2.54          7.21         0.42 o                         
  -1  14   2        240.85        264.54         2.10 o                         
   0  14   2         55.66         58.72         1.18 o                         
   1  14   2        350.62        350.56         3.30 o                         
   2  14   2        111.24        106.55         1.23 o                         
   3  14   2        234.80        219.68         2.25 o                         
   4  14   2         31.58         28.44         1.55 o                         
   5  14   2          3.60          3.00         1.24 o                         
   6  14   2         30.31         26.64         1.50 o                         
   7  14   2          4.17          4.44         1.87 o                         
  -7  15   2          0.15         -1.41         3.20 o                         
  -6  15   2         18.36         13.50         1.57 o                         
  -5  15   2          0.45          0.36         0.70 o                         
  -4  15   2         70.83         67.73         1.03 o                         
  -3  15   2        178.21        180.37         1.69 o                         
  -2  15   2        174.58        181.93         1.50 o                         
  -1  15   2        306.52        302.87         2.41 o                         
   0  15   2         56.32         52.25         0.89 o                         
   1  15   2         13.55         13.83         0.65 o                         
   2  15   2        436.21        398.62         3.37 o                         
   3  15   2          0.01          0.15         0.64 o                         
   4  15   2         55.64         54.68         1.40 o                         
   5  15   2         10.63          6.26         1.29 o                         
   6  15   2         30.27         27.05         1.92 o                         
   7  15   2          0.39          1.35         2.08 o                         
  -6  16   2          0.00          0.00         1.53 o                         
  -5  16   2         35.55         30.89         1.02 o                         
  -4  16   2        311.09        306.55         3.04 o                         
  -3  16   2         97.08         97.47         1.14 o                         
  -2  16   2        583.23        570.83         4.10 o                         
  -1  16   2        312.66        316.16         2.57 o                         
   0  16   2        321.87        357.78         3.48 o                         
   1  16   2         65.13         71.24         0.98 o                         
   2  16   2          6.65          7.17         0.53 o                         
   3  16   2         89.16         90.17         1.51 o                         
   4  16   2         77.71         79.78         2.12 o                         
   5  16   2          4.42          4.73         1.30 o                         
   6  16   2         37.97         43.34         1.71 o                         
   7  16   2          7.12         12.29         2.51 o                         
  -6  17   2         46.23         54.63         2.22 o                         
  -5  17   2          1.25          1.55         0.81 o                         
  -4  17   2         22.65         24.08         0.80 o                         
  -3  17   2        690.04        688.66         5.44 o                         
  -2  17   2         60.52         66.48         0.85 o                         
  -1  17   2          1.37          2.05         0.45 o                         
   0  17   2        328.30        335.24         3.31 o                         
   1  17   2        239.56        241.40         2.24 o                         
   2  17   2        256.37        246.49         2.39 o                         
   3  17   2        218.50        211.58         3.99 o                         
   4  17   2        107.32         95.08         2.04 o                         
   5  17   2         12.83          9.36         1.35 o                         
   6  17   2          5.89          4.79         1.50 o                         
   7  17   2          0.66          2.77         2.38 o                         
  -6  18   2         10.19         10.03         2.33 o                         
  -5  18   2         48.19         45.50         1.22 o                         
  -4  18   2         61.98         65.61         1.09 o                         
  -3  18   2          9.14          9.08         0.64 o                         
  -2  18   2        100.78         87.25         1.03 o                         
  -1  18   2          9.05          6.97         0.51 o                         
   0  18   2         10.73         10.46         0.66 o                         
   1  18   2         88.02         89.70         1.12 o                         
   2  18   2        178.62        175.26         1.98 o                         
   3  18   2         25.38         26.47         1.25 o                         
   4  18   2        124.85        111.48         2.01 o                         
   5  18   2         24.18         19.54         1.44 o                         
   6  18   2          2.92          4.72         1.57 o                         
   7  18   2          0.06          1.89         2.39 o                         
  -6  19   2         64.08         63.02         2.73 o                         
  -5  19   2          3.66          2.20         1.25 o                         
  -4  19   2          1.07         -0.04         0.69 o                         
  -3  19   2         24.80         26.08         1.01 o                         
  -2  19   2         61.98         63.61         1.69 o                         
  -1  19   2        106.11        100.46         1.31 o                         
   0  19   2        223.56        235.20         2.26 o                         
   1  19   2        193.79        172.40         1.72 o                         
   2  19   2        132.24        126.93         1.71 o                         
   3  19   2          0.00         -0.62         1.13 o                         
   4  19   2         68.24         60.55         1.98 o                         
   5  19   2         18.55         23.03         1.52 o                         
   6  19   2          1.69          5.09         1.89 o                         
  -6  20   2          5.43          9.06         2.35 o                         
  -5  20   2         76.70         75.99         3.82 o                         
  -4  20   2         34.37         35.76         1.12 o                         
  -3  20   2          7.88          7.80         0.81 o                         
  -2  20   2         70.48         68.84         1.30 o                         
  -1  20   2          7.68          4.50         0.47 o                         
   0  20   2          0.84          0.49         0.62 o                         
   1  20   2          0.82          0.99         0.66 o                         
   2  20   2        151.75        145.38         2.45 o                         
   3  20   2         25.29         28.44         1.56 o                         
   4  20   2         42.75         41.22         3.26 o                         
   5  20   2         12.20         15.11         1.50 o                         
   6  20   2         15.45         16.86         1.83 o                         
  -6  21   2         10.35          5.77         3.37 o                         
  -5  21   2          1.80          2.51         1.54 o                         
  -4  21   2          2.80          4.28         0.86 o                         
  -3  21   2        156.66        144.21         2.39 o                         
  -2  21   2         36.56         36.02         1.17 o                         
  -1  21   2          1.30          0.73         0.45 o                         
   0  21   2          7.29          5.02         0.85 o                         
   1  21   2         12.47          8.98         0.79 o                         
   2  21   2        150.32        148.22         2.74 o                         
   3  21   2         20.22         24.50         1.90 o                         
   4  21   2         11.01         10.31         1.46 o                         
   5  21   2         48.33         48.59         2.01 o                         
   6  21   2          4.50          5.18         2.28 o                         
  -6  22   2         18.15         19.15         3.58 o                         
  -5  22   2        151.66        160.59         3.82 o                         
  -4  22   2         21.88         23.96         1.54 o                         
  -3  22   2          3.53          2.27         0.98 o                         
  -2  22   2        395.55        378.93         5.83 o                         
  -1  22   2        149.40        129.00         2.71 o                         
   0  22   2          0.00          0.20         0.82 o                         
   1  22   2         95.21        104.54         1.46 o                         
   2  22   2          0.54         -0.93         1.25 o                         
   3  22   2        579.43        580.53         7.33 o                         
   4  22   2         11.69         13.57         1.53 o                         
   5  22   2          0.14         -1.49         1.54 o                         
   6  22   2         18.35         21.11         2.54 o                         
  -6  23   2          1.75          0.60         4.27 o                         
  -5  23   2          6.47          6.88         1.99 o                         
  -4  23   2         10.08         11.13         1.85 o                         
  -3  23   2         63.74         64.15         1.74 o                         
  -2  23   2         59.37         51.24         1.49 o                         
  -1  23   2         12.57         10.40         1.15 o                         
   0  23   2        162.29        143.10         2.39 o                         
   1  23   2        116.27        112.34         1.73 o                         
   2  23   2         40.82         37.96         1.58 o                         
   3  23   2         89.74         91.36         2.30 o                         
   4  23   2          2.10          0.15         1.53 o                         
   5  23   2         25.49         31.64         2.41 o                         
   6  23   2          2.25          1.25         2.88 o                         
  -6  24   2         18.66         19.31         4.80 o                         
  -5  24   2          1.51          2.35         2.27 o                         
  -4  24   2         37.71         42.20         2.25 o                         
  -3  24   2         35.48         32.83         1.83 o                         
  -2  24   2          1.00          1.89         1.23 o                         
  -1  24   2         55.01         50.79         1.61 o                         
   0  24   2         37.19         38.41         1.31 o                         
   1  24   2        233.84        215.73         2.94 o                         
   2  24   2         38.10         34.16         1.59 o                         
   3  24   2          8.37         10.65         1.55 o                         
   4  24   2          7.15         13.47         1.63 o                         
   5  24   2          0.02          2.28         2.05 o                         
   6  24   2          0.52         -0.49         2.49 o                         
  -5  25   2          5.63          5.70         2.38 o                         
  -4  25   2          1.29          0.64         1.84 o                         
  -3  25   2         42.85         41.17         1.72 o                         
  -2  25   2          1.83          3.67         1.35 o                         
  -1  25   2         55.01         49.19         2.38 o                         
   0  25   2          0.43          2.00         1.07 o                         
   1  25   2         44.49         50.97         1.56 o                         
   2  25   2        156.48        154.00         3.81 o                         
   3  25   2         31.09         31.32         2.29 o                         
   4  25   2         32.17         34.65         1.84 o                         
   5  25   2         12.61         11.48         2.55 o                         
  -5  26   2          0.37          2.24         3.95 o                         
  -4  26   2          7.61          4.36         2.21 o                         
  -3  26   2         21.57         23.38         4.41 o                         
  -2  26   2          9.98         11.18         1.28 o                         
  -1  26   2          4.61          5.08         1.14 o                         
   0  26   2         26.13         30.59         1.33 o                         
   1  26   2          2.65          4.59         1.20 o                         
   2  26   2         12.18         13.30         1.45 o                         
   3  26   2          1.04          1.09         1.65 o                         
   4  26   2        115.88        137.25         2.90 o                         
   5  26   2          6.26          5.27         2.53 o                         
  -4  27   2         49.69         53.09         3.04 o                         
  -3  27   2         54.69         54.80         2.84 o                         
  -2  27   2          4.94          3.07         1.28 o                         
  -1  27   2          4.04          3.49         1.29 o                         
   0  27   2         11.75          9.45         1.29 o                         
   1  27   2          2.22          2.72         1.33 o                         
   2  27   2          0.23          2.47         1.45 o                         
   3  27   2        133.49        136.97         3.02 o                         
   4  27   2          5.49          8.43         1.94 o                         
   5  27   2          1.26          0.10         2.59 o                         
  -4  28   2         42.14         46.33         5.17 o                         
  -3  28   2         20.05         21.82         2.41 o                         
  -2  28   2         10.02          4.78         1.33 o                         
  -1  28   2          7.79          7.05         1.29 o                         
   0  28   2         23.00         25.89         1.58 o                         
   1  28   2          0.23          1.70         1.52 o                         
   2  28   2          2.70          4.70         1.61 o                         
   3  28   2         28.20         38.60         2.06 o                         
   4  28   2         13.35         17.71         2.75 o                         
  -4  29   2          8.70          9.72         4.48 o                         
  -3  29   2          0.00         -0.95         3.98 o                         
  -2  29   2          3.62          1.02         1.74 o                         
  -1  29   2          0.09          1.62         1.33 o                         
   0  29   2          2.62          5.00         1.49 o                         
   1  29   2          0.86          0.68         1.43 o                         
   2  29   2         19.13         25.63         1.85 o                         
   3  29   2          2.29          1.24         2.16 o                         
   4  29   2         30.34         36.61         3.09 o                         
  -4  30   2          1.24          8.52         4.55 o                         
  -3  30   2         59.65         54.52         5.49 o                         
  -2  30   2         23.90         32.97         2.45 o                         
  -1  30   2          7.90          8.15         1.60 o                         
   0  30   2         11.62          8.81         1.82 o                         
   1  30   2          0.77          3.40         1.63 o                         
   2  30   2          1.37          1.02         1.57 o                         
   3  30   2          4.63          4.85         2.29 o                         
   4  30   2          5.30          6.54         2.74 o                         
  -4  31   2          5.79          3.07         4.62 o                         
  -3  31   2        166.79        179.11         9.30 o                         
  -2  31   2          7.54          5.28         3.49 o                         
  -1  31   2         10.61         18.90         2.95 o                         
   0  31   2         15.71         17.19         2.01 o                         
   1  31   2         14.41         19.97         2.28 o                         
   2  31   2         14.73         18.40         2.61 o                         
   3  31   2          1.12          3.26         3.50 o                         
  -3  32   2         26.38         30.71         5.44 o                         
  -2  32   2         12.56         23.16         5.54 o                         
  -1  32   2          5.74          6.79         2.87 o                         
   0  32   2          5.42          8.42         2.14 o                         
   1  32   2         25.97         28.40         2.72 o                         
   2  32   2          0.00          2.03         2.57 o                         
   1  33   2         78.43         83.93         5.36 o                         
   2  33   2          2.52          4.84         4.07 o                         
  -8   1   3         79.15         83.37         3.88 o                         
  -7   1   3         32.73         31.49         1.52 o                         
  -6   1   3         13.01         15.19         0.79 o                         
  -5   1   3          0.07          0.75         0.62 o                         
  -4   1   3         14.54         17.61         0.53 o                         
  -3   1   3        867.42        881.93         7.88 o                         
  -2   1   3        651.39        677.46         5.42 o                         
  -1   1   3        119.66        114.87         0.94 o                         
   0   1   3        362.63        337.87         2.80 o                         
   1   1   3        690.31        659.71         5.75 o                         
   2   1   3        325.74        336.07         3.37 o                         
   3   1   3         40.41         32.47         0.85 o                         
   4   1   3       1245.18       1180.20         9.09 o                         
   5   1   3         69.33         65.32         1.52 o                         
   6   1   3          0.77         -0.02         1.21 o                         
   7   1   3         47.73         55.15         2.32 o                         
  -8   2   3          9.23          6.14         4.13 o                         
  -7   2   3          8.26          5.04         1.55 o                         
  -6   2   3         37.19         35.75         0.97 o                         
  -5   2   3        204.03        210.58         2.17 o                         
  -4   2   3        185.03        192.43         1.75 o                         
  -3   2   3          1.53          2.48         0.31 o                         
  -2   2   3        122.77        148.11         1.29 o                         
  -1   2   3          0.27          1.32         0.22 o                         
   0   2   3       1119.94       1132.72         8.74 o                         
   1   2   3       1554.69       1606.08        13.67 o                         
   2   2   3        190.27        187.81         1.97 o                         
   3   2   3         32.39         37.94         1.09 o                         
   4   2   3        226.12        218.98         2.26 o                         
   5   2   3        132.54        127.09         3.70 o                         
   6   2   3          1.36          0.25         1.21 o                         
   7   2   3         37.28         35.85         1.75 o                         
  -8   3   3         20.92         18.93         3.02 o                         
  -7   3   3         11.68         10.46         1.78 o                         
  -6   3   3          8.72          8.60         0.81 o                         
  -5   3   3        161.61        157.79         1.71 o                         
  -4   3   3        670.82        659.57         5.03 o                         
  -3   3   3         22.99         23.13         0.48 o                         
  -2   3   3        323.29        343.85         2.65 o                         
  -1   3   3        106.06        117.33         1.03 o                         
   0   3   3         49.98         42.61         0.72 o                         
   1   3   3          2.37          2.69         0.42 o                         
   2   3   3        136.44        147.90         1.71 o                         
   3   3   3        110.47        117.66         2.09 o                         
   4   3   3        241.01        247.48         2.64 o                         
   5   3   3         90.53         87.25         2.37 o                         
   6   3   3          5.28          2.51         1.26 o                         
   7   3   3          0.56         -1.20         1.49 o                         
  -8   4   3         15.93         16.58         3.00 o                         
  -7   4   3          0.91          1.35         1.53 o                         
  -6   4   3         18.63         14.27         0.87 o                         
  -5   4   3         45.22         43.64         0.92 o                         
  -4   4   3         12.75         10.14         0.48 o                         
  -3   4   3         83.64         92.69         1.15 o                         
  -2   4   3       2475.36       2565.81        19.05 o                         
  -1   4   3        102.69        119.33         1.10 o                         
   0   4   3          3.87          4.01         0.34 o                         
   1   4   3          0.71          0.75         0.41 o                         
   2   4   3         43.21         45.22         0.87 o                         
   3   4   3         15.76         18.31         0.63 o                         
   4   4   3          2.20          2.38         0.70 o                         
   5   4   3          5.63          4.21         1.38 o                         
   6   4   3         72.40         70.90         2.03 o                         
   7   4   3         11.76         18.07         1.60 o                         
  -8   5   3          4.88          2.49         3.61 o                         
  -7   5   3         33.19         35.18         2.88 o                         
  -6   5   3          0.02         -0.83         0.83 o                         
  -5   5   3         15.90         15.13         0.71 o                         
  -4   5   3          0.47          0.09         0.43 o                         
  -3   5   3          7.28          7.49         0.33 o                         
  -2   5   3        963.00       1014.64         9.08 o                         
  -1   5   3        145.77        137.20         1.11 o                         
   0   5   3       1110.12       1134.39         9.34 o                         
   1   5   3       3937.18       3993.18        30.48 o                         
   2   5   3          7.41          8.64         0.43 o                         
   3   5   3          0.47          1.39         0.51 o                         
   4   5   3        133.67        122.56         1.71 o                         
   5   5   3         39.99         41.39         1.53 o                         
   6   5   3         13.66         14.03         1.47 o                         
   7   5   3         11.47         12.21         1.68 o                         
  -8   6   3          0.89          4.98         3.94 o                         
  -7   6   3          0.16          2.81         1.55 o                         
  -6   6   3         15.12         16.84         1.11 o                         
  -5   6   3          4.86          3.19         0.63 o                         
  -4   6   3          0.01         -0.43         0.43 o                         
  -3   6   3         77.46         86.85         0.96 o                         
  -2   6   3         48.59         47.27         0.79 o                         
  -1   6   3        839.64        836.68         6.77 o                         
   0   6   3        330.71        314.88         2.85 o                         
   1   6   3       1672.14       1741.18        13.40 o                         
   2   6   3          1.79          2.10         0.38 o                         
   3   6   3         24.01         20.52         0.72 o                         
   4   6   3         37.55         38.05         1.06 o                         
   5   6   3         57.67         50.61         1.54 o                         
   6   6   3        102.93        103.16         2.36 o                         
   7   6   3         13.46         10.28         1.68 o                         
  -8   7   3          4.12         -3.14         5.45 o                         
  -7   7   3          0.16          2.49         2.19 o                         
  -6   7   3          4.90          6.01         1.24 o                         
  -5   7   3         98.48        100.72         1.45 o                         
  -4   7   3         37.96         36.70         0.72 o                         
  -3   7   3          8.48          6.88         0.28 o                         
  -2   7   3        488.77        494.75         5.20 o                         
  -1   7   3       1581.92       1629.52        12.97 o                         
   0   7   3         77.92         85.65         0.92 o                         
   1   7   3         32.16         34.87         0.82 o                         
   2   7   3        270.77        278.93         3.29 o                         
   3   7   3         44.14         40.17         0.96 o                         
   4   7   3         79.64         69.34         1.97 o                         
   5   7   3         32.73         29.68         1.75 o                         
   6   7   3         60.51         59.49         1.83 o                         
   7   7   3          1.63         -0.79         1.44 o                         
  -8   8   3          0.01         -4.41         5.38 o                         
  -7   8   3          0.73          0.26         1.62 o                         
  -6   8   3         18.43         19.96         1.03 o                         
  -5   8   3         71.50         74.12         1.12 o                         
  -4   8   3         25.64         29.01         0.76 o                         
  -3   8   3         53.06         50.97         0.85 o                         
  -2   8   3       1006.28       1032.77         8.90 o                         
  -1   8   3         40.05         40.62         0.79 o                         
   0   8   3         56.09         50.00         0.67 o                         
   1   8   3        279.23        268.34         2.40 o                         
   2   8   3         12.50         10.94         0.47 o                         
   3   8   3          0.98          0.75         0.77 o                         
   4   8   3         49.45         55.56         1.40 o                         
   5   8   3         15.97         14.00         1.16 o                         
   6   8   3         55.31         54.66         2.37 o                         
   7   8   3         73.75         70.41         3.26 o                         
  -8   9   3          0.42         -5.63         5.63 o                         
  -7   9   3          2.82          2.76         1.63 o                         
  -6   9   3         40.53         39.29         1.19 o                         
  -5   9   3          7.13          7.68         0.77 o                         
  -4   9   3          2.42          2.19         0.43 o                         
  -3   9   3         49.98         47.47         0.83 o                         
  -2   9   3          1.49          3.93         0.47 o                         
  -1   9   3         38.53         35.73         0.48 o                         
   0   9   3        210.56        214.62         1.78 o                         
   1   9   3          2.56          2.17         0.44 o                         
   2   9   3         31.57         30.51         0.64 o                         
   3   9   3        215.63        214.06         2.56 o                         
   4   9   3        141.83        115.12         1.70 o                         
   5   9   3         12.24          9.39         1.21 o                         
   6   9   3         29.16         32.37         1.47 o                         
   7   9   3        100.69        119.73         3.22 o                         
  -8  10   3          1.93          1.68         5.49 o                         
  -7  10   3          6.66          5.35         2.08 o                         
  -6  10   3          2.06          3.35         0.80 o                         
  -5  10   3         92.47         93.84         1.22 o                         
  -4  10   3          0.03         -0.03         0.39 o                         
  -3  10   3          0.16          1.07         0.53 o                         
  -2  10   3        174.92        191.06         2.48 o                         
  -1  10   3        666.79        690.15         5.15 o                         
   0  10   3        141.57        135.47         1.16 o                         
   1  10   3        172.45        168.10         1.58 o                         
   2  10   3        452.47        504.55         5.09 o                         
   3  10   3         24.94         26.72         0.90 o                         
   4  10   3         49.83         47.35         1.14 o                         
   5  10   3         78.53         74.22         2.03 o                         
   6  10   3          0.33         -0.55         1.27 o                         
   7  10   3          9.51         12.38         1.83 o                         
  -7  11   3         50.14         45.07         3.06 o                         
  -6  11   3          0.00          0.73         1.53 o                         
  -5  11   3          0.13         -0.52         0.52 o                         
  -4  11   3        387.72        371.21         3.16 o                         
  -3  11   3         28.07         26.24         0.69 o                         
  -2  11   3        105.75         93.80         1.44 o                         
  -1  11   3        922.05       1006.54         7.64 o                         
   0  11   3          1.66          1.61         0.42 o                         
   1  11   3         14.55         18.31         0.71 o                         
   2  11   3          3.40          5.62         0.53 o                         
   3  11   3         16.17         17.71         0.78 o                         
   4  11   3         30.20         27.90         1.01 o                         
   5  11   3          1.06          0.27         1.25 o                         
   6  11   3          3.90          1.13         1.28 o                         
   7  11   3         21.54         26.38         2.13 o                         
  -7  12   3          3.29          5.33         2.25 o                         
  -6  12   3          6.27          2.60         1.37 o                         
  -5  12   3         29.89         25.91         0.74 o                         
  -4  12   3        134.36        136.20         1.51 o                         
  -3  12   3         21.31         24.77         0.72 o                         
  -2  12   3         35.41         42.64         0.85 o                         
  -1  12   3        188.43        181.86         1.60 o                         
   0  12   3        140.20        143.32         1.34 o                         
   1  12   3         40.48         40.62         0.60 o                         
   2  12   3          4.19          2.50         0.53 o                         
   3  12   3         16.42         17.03         0.89 o                         
   4  12   3          7.58          6.35         0.97 o                         
   5  12   3         26.81         25.97         1.37 o                         
   6  12   3          1.39          0.16         1.30 o                         
   7  12   3         17.23         26.61         2.62 o                         
  -7  13   3          3.63          2.04         2.32 o                         
  -6  13   3          0.32          0.22         1.30 o                         
  -5  13   3          0.59          0.71         0.64 o                         
  -4  13   3          0.73          1.46         0.61 o                         
  -3  13   3          1.55          2.60         0.61 o                         
  -2  13   3          0.08          0.08         0.61 o                         
  -1  13   3        172.42        173.42         1.48 o                         
   0  13   3         35.64         30.91         0.65 o                         
   1  13   3        194.71        201.90         1.88 o                         
   2  13   3         44.90         45.83         0.77 o                         
   3  13   3          1.18          2.40         0.71 o                         
   4  13   3        333.08        293.42         3.63 o                         
   5  13   3         12.38         10.71         1.24 o                         
   6  13   3          6.26          4.60         1.43 o                         
   7  13   3          8.91         16.06         3.50 o                         
  -7  14   3         44.45         51.10         3.25 o                         
  -6  14   3         66.46         65.62         2.53 o                         
  -5  14   3        223.03        208.48         2.58 o                         
  -4  14   3         22.23         22.52         0.77 o                         
  -3  14   3          9.69         10.62         0.70 o                         
  -2  14   3        373.81        377.53         3.51 o                         
  -1  14   3        331.02        341.73         2.65 o                         
   0  14   3         30.52         28.22         0.63 o                         
   1  14   3        331.41        324.92         2.82 o                         
   2  14   3         42.25         40.75         0.82 o                         
   3  14   3        111.12        107.41         1.74 o                         
   4  14   3         18.59         27.17         1.25 o                         
   5  14   3          2.85          2.68         1.12 o                         
   6  14   3          5.38          8.10         1.49 o                         
   7  14   3         38.98         56.51         5.30 o                         
  -7  15   3        138.85        139.14         6.91 o                         
  -6  15   3         17.16         17.40         1.87 o                         
  -5  15   3        108.73        111.38         3.37 o                         
  -4  15   3         41.43         37.81         0.76 o                         
  -3  15   3          3.75          2.18         0.64 o                         
  -2  15   3         22.86         22.57         0.59 o                         
  -1  15   3         13.37         10.34         0.38 o                         
   0  15   3         43.65         44.28         0.75 o                         
   1  15   3         22.82         22.26         0.98 o                         
   2  15   3        860.31        819.85         6.92 o                         
   3  15   3        473.22        441.63         4.95 o                         
   4  15   3         37.33         26.86         1.32 o                         
   5  15   3          1.15          1.79         1.11 o                         
   6  15   3          1.90          4.85         1.44 o                         
   7  15   3          8.69          4.47         5.77 o                         
  -6  16   3         16.92         17.59         2.14 o                         
  -5  16   3        101.81         99.57         2.69 o                         
  -4  16   3         15.33         15.61         0.61 o                         
  -3  16   3         11.15         10.92         0.51 o                         
  -2  16   3          6.15          5.03         0.43 o                         
  -1  16   3          2.27          2.36         0.46 o                         
   0  16   3          9.08          8.82         0.56 o                         
   1  16   3         97.01         98.63         1.36 o                         
   2  16   3         69.09         70.57         1.11 o                         
   3  16   3          3.61          1.44         0.83 o                         
   4  16   3        391.58        355.69         4.82 o                         
   5  16   3         17.27         17.85         1.28 o                         
   6  16   3          0.39          0.25         1.45 o                         
  -6  17   3         17.07         23.11         4.12 o                         
  -5  17   3        175.91        171.35         2.96 o                         
  -4  17   3         60.01         58.50         0.99 o                         
  -3  17   3          4.16          4.75         0.48 o                         
  -2  17   3        325.16        311.79         2.91 o                         
  -1  17   3          0.81          1.45         0.49 o                         
   0  17   3         89.93         93.40         1.11 o                         
   1  17   3        277.52        274.06         2.75 o                         
   2  17   3        397.29        376.88         3.80 o                         
   3  17   3          0.57          1.00         0.97 o                         
   4  17   3          6.57          8.39         1.61 o                         
   5  17   3         52.22         52.97         1.67 o                         
   6  17   3          3.52          5.18         1.58 o                         
  -6  18   3          2.46          7.43         2.65 o                         
  -5  18   3          3.30          5.36         1.33 o                         
  -4  18   3         45.86         42.67         1.05 o                         
  -3  18   3        219.79        214.92         2.31 o                         
  -2  18   3         29.20         33.56         0.81 o                         
  -1  18   3         50.90         48.66         1.07 o                         
   0  18   3         33.72         31.81         0.77 o                         
   1  18   3        199.13        192.29         2.52 o                         
   2  18   3        202.02        196.43         2.81 o                         
   3  18   3         12.48         12.80         0.94 o                         
   4  18   3          0.02          0.54         1.20 o                         
   5  18   3          8.97          5.30         1.60 o                         
   6  18   3          4.73          4.79         2.13 o                         
  -6  19   3          2.92          2.31         2.56 o                         
  -5  19   3         44.19         46.36         1.74 o                         
  -4  19   3        260.52        243.01         3.66 o                         
  -3  19   3         10.13         10.12         0.90 o                         
  -2  19   3        338.34        350.10         3.67 o                         
  -1  19   3         71.06         63.12         1.25 o                         
   0  19   3        309.49        297.65         3.47 o                         
   1  19   3       1981.91       1929.76        19.65 o                         
   2  19   3        154.60        155.07         2.62 o                         
   3  19   3         17.05         16.30         0.96 o                         
   4  19   3         19.29         21.05         1.59 o                         
   5  19   3          5.04          5.80         1.49 o                         
   6  19   3          5.64          6.12         2.23 o                         
  -6  20   3          0.02         -3.58         4.59 o                         
  -5  20   3         42.30         42.21         1.75 o                         
  -4  20   3        113.31        113.19         2.90 o                         
  -3  20   3         28.88         25.45         0.77 o                         
  -2  20   3        203.97        193.67         2.46 o                         
  -1  20   3        291.67        276.47         3.52 o                         
   0  20   3         73.12         76.90         1.63 o                         
   1  20   3        180.63        186.26         2.32 o                         
   2  20   3        443.86        451.33         5.00 o                         
   3  20   3         41.45         41.47         1.70 o                         
   4  20   3          0.24         -0.72         1.63 o                         
   5  20   3          0.09          3.39         1.50 o                         
   6  20   3         18.51         23.13         2.67 o                         
  -6  21   3         14.27         16.06         4.85 o                         
  -5  21   3         72.84         76.36         2.24 o                         
  -4  21   3        178.10        175.27         4.36 o                         
  -3  21   3         80.24         80.15         1.65 o                         
  -2  21   3         18.04         18.77         1.02 o                         
  -1  21   3         10.30         13.71         1.05 o                         
   0  21   3        123.15        113.96         2.18 o                         
   1  21   3         47.84         47.28         1.34 o                         
   2  21   3         36.23         40.84         1.49 o                         
   3  21   3          8.90         10.35         1.81 o                         
   4  21   3          3.67          6.69         1.85 o                         
   5  21   3         11.17         14.47         1.64 o                         
  -6  22   3          4.72          6.58         4.64 o                         
  -5  22   3         19.63         21.64         2.01 o                         
  -4  22   3        103.27        112.78         3.04 o                         
  -3  22   3         63.96         66.49         1.55 o                         
  -2  22   3          0.00         -0.67         1.01 o                         
  -1  22   3          0.74          0.06         1.19 o                         
   0  22   3        204.60        187.57         3.26 o                         
   1  22   3        170.55        151.18         2.43 o                         
   2  22   3         10.45         11.95         1.28 o                         
   3  22   3         67.35         68.16         2.14 o                         
   4  22   3         32.42         36.16         1.88 o                         
   5  22   3         13.48         17.17         1.83 o                         
  -6  23   3          0.93          2.65         4.78 o                         
  -5  23   3          2.65          1.63         2.46 o                         
  -4  23   3         55.39         53.62         2.38 o                         
  -3  23   3          5.32          5.60         1.91 o                         
  -2  23   3         83.42         71.74         2.03 o                         
  -1  23   3          7.46          9.76         1.30 o                         
   0  23   3          0.09          0.38         1.19 o                         
   1  23   3         10.31         11.05         1.23 o                         
   2  23   3         75.33         74.50         1.86 o                         
   3  23   3        130.46        131.69         2.96 o                         
   4  23   3         22.52         29.65         2.88 o                         
   5  23   3          0.82          0.90         2.39 o                         
  -6  24   3          0.00         -0.34         4.89 o                         
  -5  24   3         52.06         56.55         4.21 o                         
  -4  24   3          5.58          4.21         2.14 o                         
  -3  24   3         41.39         40.53         2.10 o                         
  -2  24   3        193.40        181.20         3.04 o                         
  -1  24   3          2.40          2.61         1.75 o                         
   0  24   3         72.21         62.92         1.81 o                         
   1  24   3          4.36          4.29         1.27 o                         
   2  24   3        152.11        159.99         2.53 o                         
   3  24   3         10.44         11.10         1.75 o                         
   4  24   3         53.28         61.92         2.36 o                         
   5  24   3         10.89         16.35         2.63 o                         
  -5  25   3          4.64          8.16         3.72 o                         
  -4  25   3          8.14          6.70         2.31 o                         
  -3  25   3          0.00          0.66         1.74 o                         
  -2  25   3         13.86         10.17         1.32 o                         
  -1  25   3          7.85          5.51         1.44 o                         
   0  25   3          5.42          6.78         1.33 o                         
   1  25   3        231.48        224.74         3.50 o                         
   2  25   3         49.47         53.04         2.66 o                         
   3  25   3          8.19         11.41         1.98 o                         
   4  25   3         18.27         20.01         2.06 o                         
  -5  26   3          7.05         12.53         4.66 o                         
  -4  26   3          7.41          5.33         3.47 o                         
  -3  26   3         82.24         84.12         2.98 o                         
  -2  26   3         21.52         18.91         2.28 o                         
  -1  26   3          1.47          1.15         1.24 o                         
   0  26   3          2.08          2.48         1.73 o                         
   1  26   3          6.58          7.11         1.40 o                         
   2  26   3         12.69         14.30         1.45 o                         
   3  26   3         12.83         12.12         1.83 o                         
   4  26   3         18.41         22.08         2.31 o                         
  -4  27   3          5.44          4.35         2.40 o                         
  -3  27   3          0.76          0.18         1.88 o                         
  -2  27   3          0.26          4.14         2.19 o                         
  -1  27   3          1.92          0.82         1.31 o                         
   0  27   3          6.88          5.87         1.51 o                         
   1  27   3          1.01          0.33         1.48 o                         
   2  27   3          1.25          1.03         1.43 o                         
   3  27   3         16.57         13.06         1.90 o                         
   4  27   3         14.84         14.15         2.54 o                         
  -4  28   3         20.87         15.80         4.31 o                         
  -3  28   3         10.75         12.65         2.58 o                         
  -2  28   3         14.64         17.23         3.47 o                         
  -1  28   3         92.33         90.24         2.79 o                         
   0  28   3         37.94         33.54         1.71 o                         
   1  28   3          9.18         14.46         1.64 o                         
   2  28   3         18.61         20.98         1.61 o                         
   3  28   3         30.99         48.14         2.33 o                         
  -3  29   3         10.28         13.38         2.91 o                         
  -2  29   3          0.65          1.46         2.03 o                         
  -1  29   3         19.12         28.88         3.19 o                         
   0  29   3          0.13         -0.95         1.49 o                         
   1  29   3          7.52         10.15         1.67 o                         
   2  29   3         28.55         26.81         2.67 o                         
   3  29   3          0.36          1.30         2.25 o                         
  -3  30   3          3.22         -0.32         4.29 o                         
  -2  30   3         36.21         37.12         5.26 o                         
  -1  30   3         10.12         11.45         3.77 o                         
   0  30   3          0.25          2.12         2.53 o                         
   1  30   3         61.78         67.12         2.47 o                         
   2  30   3          2.93          4.45         2.11 o                         
   3  30   3         38.93         47.00         3.40 o                         
  -3  31   3         21.38         27.29         5.12 o                         
  -2  31   3         12.08         24.74         4.99 o                         
  -1  31   3          0.48          2.91         4.66 o                         
   0  31   3         20.56         23.69         4.77 o                         
   1  31   3          0.22          0.88         1.93 o                         
   2  31   3         18.48         31.45         5.28 o                         
  -2  32   3          4.31         -0.72         4.87 o                         
  -1  32   3          2.94          4.17         4.94 o                         
   0  32   3          1.01          4.89         5.14 o                         
   2  32   3         49.67         64.18         4.98 o                         
  -8   0   4          4.74         13.78         4.61 o                         
  -7   0   4          1.70          0.02         3.12 o                         
  -6   0   4          1.05          0.11         1.42 o                         
  -5   0   4        123.19        111.79         1.82 o                         
  -4   0   4        614.61        647.92         7.07 o                         
  -3   0   4        426.56        436.98         5.24 o                         
  -2   0   4       4549.95       4690.04        52.05 o                         
  -1   0   4       1172.54       1186.90        11.97 o                         
   0   0   4        513.92        526.65         9.45 o                         
   1   0   4       2619.46       2645.01        29.64 o                         
   2   0   4          6.74          9.38         0.78 o                         
   3   0   4          3.94          3.38         0.90 o                         
   4   0   4        514.95        478.20        11.90 o                         
   5   0   4         20.48         24.39         3.83 o                         
   6   0   4         41.04         44.88         2.32 o                         
   7   0   4          3.51         14.35         4.87 o                         
  -8   1   4          4.47          5.71         3.00 o                         
  -7   1   4          3.67          5.13         2.72 o                         
  -6   1   4          5.68          2.69         0.91 o                         
  -5   1   4        185.62        184.91         1.84 o                         
  -4   1   4         38.18         41.80         0.60 o                         
  -3   1   4          2.83          1.79         0.35 o                         
  -2   1   4          9.79         11.14         0.35 o                         
  -1   1   4          6.68          7.48         0.29 o                         
   0   1   4        119.67        115.88         1.14 o                         
   1   1   4          9.48          8.33         0.50 o                         
   2   1   4          8.68         12.25         0.57 o                         
   3   1   4        614.54        612.62         6.05 o                         
   4   1   4        154.60        159.12         4.12 o                         
   5   1   4        122.72        121.42         2.57 o                         
   6   1   4          6.31          9.02         2.22 o                         
   7   1   4          0.50          0.00         3.18 o                         
  -8   2   4         15.54         19.37         2.76 o                         
  -7   2   4         18.18         18.39         3.50 o                         
  -6   2   4         18.68         18.50         1.52 o                         
  -5   2   4          6.99          6.81         0.55 o                         
  -4   2   4          4.16          4.34         0.46 o                         
  -3   2   4        545.24        568.06         4.65 o                         
  -2   2   4       2212.48       2235.10        17.13 o                         
  -1   2   4          9.22          8.61         0.30 o                         
   0   2   4        180.41        176.42         1.60 o                         
   1   2   4         49.79         50.00         0.75 o                         
   2   2   4          7.66          7.36         0.63 o                         
   3   2   4        121.37        113.26         1.82 o                         
   4   2   4        493.59        474.68         6.30 o                         
   5   2   4         19.97         18.87         1.65 o                         
   6   2   4         16.85         23.39         2.09 o                         
   7   2   4         10.98         22.61         4.84 o                         
  -8   3   4         65.58         74.90         3.98 o                         
  -7   3   4          0.67         -0.87         2.65 o                         
  -6   3   4          1.67          1.03         1.17 o                         
  -5   3   4         72.98         70.69         1.12 o                         
  -4   3   4         63.27         60.79         0.86 o                         
  -3   3   4         17.86         15.47         0.58 o                         
  -2   3   4         29.86         28.62         0.60 o                         
  -1   3   4        130.37        138.29         1.18 o                         
   0   3   4         43.70         45.95         0.61 o                         
   1   3   4        583.45        578.74         5.13 o                         
   2   3   4        625.77        683.61         5.69 o                         
   3   3   4        154.77        144.96         1.83 o                         
   4   3   4        465.48        451.38         6.03 o                         
   5   3   4         46.54         48.71         1.55 o                         
   6   3   4          8.10         12.23         1.91 o                         
   7   3   4          1.14          3.34         4.29 o                         
  -8   4   4         25.28         28.02         4.17 o                         
  -7   4   4          4.82          5.53         2.71 o                         
  -6   4   4         39.07         39.21         1.57 o                         
  -5   4   4         39.21         35.47         1.10 o                         
  -4   4   4          0.09         -0.46         0.46 o                         
  -3   4   4         91.53         93.14         0.95 o                         
  -2   4   4        533.30        519.07         4.26 o                         
  -1   4   4         41.72         42.64         0.52 o                         
   0   4   4        791.28        812.90         6.19 o                         
   1   4   4         81.00         78.04         0.90 o                         
   2   4   4         77.78         75.58         1.07 o                         
   3   4   4        443.93        430.00         5.55 o                         
   4   4   4          2.96          2.18         1.08 o                         
   5   4   4         19.97         20.03         1.27 o                         
   6   4   4         50.68         49.44         3.01 o                         
   7   4   4         69.92         86.13         6.62 o                         
  -8   5   4         24.13         23.47         4.07 o                         
  -7   5   4          9.84         11.76         2.38 o                         
  -6   5   4          5.14          3.44         1.28 o                         
  -5   5   4        388.29        382.80         3.61 o                         
  -4   5   4         84.06         83.64         1.09 o                         
  -3   5   4          4.30          5.27         0.33 o                         
  -2   5   4        126.44        130.55         1.82 o                         
  -1   5   4         74.48         82.58         0.77 o                         
   0   5   4         64.82         62.44         0.81 o                         
   1   5   4         82.32         68.83         0.88 o                         
   2   5   4         67.60         68.26         0.89 o                         
   3   5   4          0.00          0.03         0.73 o                         
   4   5   4        259.93        245.80         3.93 o                         
   5   5   4         36.58         34.97         2.10 o                         
   6   5   4         26.77         26.32         1.57 o                         
   7   5   4         31.44         39.01         5.26 o                         
  -8   6   4         10.57         14.86         3.87 o                         
  -7   6   4          7.41         11.88         2.48 o                         
  -6   6   4         37.73         40.53         1.73 o                         
  -5   6   4        112.11        118.51         1.79 o                         
  -4   6   4         48.07         45.55         0.91 o                         
  -3   6   4          0.79          1.01         0.56 o                         
  -2   6   4          9.29          9.10         0.56 o                         
  -1   6   4       1126.05       1155.69         8.06 o                         
   0   6   4        252.72        259.51         2.16 o                         
   1   6   4          4.81          6.44         0.48 o                         
   2   6   4        370.96        388.02         3.29 o                         
   3   6   4        175.35        171.15         1.93 o                         
   4   6   4         59.83         65.35         2.05 o                         
   5   6   4         43.25         51.79         2.15 o                         
   6   6   4         11.38         14.93         1.59 o                         
   7   6   4          3.57          1.75         4.29 o                         
  -7   7   4          0.74          1.94         2.72 o                         
  -6   7   4         42.32         44.58         3.38 o                         
  -5   7   4         45.47         44.92         1.24 o                         
  -4   7   4          1.93          2.12         0.33 o                         
  -3   7   4         62.58         67.18         1.07 o                         
  -2   7   4          0.48          0.55         0.42 o                         
  -1   7   4        153.50        148.58         1.22 o                         
   0   7   4        408.17        434.96         3.44 o                         
   1   7   4       1060.11       1089.58         8.56 o                         
   2   7   4          3.07          2.48         0.50 o                         
   3   7   4         50.80         45.98         0.96 o                         
   4   7   4         51.72         55.95         1.67 o                         
   5   7   4          4.70          4.85         1.75 o                         
   6   7   4         30.71         36.77         1.71 o                         
   7   7   4         11.49         13.57         4.68 o                         
  -7   8   4          9.84         13.11         4.61 o                         
  -6   8   4          3.37          3.42         2.21 o                         
  -5   8   4          5.36          5.03         0.48 o                         
  -4   8   4         53.80         58.54         1.37 o                         
  -3   8   4          8.17          7.98         0.65 o                         
  -2   8   4        703.34        719.93         6.11 o                         
  -1   8   4         47.39         47.38         0.56 o                         
   0   8   4          0.51          1.87         0.40 o                         
   1   8   4          0.22          0.45         0.47 o                         
   2   8   4          2.00          1.84         0.60 o                         
   3   8   4         27.11         22.40         0.94 o                         
   4   8   4         72.05         72.33         1.53 o                         
   5   8   4         11.61          7.72         1.50 o                         
   6   8   4         47.59         53.51         2.07 o                         
   7   8   4          2.89         10.25         4.52 o                         
  -7   9   4          7.33          9.35         3.51 o                         
  -6   9   4         16.62         12.91         2.28 o                         
  -5   9   4         36.38         33.15         0.95 o                         
  -4   9   4          3.98          3.70         0.55 o                         
  -3   9   4          6.12          6.28         0.47 o                         
  -2   9   4        577.59        608.70         5.22 o                         
  -1   9   4         86.18         86.02         0.86 o                         
   0   9   4        164.96        178.20         1.75 o                         
   1   9   4        992.68       1051.54         8.83 o                         
   2   9   4         42.97         51.37         0.90 o                         
   3   9   4         36.00         33.18         1.03 o                         
   4   9   4          0.06          0.87         1.17 o                         
   5   9   4         36.43         30.78         1.38 o                         
   6   9   4          7.57          5.77         1.50 o                         
   7   9   4         18.48         14.33         4.71 o                         
  -7  10   4         10.14          9.33         3.65 o                         
  -6  10   4          0.55         -0.73         1.89 o                         
  -5  10   4         91.39         89.50         1.81 o                         
  -4  10   4          5.28          7.01         0.64 o                         
  -3  10   4         42.61         44.16         0.95 o                         
  -2  10   4        127.38        132.90         1.70 o                         
  -1  10   4        118.09        122.79         1.12 o                         
   0  10   4          8.74          7.61         0.51 o                         
   1  10   4         66.84         62.25         0.89 o                         
   2  10   4          5.13          5.82         0.54 o                         
   3  10   4         66.01         68.86         1.43 o                         
   4  10   4          4.96          4.64         1.43 o                         
   5  10   4         56.47         51.97         1.49 o                         
   6  10   4         37.99         41.85         1.84 o                         
   7  10   4         27.22         35.44         5.15 o                         
  -7  11   4          1.36          2.99         3.74 o                         
  -6  11   4          5.10          7.18         1.83 o                         
  -5  11   4          2.71          2.85         1.03 o                         
  -4  11   4        153.88        143.98         2.29 o                         
  -3  11   4         12.00         10.92         0.80 o                         
  -2  11   4          6.16          7.14         0.54 o                         
  -1  11   4        198.14        199.17         1.71 o                         
   0  11   4        102.61        104.49         1.16 o                         
   1  11   4         25.27         25.30         0.67 o                         
   2  11   4         20.40         24.27         0.73 o                         
   3  11   4         72.60         60.90         1.29 o                         
   4  11   4        469.56        438.68         7.17 o                         
   5  11   4          0.07          0.44         1.11 o                         
   6  11   4         52.15         54.83         1.97 o                         
   7  11   4         13.42         13.10         4.66 o                         
  -7  12   4          7.24          6.82         3.14 o                         
  -6  12   4         19.75         21.28         3.10 o                         
  -5  12   4         39.50         36.02         1.32 o                         
  -4  12   4         72.46         74.04         1.44 o                         
  -3  12   4          3.77          4.70         1.07 o                         
  -2  12   4         40.15         41.91         0.82 o                         
  -1  12   4          0.61          0.69         0.32 o                         
   0  12   4         76.73         76.64         0.97 o                         
   1  12   4        567.26        598.50         4.73 o                         
   2  12   4          3.41          3.28         0.62 o                         
   3  12   4         75.34         80.63         1.75 o                         
   4  12   4        118.83        106.64         2.69 o                         
   5  12   4         13.52         18.33         1.88 o                         
   6  12   4          6.14         13.42         1.58 o                         
   7  12   4         20.14         18.25         4.68 o                         
  -7  13   4          5.95          6.76         4.97 o                         
  -6  13   4          4.96          6.10         2.02 o                         
  -5  13   4         42.61         34.86         1.36 o                         
  -4  13   4         46.31         47.76         1.22 o                         
  -3  13   4        122.98        118.74         1.92 o                         
  -2  13   4        304.75        309.96         2.92 o                         
  -1  13   4        363.24        363.94         3.00 o                         
   0  13   4        118.14        108.45         1.21 o                         
   1  13   4        503.08        481.50         3.97 o                         
   2  13   4          1.75          2.86         0.88 o                         
   3  13   4          1.86          1.19         1.43 o                         
   4  13   4         53.85         53.78         1.57 o                         
   5  13   4          2.88          1.25         1.40 o                         
   6  13   4          1.65          4.11         1.36 o                         
   7  13   4          8.37          1.78         5.86 o                         
  -7  14   4         17.75         27.20         4.28 o                         
  -6  14   4         17.71         17.13         2.14 o                         
  -5  14   4         24.53         22.55         2.05 o                         
  -4  14   4         69.05         64.46         1.50 o                         
  -3  14   4         34.57         33.07         1.10 o                         
  -2  14   4        291.01        298.09         2.76 o                         
  -1  14   4        133.38        135.27         1.39 o                         
   0  14   4         47.74         43.90         0.84 o                         
   1  14   4         56.23         53.82         0.84 o                         
   2  14   4         22.11         21.77         0.99 o                         
   3  14   4        102.49        110.73         3.02 o                         
   4  14   4         11.40          8.58         1.12 o                         
   5  14   4          3.24          3.01         1.41 o                         
   6  14   4          4.99          6.56         1.56 o                         
   7  14   4          1.73          4.43         6.21 o                         
  -6  15   4          0.54          4.53         2.05 o                         
  -5  15   4         85.32         79.27         4.00 o                         
  -4  15   4          0.18          1.33         0.96 o                         
  -3  15   4         16.54         17.71         1.00 o                         
  -2  15   4        102.88        104.77         1.57 o                         
  -1  15   4          8.65         10.39         0.49 o                         
   0  15   4          7.33          7.66         0.57 o                         
   1  15   4        155.00        150.31         1.63 o                         
   2  15   4          9.02          8.72         0.96 o                         
   3  15   4        131.41        125.06         3.57 o                         
   4  15   4          0.10         -1.14         1.14 o                         
   5  15   4         80.23         71.28         2.31 o                         
   6  15   4          0.05         -0.83         2.21 o                         
  -6  16   4          2.29          1.26         2.07 o                         
  -5  16   4         24.33         21.21         1.99 o                         
  -4  16   4         17.73         17.69         1.71 o                         
  -3  16   4         37.78         41.78         1.22 o                         
  -2  16   4          2.45          1.15         0.80 o                         
  -1  16   4         61.45         58.06         1.88 o                         
   0  16   4         34.03         36.64         1.11 o                         
   1  16   4         20.22         16.70         0.91 o                         
   2  16   4        126.77        117.31         2.49 o                         
   3  16   4          1.21          0.24         1.63 o                         
   4  16   4          8.20          8.71         1.14 o                         
   5  16   4         12.24         11.04         1.48 o                         
   6  16   4          0.08         -3.72         5.86 o                         
  -6  17   4          6.23          8.32         2.02 o                         
  -5  17   4         29.52         32.48         2.22 o                         
  -4  17   4          3.06          2.78         1.10 o                         
  -3  17   4         73.05         75.38         1.59 o                         
  -2  17   4        214.89        201.16         2.76 o                         
  -1  17   4          4.89          3.47         0.68 o                         
   0  17   4        472.45        470.42         4.79 o                         
   1  17   4          0.00          0.83         0.72 o                         
   2  17   4        157.09        148.42         2.89 o                         
   3  17   4         35.41         26.93         1.41 o                         
   4  17   4         28.33         34.01         1.84 o                         
   5  17   4         25.67         27.00         2.23 o                         
   6  17   4         23.18         20.42         6.21 o                         
  -6  18   4         51.30         55.97         3.00 o                         
  -5  18   4        108.01        101.25         3.48 o                         
  -4  18   4         14.05         12.70         1.35 o                         
  -3  18   4         18.10         15.25         1.14 o                         
  -2  18   4        123.55        114.00         2.04 o                         
  -1  18   4         98.79         93.82         1.61 o                         
   0  18   4         33.63         34.66         1.13 o                         
   1  18   4          0.02         -0.76         0.78 o                         
   2  18   4         42.03         40.77         1.70 o                         
   3  18   4         67.55         62.50         2.08 o                         
   4  18   4          7.65          8.12         1.44 o                         
   5  18   4          0.11          0.81         1.77 o                         
  -6  19   4          2.97          7.15         3.32 o                         
  -5  19   4          4.47          2.91         2.02 o                         
  -4  19   4         47.12         50.03         1.90 o                         
  -3  19   4         24.42         21.73         1.22 o                         
  -2  19   4          2.28          1.10         0.46 o                         
  -1  19   4        187.52        178.49         2.29 o                         
   0  19   4         18.74         19.81         0.91 o                         
   1  19   4         24.99         20.80         1.23 o                         
   2  19   4          2.03          1.72         1.27 o                         
   3  19   4         25.61         20.17         1.40 o                         
   4  19   4          0.34          1.48         1.45 o                         
   5  19   4          0.79          2.96         1.84 o                         
  -5  20   4         30.47         30.02         3.06 o                         
  -4  20   4          5.43          3.04         1.43 o                         
  -3  20   4          3.07          2.82         1.54 o                         
  -2  20   4         43.85         38.49         0.90 o                         
  -1  20   4         29.80         31.96         1.45 o                         
   0  20   4         26.31         26.74         1.05 o                         
   1  20   4         88.63         91.49         1.99 o                         
   2  20   4         49.15         49.16         1.60 o                         
   3  20   4         32.62         27.16         1.62 o                         
   4  20   4         16.92         16.70         1.58 o                         
   5  20   4          1.42         -0.77         1.93 o                         
  -5  21   4          0.45         -0.32         2.11 o                         
  -4  21   4          0.29          0.89         1.44 o                         
  -3  21   4         13.36         14.09         1.47 o                         
  -2  21   4         69.01         68.62         1.58 o                         
  -1  21   4        215.85        209.31         3.09 o                         
   0  21   4         86.26         80.71         1.69 o                         
   1  21   4         20.73         21.63         1.32 o                         
   2  21   4         28.09         28.29         1.46 o                         
   3  21   4         10.10         11.14         1.51 o                         
   4  21   4          0.81          0.48         1.57 o                         
   5  21   4          3.55          3.81         2.10 o                         
  -5  22   4          1.91          2.32         2.55 o                         
  -4  22   4         46.77         56.58         2.50 o                         
  -3  22   4         81.24         75.07         2.43 o                         
  -2  22   4         55.76         44.03         3.41 o                         
  -1  22   4        102.29         98.44         1.94 o                         
   0  22   4         20.13         18.92         1.18 o                         
   1  22   4         29.97         34.45         1.71 o                         
   2  22   4          5.58          4.86         1.31 o                         
   3  22   4          0.46          0.92         1.52 o                         
   4  22   4         57.71         61.42         2.10 o                         
  -5  23   4          5.16          5.08         4.39 o                         
  -4  23   4         19.64         20.19         2.09 o                         
  -3  23   4         14.79         15.18         1.69 o                         
  -2  23   4          1.89          1.62         1.50 o                         
  -1  23   4         29.13         29.07         1.36 o                         
   0  23   4          0.33          0.45         1.30 o                         
   1  23   4          3.55         -0.07         1.57 o                         
   2  23   4         28.83         26.76         1.55 o                         
   3  23   4          7.93          6.89         1.64 o                         
   4  23   4          0.10          1.18         1.65 o                         
  -5  24   4          0.01         -0.37         3.14 o                         
  -4  24   4          1.59          2.68         2.08 o                         
  -3  24   4         31.12         32.77         1.91 o                         
  -2  24   4        119.19        117.48         3.06 o                         
  -1  24   4          1.27          2.61         1.15 o                         
   0  24   4         84.56         80.75         2.17 o                         
   1  24   4          2.38          3.76         1.31 o                         
   2  24   4        102.14         96.88         2.27 o                         
   3  24   4          1.80          3.90         1.67 o                         
   4  24   4          0.02          0.10         2.20 o                         
  -5  25   4         12.55         22.10         5.08 o                         
  -4  25   4          1.03         -0.03         3.10 o                         
  -3  25   4          3.93          2.93         1.79 o                         
  -2  25   4          6.79          1.96         2.05 o                         
  -1  25   4         39.24         38.91         2.08 o                         
   0  25   4         50.72         56.62         3.44 o                         
   1  25   4         12.57         14.77         1.47 o                         
   2  25   4         31.03         30.56         1.83 o                         
   3  25   4         23.12         29.02         1.97 o                         
   4  25   4         11.81         10.50         4.01 o                         
  -4  26   4          2.63          0.61         3.20 o                         
  -3  26   4          1.01         -1.08         1.88 o                         
  -2  26   4          5.15          1.94         1.82 o                         
  -1  26   4          0.84          0.74         2.11 o                         
   0  26   4         26.00         27.85         1.80 o                         
   1  26   4         94.77        105.45         2.36 o                         
   2  26   4          0.24          0.79         1.56 o                         
   3  26   4        169.99        202.78         5.43 o                         
   4  26   4          0.53         -4.19         4.19 o                         
  -4  27   4          0.96         -2.08         4.31 o                         
  -3  27   4          0.12         -0.65         2.39 o                         
  -2  27   4         45.71         54.49         2.46 o                         
  -1  27   4         38.22         45.48         2.85 o                         
   0  27   4         28.54         30.28         2.11 o                         
   1  27   4         71.43         69.45         2.07 o                         
   2  27   4         15.41         11.75         1.64 o                         
   3  27   4         36.61         37.25         5.96 o                         
  -4  28   4         14.22         13.17         4.77 o                         
  -3  28   4          5.78          5.10         3.23 o                         
  -2  28   4         18.04         13.88         2.13 o                         
  -1  28   4          2.30          5.71         2.39 o                         
   0  28   4          3.27          5.59         2.24 o                         
   1  28   4          1.67          1.93         1.81 o                         
   2  28   4         75.85         79.78         2.52 o                         
   3  28   4          0.28          3.70         2.93 o                         
  -3  29   4         30.39         32.65         4.84 o                         
  -2  29   4          0.00         -2.72         4.56 o                         
  -1  29   4         10.89         11.76         2.53 o                         
   0  29   4         22.02         26.56         2.20 o                         
   1  29   4         25.69         37.25         2.70 o                         
   2  29   4         60.80         57.80         3.46 o                         
   3  29   4         10.77         13.31         3.02 o                         
  -2  30   4          4.87          1.33         3.64 o                         
  -1  30   4          0.92          1.47         4.77 o                         
   0  30   4          9.21         14.60         3.31 o                         
   1  30   4          2.58          3.48         3.12 o                         
   2  30   4         39.67         35.56         5.03 o                         
   3  30   4          0.50         -0.82         3.93 o                         
  -2  31   4         60.86         74.43         6.48 o                         
  -1  31   4         10.79          5.27         3.15 o                         
   0  31   4         20.28         26.54         3.58 o                         
   1  31   4          0.57          1.36         3.95 o                         
   2  31   4          4.40          1.69         4.25 o                         
  -1  32   4         15.44         21.23         5.79 o                         
  -7   1   5          2.57          1.40         2.92 o                         
  -6   1   5          0.01         -2.15         2.15 o                         
  -5   1   5          7.01          6.56         0.86 o                         
  -4   1   5         74.66         75.58         1.12 o                         
  -3   1   5          0.19          0.43         0.46 o                         
  -2   1   5          9.67          7.57         0.36 o                         
  -1   1   5         92.33         92.12         0.98 o                         
   0   1   5         91.58         91.55         1.13 o                         
   1   1   5        597.80        623.22         4.90 o                         
   2   1   5         13.95         14.37         0.65 o                         
   3   1   5        376.48        372.66         5.50 o                         
   4   1   5         16.13         15.47         1.30 o                         
   5   1   5          9.41         13.84         1.25 o                         
   6   1   5         23.73         27.82         1.59 o                         
  -7   2   5          0.73         -1.02         2.95 o                         
  -6   2   5          4.29          1.72         2.12 o                         
  -5   2   5         56.57         50.49         1.03 o                         
  -4   2   5        101.03        103.53         1.64 o                         
  -3   2   5        211.53        217.89         2.02 o                         
  -2   2   5        324.35        346.95         2.88 o                         
  -1   2   5        147.68        162.57         1.40 o                         
   0   2   5         16.37         15.19         0.47 o                         
   1   2   5        333.77        327.11         2.81 o                         
   2   2   5          2.05          1.51         0.58 o                         
   3   2   5         22.21         22.55         1.23 o                         
   4   2   5         45.01         45.90         1.65 o                         
   5   2   5          4.30          4.46         1.14 o                         
   6   2   5          0.54         -1.26         1.35 o                         
  -7   3   5         14.27         14.31         3.05 o                         
  -6   3   5         40.51         33.07         2.59 o                         
  -5   3   5         70.25         71.42         1.21 o                         
  -4   3   5        387.15        396.96         4.05 o                         
  -3   3   5        319.21        311.93         2.56 o                         
  -2   3   5          0.77          1.03         0.37 o                         
  -1   3   5        126.95        130.15         1.17 o                         
   0   3   5        228.72        223.35         2.13 o                         
   1   3   5          1.78          1.45         0.47 o                         
   2   3   5         37.99         41.33         0.83 o                         
   3   3   5          8.77          6.24         0.93 o                         
   4   3   5        402.17        418.78         7.66 o                         
   5   3   5          0.16          1.81         1.41 o                         
   6   3   5          6.39          7.38         1.41 o                         
  -7   4   5          5.90          6.41         3.03 o                         
  -6   4   5         14.13         15.54         2.54 o                         
  -5   4   5          1.43          1.83         0.80 o                         
  -4   4   5          0.36          0.25         0.49 o                         
  -3   4   5        264.72        274.91         2.40 o                         
  -2   4   5        136.29        141.20         1.42 o                         
  -1   4   5         81.03         85.95         1.04 o                         
   0   4   5         45.37         48.47         0.69 o                         
   1   4   5         25.62         26.37         0.61 o                         
   2   4   5          1.14          1.01         0.60 o                         
   3   4   5          1.34         -0.26         1.19 o                         
   4   4   5         50.42         52.42         3.26 o                         
   5   4   5         31.43         30.49         2.39 o                         
   6   4   5          1.17          2.30         1.57 o                         
  -7   5   5         11.54         16.38         3.11 o                         
  -6   5   5         48.11         58.67         4.04 o                         
  -5   5   5          4.69          5.43         1.11 o                         
  -4   5   5         42.45         46.33         0.92 o                         
  -3   5   5         94.72         93.58         1.35 o                         
  -2   5   5         11.62         12.99         0.43 o                         
  -1   5   5          0.16         -0.03         0.34 o                         
   0   5   5        213.63        211.76         1.89 o                         
   1   5   5        288.19        295.10         2.57 o                         
   2   5   5         42.79         42.74         0.83 o                         
   3   5   5        194.16        197.99         3.80 o                         
   4   5   5         24.45         29.40         1.73 o                         
   5   5   5          3.59          4.57         1.37 o                         
   6   5   5          0.15          0.33         1.95 o                         
  -7   6   5         20.75         34.49         3.47 o                         
  -6   6   5          8.91          7.85         2.56 o                         
  -5   6   5         51.81         55.44         1.52 o                         
  -4   6   5          9.25         10.83         0.83 o                         
  -3   6   5         20.04         20.18         0.76 o                         
  -2   6   5          4.70          7.12         0.62 o                         
  -1   6   5         77.16         70.65         0.82 o                         
   0   6   5         13.90         14.90         0.48 o                         
   1   6   5          8.72          9.43         0.48 o                         
   2   6   5        288.46        290.96         2.80 o                         
   3   6   5         46.49         48.55         1.45 o                         
   4   6   5          3.85          3.78         1.22 o                         
   5   6   5         18.91         23.12         1.44 o                         
   6   6   5         31.17         35.20         2.47 o                         
  -7   7   5          1.08          4.06         3.61 o                         
  -6   7   5          1.71          0.80         2.60 o                         
  -5   7   5         53.92         55.71         2.01 o                         
  -4   7   5         26.80         27.55         0.97 o                         
  -3   7   5         12.93         13.58         0.75 o                         
  -2   7   5         23.35         24.27         0.76 o                         
  -1   7   5        151.87        152.03         1.38 o                         
   0   7   5        505.08        529.10         4.18 o                         
   1   7   5        831.43        830.41         6.10 o                         
   2   7   5          2.35          2.23         0.60 o                         
   3   7   5        304.38        278.26         4.10 o                         
   4   7   5         15.03         11.05         1.32 o                         
   5   7   5          0.02         -1.28         1.28 o                         
   6   7   5          7.98          7.70         2.41 o                         
  -7   8   5         27.90         28.26         6.14 o                         
  -6   8   5         83.33         80.27         3.82 o                         
  -5   8   5         21.95         20.42         1.67 o                         
  -4   8   5          0.26          0.07         0.83 o                         
  -3   8   5         34.09         36.68         1.06 o                         
  -2   8   5        155.38        157.20         1.88 o                         
  -1   8   5         11.90         12.12         0.40 o                         
   0   8   5         64.35         68.35         0.88 o                         
   1   8   5        246.07        246.32         2.35 o                         
   2   8   5        161.63        164.09         1.86 o                         
   3   8   5         62.74         67.29         1.71 o                         
   4   8   5        329.23        318.18         4.74 o                         
   5   8   5         11.87         11.91         1.34 o                         
   6   8   5         28.02         34.41         2.40 o                         
  -6   9   5          1.99          2.85         2.30 o                         
  -5   9   5         47.11         40.21         1.96 o                         
  -4   9   5         31.10         30.03         1.05 o                         
  -3   9   5         24.17         23.08         0.94 o                         
  -2   9   5         92.41         90.41         1.11 o                         
  -1   9   5          5.02          5.13         0.36 o                         
   0   9   5         12.55         10.97         0.49 o                         
   1   9   5         50.95         49.04         0.87 o                         
   2   9   5          2.85          3.81         0.76 o                         
   3   9   5        109.63         98.69         2.05 o                         
   4   9   5        114.71        119.51         2.92 o                         
   5   9   5          2.18          2.69         1.83 o                         
   6   9   5         87.14        107.36         3.43 o                         
   7   9   5          0.37          1.39         4.48 o                         
  -6  10   5         29.75         27.19         3.67 o                         
  -5  10   5         19.97         20.54         2.18 o                         
  -4  10   5         23.33         23.97         1.20 o                         
  -3  10   5        304.50        312.27         4.02 o                         
  -2  10   5         61.51         62.14         1.03 o                         
  -1  10   5          3.39          4.02         0.37 o                         
   0  10   5         30.66         31.44         0.61 o                         
   1  10   5         97.96         88.04         1.08 o                         
   2  10   5         12.40         10.97         0.82 o                         
   3  10   5          0.76         -0.67         1.22 o                         
   4  10   5         20.63         14.97         1.39 o                         
   5  10   5         80.77         81.08         4.06 o                         
   6  10   5          4.58          0.46         3.62 o                         
  -6  11   5         19.62         16.20         2.40 o                         
  -5  11   5         41.42         46.14         2.61 o                         
  -4  11   5         21.43         22.07         1.23 o                         
  -3  11   5         97.23         94.46         1.83 o                         
  -2  11   5        209.85        199.38         2.20 o                         
  -1  11   5          1.21          1.97         0.34 o                         
   0  11   5         76.29         76.67         1.14 o                         
   1  11   5          2.15          1.82         0.62 o                         
   2  11   5         19.86         23.81         1.11 o                         
   3  11   5          6.79          4.50         1.33 o                         
   4  11   5         36.42         33.72         1.76 o                         
   5  11   5         17.19         20.02         1.86 o                         
   6  11   5         44.23         46.45         4.62 o                         
  -6  12   5          6.05          6.94         2.13 o                         
  -5  12   5         22.63         18.06         2.22 o                         
  -4  12   5         28.70         26.51         1.41 o                         
  -3  12   5         33.46         32.34         0.97 o                         
  -2  12   5        627.04        621.01         6.06 o                         
  -1  12   5          1.94          2.07         0.39 o                         
   0  12   5        152.65        151.90         1.62 o                         
   1  12   5          9.66         10.09         0.66 o                         
   2  12   5          0.15          0.61         0.74 o                         
   3  12   5         31.89         25.69         1.45 o                         
   4  12   5         19.54         21.13         1.70 o                         
   5  12   5          0.31         -0.12         1.70 o                         
   6  12   5         19.03         26.54         4.08 o                         
  -6  13   5          1.99          2.88         2.15 o                         
  -5  13   5          1.44          4.94         1.82 o                         
  -4  13   5          8.69          9.74         1.29 o                         
  -3  13   5          8.52          6.14         0.87 o                         
  -2  13   5        345.99        346.45         4.18 o                         
  -1  13   5         30.93         28.52         0.86 o                         
   0  13   5         94.47         93.19         1.32 o                         
   1  13   5        146.17        138.40         2.50 o                         
   2  13   5         73.44         69.40         2.20 o                         
   3  13   5        176.81        163.92         3.11 o                         
   4  13   5          1.45          3.00         3.50 o                         
   5  13   5          5.67          7.65         1.41 o                         
  -6  14   5          8.56          6.53         2.01 o                         
  -5  14   5         11.16          7.94         1.95 o                         
  -4  14   5          6.83          5.45         1.28 o                         
  -3  14   5          2.85          2.55         0.87 o                         
  -2  14   5         62.23         60.71         1.30 o                         
  -1  14   5         95.29        101.52         1.78 o                         
   0  14   5         88.88         87.19         1.40 o                         
   1  14   5         99.14         93.38         1.49 o                         
   2  14   5          0.55         -0.48         1.01 o                         
   3  14   5          8.27          6.39         1.34 o                         
   4  14   5        114.12        117.98         5.78 o                         
   5  14   5         23.77         19.67         1.76 o                         
  -6  15   5          0.96         -2.01         2.47 o                         
  -5  15   5          0.04          1.33         2.11 o                         
  -4  15   5          0.43         -1.31         1.31 o                         
  -3  15   5         58.97         54.20         1.76 o                         
  -2  15   5        150.96        139.82         2.15 o                         
  -1  15   5          0.00          0.50         0.89 o                         
   0  15   5        462.57        471.10         4.76 o                         
   1  15   5        495.25        484.92         5.38 o                         
   2  15   5         25.58         23.13         1.20 o                         
   3  15   5          3.41          5.88         1.33 o                         
   4  15   5         23.49         23.81         4.00 o                         
   5  15   5          0.43          2.60         1.73 o                         
  -6  16   5         75.27         79.58         4.02 o                         
  -5  16   5          0.01          0.97         2.00 o                         
  -4  16   5         37.60         39.41         2.45 o                         
  -3  16   5         11.91         11.63         1.58 o                         
  -2  16   5          0.12          0.52         0.89 o                         
  -1  16   5         87.43         87.07         1.63 o                         
   0  16   5          1.67          1.36         0.78 o                         
   1  16   5        125.57        128.58         2.97 o                         
   2  16   5          1.30          2.02         1.26 o                         
   3  16   5          8.35          4.91         2.12 o                         
   4  16   5         32.52         33.88         2.49 o                         
   5  16   5          4.26          5.54         1.79 o                         
  -6  17   5         23.90         19.86         3.15 o                         
  -5  17   5         11.37         12.75         2.13 o                         
  -4  17   5          5.71          7.20         1.93 o                         
  -3  17   5          0.01         -0.51         1.69 o                         
  -2  17   5         71.15         69.73         1.84 o                         
  -1  17   5        250.45        254.71         3.44 o                         
   0  17   5        279.01        268.02         3.15 o                         
   1  17   5        227.54        231.37         3.20 o                         
   2  17   5         63.09         59.04         1.78 o                         
   3  17   5          7.77          4.04         1.91 o                         
   4  17   5        101.32         94.94         2.45 o                         
   5  17   5         11.02         11.66         2.27 o                         
  -6  18   5         13.74         13.96         4.92 o                         
  -5  18   5          3.10          6.07         1.94 o                         
  -4  18   5          5.79          8.56         2.02 o                         
  -3  18   5         27.58         25.38         1.46 o                         
  -2  18   5          9.56         10.58         1.34 o                         
  -1  18   5         43.21         45.22         1.11 o                         
   0  18   5         28.48         26.40         1.05 o                         
   1  18   5        664.89        665.08         8.14 o                         
   2  18   5          0.18         -0.42         1.25 o                         
   3  18   5         41.91         37.77         2.36 o                         
   4  18   5          2.26          6.11         1.63 o                         
   5  18   5          0.01         -3.66         7.32 o                         
  -6  19   5        108.38        130.55         8.15 o                         
  -5  19   5         45.48         39.83         2.36 o                         
  -4  19   5         33.55         37.34         3.48 o                         
  -3  19   5         16.41         17.76         1.44 o                         
  -2  19   5         32.95         30.38         1.52 o                         
  -1  19   5         19.11         17.06         0.92 o                         
   0  19   5        210.89        203.87         2.61 o                         
   1  19   5          6.60          7.80         1.23 o                         
   2  19   5         13.87         14.34         1.33 o                         
   3  19   5          0.10          0.77         2.05 o                         
   4  19   5         36.74         39.50         2.08 o                         
  -6  20   5          1.35          6.18         4.96 o                         
  -5  20   5        106.02        116.64         8.98 o                         
  -4  20   5          7.72         12.12         2.36 o                         
  -3  20   5         10.05          9.70         1.41 o                         
  -2  20   5        173.17        163.18         3.03 o                         
  -1  20   5         18.90         18.23         0.96 o                         
   0  20   5         30.36         27.83         1.17 o                         
   1  20   5          3.40          2.31         1.21 o                         
   2  20   5         14.28         16.44         1.79 o                         
   3  20   5         12.59         11.23         1.71 o                         
   4  20   5          1.51          5.29         1.69 o                         
  -5  21   5         85.14         91.63         4.93 o                         
  -4  21   5          0.29          0.23         2.11 o                         
  -3  21   5         39.15         37.04         2.05 o                         
  -2  21   5         10.64         11.83         1.49 o                         
  -1  21   5        180.78        177.82         3.18 o                         
   0  21   5        166.82        171.14         2.61 o                         
   1  21   5        130.93        134.23         2.49 o                         
   2  21   5         12.25         11.89         2.45 o                         
   3  21   5         54.04         69.68         2.24 o                         
   4  21   5          0.43          0.08         1.92 o                         
  -5  22   5         22.34         15.43         5.14 o                         
  -4  22   5          1.16         -1.99         2.13 o                         
  -3  22   5         15.42         20.46         2.73 o                         
  -2  22   5          7.63          9.85         1.49 o                         
  -1  22   5        147.69        156.14         2.99 o                         
   0  22   5         88.41         90.41         1.99 o                         
   1  22   5         14.64         14.67         1.39 o                         
   2  22   5         19.41         17.26         1.92 o                         
   3  22   5          0.67          0.01         1.66 o                         
   4  22   5          1.62          0.21         3.77 o                         
  -5  23   5         35.55         35.79         5.54 o                         
  -4  23   5          0.18         -1.54         2.51 o                         
  -3  23   5          3.47          2.59         1.83 o                         
  -2  23   5        135.85        129.58         2.82 o                         
  -1  23   5          6.36          6.85         1.60 o                         
   0  23   5        146.88        149.86         2.64 o                         
   1  23   5         31.82         28.31         1.87 o                         
   2  23   5          8.69          7.83         2.40 o                         
   3  23   5          0.76          3.01         1.76 o                         
   4  23   5         23.12         21.15         4.15 o                         
  -5  24   5          1.49          7.36         4.73 o                         
  -4  24   5         27.54         30.45         4.92 o                         
  -3  24   5         22.38         21.53         2.05 o                         
  -2  24   5          4.68          2.35         1.87 o                         
  -1  24   5         12.71          8.68         1.80 o                         
   0  24   5         20.12         17.41         1.78 o                         
   1  24   5          0.07          2.02         1.66 o                         
   2  24   5          0.92          0.81         1.57 o                         
   3  24   5         21.65         27.56         1.94 o                         
   4  24   5         87.64        101.17         5.57 o                         
  -4  25   5          8.00         11.01         4.73 o                         
  -3  25   5         15.32         13.97         3.53 o                         
  -2  25   5         21.13         24.56         1.90 o                         
  -1  25   5          4.18          5.67         2.04 o                         
   0  25   5          0.66          1.20         1.90 o                         
   1  25   5         16.90         16.54         1.84 o                         
   2  25   5         24.03         23.41         2.25 o                         
   3  25   5         14.63         12.30         2.52 o                         
  -3  26   5         43.52         55.71         3.43 o                         
  -2  26   5          3.11          2.04         2.34 o                         
  -1  26   5         27.60         32.81         2.36 o                         
   0  26   5          0.04          2.34         1.94 o                         
   1  26   5         97.99         91.09         3.75 o                         
   2  26   5         15.24         17.45         2.47 o                         
   3  26   5          5.53          4.81         3.58 o                         
  -3  27   5          4.32          4.49         3.23 o                         
  -2  27   5          1.23          6.43         3.18 o                         
  -1  27   5          8.27         11.15         2.51 o                         
   0  27   5          0.67          3.29         2.44 o                         
   1  27   5          2.70          9.08         3.18 o                         
   2  27   5         23.47         28.50         3.78 o                         
   3  27   5          0.00          1.20         3.84 o                         
  -3  28   5         35.78         37.91         5.35 o                         
  -2  28   5          3.09          0.90         4.15 o                         
  -1  28   5          5.27          7.75         2.58 o                         
   0  28   5          9.76          7.74         3.15 o                         
   1  28   5          9.30          6.58         3.17 o                         
   2  28   5          9.07         11.00         4.62 o                         
  -2  29   5         39.36         36.18         5.14 o                         
  -1  29   5          0.03         -2.67         3.19 o                         
   0  29   5          8.07         19.92         5.76 o                         
   1  29   5          0.22         -1.60         3.29 o                         
  -2  30   5          6.59          0.32         4.55 o                         
  -1  30   5          0.34          5.08         4.45 o                         
   0  30   5          9.12         10.79         3.37 o                         
  -1  31   5          6.87         10.92         4.52 o                         
   0  31   5          3.08          9.14         5.26 o                         
  -6   0   6          7.97         15.40         3.33 o                         
  -5   0   6        159.33        168.66         6.18 o                         
  -4   0   6        132.95        124.07         2.47 o                         
  -3   0   6        860.42        826.30        10.31 o                         
  -2   0   6          0.02         -0.52         0.79 o                         
  -1   0   6        206.28        206.46         2.57 o                         
   0   0   6         50.29         46.87         1.10 o                         
   1   0   6        141.97        136.48         1.99 o                         
   2   0   6        150.94        146.84         2.32 o                         
   3   0   6         99.37         99.15         3.07 o                         
   4   0   6          0.07          1.50         1.83 o                         
   5   0   6         53.34         51.74         2.82 o                         
  -6   1   6          3.11          3.43         2.31 o                         
  -5   1   6         38.83         40.56         2.87 o                         
  -4   1   6         74.59         79.25         1.42 o                         
  -3   1   6          9.00         11.37         0.74 o                         
  -2   1   6         36.73         37.59         0.83 o                         
  -1   1   6         92.28         93.92         1.18 o                         
   0   1   6        143.65        144.36         1.45 o                         
   1   1   6         16.46         18.60         0.63 o                         
   2   1   6         23.82         23.18         0.79 o                         
   3   1   6         31.01         34.88         1.36 o                         
   4   1   6         20.18         18.67         1.47 o                         
   5   1   6          8.64         10.94         1.55 o                         
  -6   2   6         21.13         21.33         2.49 o                         
  -5   2   6         34.44         30.78         2.71 o                         
  -4   2   6        282.73        280.01         3.42 o                         
  -3   2   6        545.13        547.25         5.32 o                         
  -2   2   6          9.22          8.79         0.62 o                         
  -1   2   6          0.00          0.28         0.44 o                         
   0   2   6        142.86        144.76         1.54 o                         
   1   2   6         14.61         15.96         0.61 o                         
   2   2   6         60.45         60.66         1.10 o                         
   3   2   6        378.18        390.97         5.42 o                         
   4   2   6          1.05          1.37         1.22 o                         
   5   2   6          2.44          1.16         1.47 o                         
  -6   3   6         19.31         18.21         2.58 o                         
  -5   3   6         20.97         23.07         2.24 o                         
  -4   3   6          1.50          1.22         0.66 o                         
  -3   3   6          6.22          8.66         0.88 o                         
  -2   3   6          1.46          1.54         0.50 o                         
  -1   3   6          8.69          8.84         0.52 o                         
   0   3   6        186.67        192.70         1.80 o                         
   1   3   6         52.42         57.26         0.94 o                         
   2   3   6          5.45          6.75         0.78 o                         
   3   3   6         78.02         78.25         1.84 o                         
   4   3   6         13.23         16.92         1.33 o                         
   5   3   6         52.23         59.65         1.96 o                         
  -6   4   6         47.44         52.95         3.34 o                         
  -5   4   6         49.08         47.73         2.53 o                         
  -4   4   6          2.71          2.94         1.18 o                         
  -3   4   6         65.73         63.89         1.34 o                         
  -2   4   6        147.98        149.13         1.64 o                         
  -1   4   6          2.35          1.63         0.45 o                         
   0   4   6          3.01          2.16         0.48 o                         
   1   4   6         89.06         77.57         0.97 o                         
   2   4   6        104.00        100.06         1.86 o                         
   3   4   6         61.35         65.68         1.69 o                         
   4   4   6        129.17        132.90         2.59 o                         
   5   4   6          1.29          2.20         1.46 o                         
  -6   5   6         59.06         61.71         3.47 o                         
  -5   5   6         29.82         27.18         2.55 o                         
  -4   5   6        142.36        138.47         2.32 o                         
  -3   5   6         34.34         39.37         1.01 o                         
  -2   5   6          0.46          0.62         0.63 o                         
  -1   5   6         77.71         77.07         0.92 o                         
   0   5   6         11.05         11.16         0.58 o                         
   1   5   6        148.92        154.73         1.52 o                         
   2   5   6        648.95        630.07         5.98 o                         
   3   5   6        541.97        550.22         7.30 o                         
   4   5   6         15.31         18.57         1.86 o                         
   5   5   6          4.48          2.32         1.38 o                         
  -6   6   6          1.38          1.78         2.67 o                         
  -5   6   6         14.67         21.93         3.58 o                         
  -4   6   6         11.88         13.22         1.10 o                         
  -3   6   6          3.24          2.32         0.77 o                         
  -2   6   6         24.66         26.12         0.84 o                         
  -1   6   6         14.02         13.29         0.52 o                         
   0   6   6          0.61         -0.29         0.48 o                         
   1   6   6        151.11        150.48         1.57 o                         
   2   6   6        219.19        218.13         2.73 o                         
   3   6   6          1.38          1.93         1.12 o                         
   4   6   6          2.43          3.06         1.21 o                         
   5   6   6          8.40         10.50         1.49 o                         
  -6   7   6          6.44          4.77         2.67 o                         
  -5   7   6          4.81          7.47         2.31 o                         
  -4   7   6          4.03          4.23         1.08 o                         
  -3   7   6          8.57         10.29         0.84 o                         
  -2   7   6          5.65          4.41         0.73 o                         
  -1   7   6         21.87         21.99         0.58 o                         
   0   7   6        149.83        158.84         1.54 o                         
   1   7   6         18.11         15.56         0.64 o                         
   2   7   6         15.00         15.19         0.85 o                         
   3   7   6        109.09        120.64         2.33 o                         
   4   7   6         10.89         13.57         1.65 o                         
   5   7   6          1.70          1.73         1.76 o                         
  -6   8   6          0.01         -0.60         3.33 o                         
  -5   8   6          8.46          7.74         2.33 o                         
  -4   8   6          0.55          0.62         1.43 o                         
  -3   8   6          0.58          1.23         0.83 o                         
  -2   8   6         35.83         35.41         0.97 o                         
  -1   8   6          2.87          2.09         0.64 o                         
   0   8   6        157.82        157.60         1.63 o                         
   1   8   6         42.09         45.64         0.95 o                         
   2   8   6          2.16          3.37         0.82 o                         
   3   8   6          0.29          1.31         1.38 o                         
   4   8   6         14.47         13.83         1.67 o                         
   5   8   6          9.01          8.63         1.79 o                         
  -6   9   6          0.71          0.89         2.75 o                         
  -5   9   6         84.49         82.19         3.47 o                         
  -4   9   6         47.61         44.61         1.91 o                         
  -3   9   6         82.18         82.71         1.77 o                         
  -2   9   6        135.67        136.46         1.86 o                         
  -1   9   6         74.45         75.09         1.33 o                         
   0   9   6        375.92        392.94         3.68 o                         
   1   9   6          3.56          2.91         0.62 o                         
   2   9   6         73.59         68.40         1.86 o                         
   3   9   6        128.14        119.37         2.77 o                         
   4   9   6          3.55          4.54         1.35 o                         
   5   9   6         11.29          8.99         1.66 o                         
  -6  10   6          0.08         -2.37         5.08 o                         
  -5  10   6          1.03         -0.32         2.08 o                         
  -4  10   6          5.66          4.90         1.49 o                         
  -3  10   6         39.92         37.95         2.10 o                         
  -2  10   6         10.86         12.51         0.89 o                         
  -1  10   6        146.13        156.22         2.07 o                         
   0  10   6          0.99          1.30         0.61 o                         
   1  10   6         33.50         33.58         0.90 o                         
   2  10   6          0.07         -1.13         1.13 o                         
   3  10   6        221.74        219.87         3.59 o                         
   4  10   6         62.33         50.56         1.84 o                         
   5  10   6         41.05         43.98         1.98 o                         
  -6  11   6          0.65         -0.83         4.39 o                         
  -5  11   6         16.06         12.78         1.98 o                         
  -4  11   6          0.03          1.09         1.54 o                         
  -3  11   6          7.87          6.50         1.12 o                         
  -2  11   6          4.00          4.61         0.93 o                         
  -1  11   6        681.00        700.40         8.40 o                         
   0  11   6          0.88          1.71         0.78 o                         
   1  11   6          1.47          1.27         0.86 o                         
   2  11   6         51.11         55.67         1.62 o                         
   3  11   6         49.71         49.73         1.73 o                         
   4  11   6          4.51          6.20         1.46 o                         
   5  11   6         10.61          8.80         1.70 o                         
  -6  12   6          1.28          5.79         4.59 o                         
  -5  12   6         20.94         18.30         2.41 o                         
  -4  12   6         37.16         31.27         2.37 o                         
  -3  12   6          1.60          1.48         1.26 o                         
  -2  12   6         12.22         14.03         1.16 o                         
  -1  12   6          5.74          4.21         1.13 o                         
   0  12   6          0.12         -0.18         1.01 o                         
   1  12   6          3.35          2.26         1.10 o                         
   2  12   6         12.93         15.85         1.40 o                         
   3  12   6         29.59         22.18         1.45 o                         
   4  12   6         84.29         92.98         2.35 o                         
   5  12   6          2.58          3.27         2.72 o                         
  -6  13   6          7.61          4.54         4.73 o                         
  -5  13   6          0.52         -0.08         2.10 o                         
  -4  13   6          3.51          3.31         2.13 o                         
  -3  13   6        112.19        108.80         2.47 o                         
  -2  13   6         11.93          9.78         1.12 o                         
  -1  13   6        103.63        105.21         1.97 o                         
   0  13   6        453.64        450.95         5.73 o                         
   1  13   6         72.02         71.78         1.81 o                         
   2  13   6          2.67          0.02         1.23 o                         
   3  13   6          6.89          5.27         1.57 o                         
   4  13   6         21.42         16.51         1.61 o                         
   5  13   6         64.50         77.99         5.01 o                         
  -6  14   6          3.52          3.30         4.78 o                         
  -5  14   6         41.80         41.62         2.59 o                         
  -4  14   6          0.48         -1.92         1.95 o                         
  -3  14   6         77.34         60.72         2.97 o                         
  -2  14   6         34.26         33.09         1.23 o                         
  -1  14   6         83.43         81.64         2.25 o                         
   0  14   6         75.62         76.07         1.74 o                         
   1  14   6         43.38         43.75         1.34 o                         
   2  14   6          8.11          8.05         1.22 o                         
   3  14   6          8.01          7.01         1.55 o                         
   4  14   6         10.68         10.66         1.55 o                         
   5  14   6         13.47         14.22         3.96 o                         
  -6  15   6          1.32          3.32         4.96 o                         
  -5  15   6         10.36          8.82         1.99 o                         
  -4  15   6         62.36         55.38         2.34 o                         
  -3  15   6         22.79         21.81         2.47 o                         
  -2  15   6         23.08         25.26         1.30 o                         
  -1  15   6        161.79        163.22         2.86 o                         
   0  15   6         24.15         23.82         1.47 o                         
   1  15   6         12.04         12.83         1.24 o                         
   2  15   6         23.07         25.29         1.39 o                         
   3  15   6          7.39          7.06         1.63 o                         
   4  15   6          7.74          7.49         1.60 o                         
  -6  16   6         40.55         60.56         6.48 o                         
  -5  16   6          4.74          8.15         2.64 o                         
  -4  16   6          3.29          3.46         2.03 o                         
  -3  16   6        110.68        109.97         4.05 o                         
  -2  16   6         11.70          9.10         1.78 o                         
  -1  16   6          4.77          6.77         1.23 o                         
   0  16   6         65.93         68.50         1.86 o                         
   1  16   6          6.18          6.56         1.27 o                         
   2  16   6         19.23         19.61         1.49 o                         
   3  16   6          0.25          1.86         1.49 o                         
   4  16   6         19.84         20.76         1.89 o                         
  -5  17   6          5.76          4.43         2.89 o                         
  -4  17   6          2.29          4.23         2.11 o                         
  -3  17   6         43.94         37.22         2.31 o                         
  -2  17   6        103.19        104.77         2.43 o                         
  -1  17   6          8.58         10.64         1.21 o                         
   0  17   6         23.27         23.17         1.58 o                         
   1  17   6         22.28         21.45         1.39 o                         
   2  17   6         74.77         70.55         2.75 o                         
   3  17   6         43.14         49.20         1.92 o                         
   4  17   6         28.25         30.07         3.05 o                         
  -5  18   6          4.97          5.72         2.94 o                         
  -4  18   6          0.06         -1.28         2.14 o                         
  -3  18   6          1.50          0.52         1.96 o                         
  -2  18   6         15.70         14.80         1.39 o                         
  -1  18   6          0.04         -0.25         1.27 o                         
   0  18   6         17.83         19.85         1.12 o                         
   1  18   6          1.13          1.63         1.21 o                         
   2  18   6         20.41         18.25         1.58 o                         
   3  18   6          0.17         -1.59         1.59 o                         
   4  18   6          0.47          0.33         4.69 o                         
  -5  19   6          0.66         -4.69         5.14 o                         
  -4  19   6         15.28         13.37         2.21 o                         
  -3  19   6         10.93         12.42         2.03 o                         
  -2  19   6         42.34         39.46         1.98 o                         
  -1  19   6         28.34         30.19         1.62 o                         
   0  19   6          0.62         -0.09         1.03 o                         
   1  19   6         12.71         13.24         1.45 o                         
   2  19   6          0.01          3.18         1.40 o                         
   3  19   6          4.69          3.91         1.73 o                         
   4  19   6          7.33          5.34         3.01 o                         
  -5  20   6          0.13          0.86         5.08 o                         
  -4  20   6          0.85          4.58         2.48 o                         
  -3  20   6          0.29         -1.11         2.00 o                         
  -2  20   6          0.55          2.50         1.64 o                         
  -1  20   6          1.48          0.58         1.41 o                         
   0  20   6         50.20         49.61         1.84 o                         
   1  20   6          7.07          6.90         1.30 o                         
   2  20   6         40.90         39.95         2.45 o                         
   3  20   6         10.28         15.47         3.04 o                         
   4  20   6          0.44          0.39         3.74 o                         
  -4  21   6         14.52         13.08         4.62 o                         
  -3  21   6         32.52         33.26         2.41 o                         
  -2  21   6         22.53         21.31         1.90 o                         
  -1  21   6         20.15         20.33         1.72 o                         
   0  21   6          0.02          1.98         1.51 o                         
   1  21   6          4.72          2.15         1.29 o                         
   2  21   6          2.34          3.91         1.44 o                         
   3  21   6         26.42         28.52         2.65 o                         
   4  21   6          5.99          3.67         6.24 o                         
  -3  22   6          9.36         15.01         3.05 o                         
  -2  22   6          5.62          6.58         1.81 o                         
  -1  22   6          6.51          6.49         1.68 o                         
   0  22   6          0.67          0.47         1.85 o                         
   1  22   6         32.22         29.36         1.95 o                         
   2  22   6          1.25          4.10         1.53 o                         
   3  22   6         29.98         39.25         3.27 o                         
   4  22   6          0.00          6.55         3.89 o                         
  -3  23   6          2.10         -0.62         2.89 o                         
  -2  23   6         87.28         89.43         2.75 o                         
  -1  23   6         78.98         76.86         3.51 o                         
   0  23   6          3.95          4.92         1.76 o                         
   1  23   6          3.06          5.37         1.83 o                         
   2  23   6         15.05         15.42         2.00 o                         
   3  23   6          9.37         12.71         3.01 o                         
  -3  24   6          0.17          2.56         3.51 o                         
  -2  24   6         43.16         40.69         2.85 o                         
  -1  24   6         81.45         83.01         3.38 o                         
   0  24   6          8.05         11.36         1.88 o                         
   1  24   6          2.18          4.56         2.47 o                         
   2  24   6         49.20         49.25         4.07 o                         
   3  24   6          3.56          4.36         3.55 o                         
  -2  25   6          0.21          4.41         3.30 o                         
  -1  25   6        101.43        123.40         5.24 o                         
   0  25   6          0.26          2.23         2.46 o                         
   1  25   6          0.49          1.37         3.14 o                         
   2  25   6          8.16         11.35         5.42 o                         
  -2  26   6          5.20          8.31         3.37 o                         
  -1  26   6          0.13          2.34         3.19 o                         
   0  26   6          4.59          3.10         2.64 o                         
   1  26   6          2.48          3.37         4.89 o                         
   2  26   6          8.21          9.18         5.51 o                         
   0  27   6         70.13         87.24         6.71 o                         
   1  27   6          3.52          3.87         5.35 o                         
   1  28   6         31.80         40.36         6.05 o                         
  -6   1   7          8.30          3.87         4.62 o                         
  -5   1   7         64.40         62.33         3.94 o                         
  -4   1   7         15.45         12.54         2.05 o                         
  -3   1   7          6.35          5.75         0.97 o                         
  -2   1   7         10.13          7.77         0.97 o                         
  -1   1   7        108.15        117.18         2.61 o                         
   0   1   7        135.08        136.96         1.67 o                         
   1   1   7         40.13         41.81         1.03 o                         
   2   1   7         25.91         24.57         1.06 o                         
   3   1   7          6.82          7.14         1.13 o                         
   4   1   7         26.83         36.40         1.54 o                         
   5   1   7          0.00         -0.20         2.96 o                         
  -6   2   7         23.18         15.23         5.05 o                         
  -5   2   7         42.87         35.68         3.38 o                         
  -4   2   7         15.77         14.27         2.15 o                         
  -3   2   7         47.28         51.20         1.47 o                         
  -2   2   7         75.12         80.68         1.68 o                         
  -1   2   7         48.97         52.33         1.07 o                         
   0   2   7          9.57          9.08         0.69 o                         
   1   2   7          0.00          0.42         0.73 o                         
   2   2   7          0.02         -0.14         0.89 o                         
   3   2   7          3.60          5.98         1.28 o                         
   4   2   7          7.53          6.58         1.39 o                         
   5   2   7          0.01         -2.70         3.87 o                         
  -6   3   7          0.00         -0.34         4.61 o                         
  -5   3   7         55.87         60.06         3.30 o                         
  -4   3   7         26.32         24.75         2.92 o                         
  -3   3   7         26.78         29.45         1.29 o                         
  -2   3   7         22.77         25.29         1.17 o                         
  -1   3   7          2.07          2.44         1.02 o                         
   0   3   7          4.49          5.26         0.66 o                         
   1   3   7          7.87          6.81         0.72 o                         
   2   3   7         97.40         96.88         1.60 o                         
   3   3   7          2.18          2.18         1.13 o                         
   4   3   7          1.34         -0.96         1.38 o                         
  -6   4   7         46.98         39.73         5.61 o                         
  -5   4   7         10.42          4.44         2.55 o                         
  -4   4   7        141.10        131.62         4.31 o                         
  -3   4   7          4.94          3.68         1.04 o                         
  -2   4   7         29.04         32.44         1.15 o                         
  -1   4   7         36.98         32.46         1.19 o                         
   0   4   7         24.08         22.50         0.82 o                         
   1   4   7         13.31         14.29         0.91 o                         
   2   4   7         17.64         19.85         1.04 o                         
   3   4   7          0.19          1.15         1.21 o                         
   4   4   7         59.66         59.27         1.92 o                         
  -6   5   7          3.00         -1.34         4.47 o                         
  -5   5   7          0.21          1.74         2.39 o                         
  -4   5   7         56.69         58.54         3.12 o                         
  -3   5   7          0.48         -0.58         1.10 o                         
  -2   5   7          6.24          6.14         0.80 o                         
  -1   5   7        183.58        191.11         2.53 o                         
   0   5   7          0.72          0.63         0.70 o                         
   1   5   7          2.41          2.49         0.73 o                         
   2   5   7          9.36         10.16         0.96 o                         
   3   5   7         24.57         30.80         1.47 o                         
   4   5   7          5.18          5.94         1.45 o                         
  -6   6   7          0.01          3.65         4.64 o                         
  -5   6   7         12.28          9.88         2.60 o                         
  -4   6   7          0.80         -1.36         2.26 o                         
  -3   6   7         56.90         64.32         1.57 o                         
  -2   6   7         12.71         13.41         0.91 o                         
  -1   6   7         28.89         34.21         1.41 o                         
   0   6   7         13.10         12.76         0.74 o                         
   1   6   7         69.26         62.33         1.13 o                         
   2   6   7         24.11         25.00         1.78 o                         
   3   6   7          0.47          0.59         1.23 o                         
   4   6   7         23.42         21.18         1.97 o                         
  -6   7   7         13.23         16.06         4.92 o                         
  -5   7   7         37.95         41.37         3.18 o                         
  -4   7   7         22.47         27.79         4.02 o                         
  -3   7   7          1.45          2.46         1.06 o                         
  -2   7   7          9.98         10.06         0.94 o                         
  -1   7   7        125.51        124.46         2.73 o                         
   0   7   7         51.39         57.80         1.45 o                         
   1   7   7        287.93        271.84         3.00 o                         
   2   7   7        726.87        695.81         7.96 o                         
   3   7   7         42.49         41.69         1.93 o                         
   4   7   7         29.76         30.72         1.64 o                         
  -5   8   7          2.29          0.41         2.17 o                         
  -4   8   7         22.94         23.59         2.39 o                         
  -3   8   7         34.67         38.97         1.84 o                         
  -2   8   7          0.20         -0.74         1.27 o                         
  -1   8   7          6.86          7.11         1.12 o                         
   0   8   7         51.87         55.82         1.37 o                         
   1   8   7          0.06         -0.46         0.73 o                         
   2   8   7         17.27         14.69         1.18 o                         
   3   8   7         18.85         14.75         1.34 o                         
   4   8   7         11.59         13.24         1.54 o                         
  -5   9   7          3.33          3.28         2.77 o                         
  -4   9   7         44.01         45.67         2.63 o                         
  -3   9   7          2.64          6.66         1.52 o                         
  -2   9   7         42.08         40.66         1.56 o                         
  -1   9   7         35.26         34.81         1.71 o                         
   0   9   7          4.03          4.77         1.13 o                         
   1   9   7         80.66         72.59         1.40 o                         
   2   9   7         23.65         21.84         1.25 o                         
   3   9   7         87.76         87.78         2.81 o                         
   4   9   7         62.19         67.68         2.06 o                         
  -5  10   7          9.29          9.44         3.00 o                         
  -4  10   7         13.86          9.75         2.74 o                         
  -3  10   7          0.78          1.12         1.96 o                         
  -2  10   7         18.58         18.12         2.08 o                         
  -1  10   7         14.44         15.13         1.24 o                         
   0  10   7         12.90         14.61         1.25 o                         
   1  10   7         40.90         37.12         1.61 o                         
   2  10   7         71.12         61.99         1.75 o                         
   3  10   7         48.84         42.82         1.65 o                         
   4  10   7         27.80         28.61         1.68 o                         
  -5  11   7          1.45         -1.76         4.75 o                         
  -4  11   7         18.54         23.21         3.21 o                         
  -3  11   7         13.02         10.77         2.42 o                         
  -2  11   7         22.12         21.27         2.10 o                         
  -1  11   7        175.08        169.74         2.92 o                         
   0  11   7         53.40         52.88         1.82 o                         
   1  11   7          4.38          4.80         1.31 o                         
   2  11   7         67.66         65.13         1.65 o                         
   3  11   7         20.90         20.69         1.47 o                         
   4  11   7          1.83          3.50         1.51 o                         
  -5  12   7          9.18          8.00         4.87 o                         
  -4  12   7         20.81         16.04         2.17 o                         
  -3  12   7         53.34         56.92         3.05 o                         
  -2  12   7          7.85          9.68         2.04 o                         
  -1  12   7         12.06         12.82         1.32 o                         
   0  12   7         49.94         50.60         2.67 o                         
   1  12   7          4.95          4.19         1.51 o                         
   2  12   7          2.90          2.92         1.40 o                         
   3  12   7          7.60          9.05         1.38 o                         
   4  12   7          9.13         11.31         2.85 o                         
  -5  13   7          3.46         -0.44         4.68 o                         
  -4  13   7          0.80          0.20         1.87 o                         
  -3  13   7         11.98         13.79         2.26 o                         
  -2  13   7        114.43        106.17         4.27 o                         
  -1  13   7          7.78          7.70         1.46 o                         
   0  13   7        207.38        207.33         3.90 o                         
   1  13   7          6.43          6.12         1.57 o                         
   2  13   7          1.68          1.60         1.44 o                         
   3  13   7          0.01          0.64         1.70 o                         
   4  13   7         43.94         42.71         4.91 o                         
  -4  14   7         50.61         49.99         3.30 o                         
  -3  14   7        149.55        137.01         3.58 o                         
  -2  14   7         35.49         34.06         2.94 o                         
  -1  14   7         52.37         50.79         1.94 o                         
   0  14   7         44.62         46.60         1.91 o                         
   1  14   7          0.71          0.61         1.58 o                         
   2  14   7          2.60          4.69         1.60 o                         
   3  14   7          0.48          1.99         1.65 o                         
   4  14   7          0.47         -2.88         4.22 o                         
  -4  15   7         19.82         17.47         2.31 o                         
  -3  15   7         66.67         57.17         2.92 o                         
  -2  15   7         88.73         93.63         3.26 o                         
  -1  15   7        305.83        297.46         4.59 o                         
   0  15   7         19.56         16.68         1.63 o                         
   1  15   7         46.55         49.33         2.16 o                         
   2  15   7          0.58         -0.60         1.50 o                         
   3  15   7          9.48          9.59         1.48 o                         
   4  15   7          9.39          7.52         4.36 o                         
  -4  16   7          0.11         -0.33         2.17 o                         
  -3  16   7          7.66          6.58         2.30 o                         
  -2  16   7         18.47         13.30         2.29 o                         
  -1  16   7          2.05          0.35         1.56 o                         
   0  16   7          3.62          3.98         1.71 o                         
   1  16   7          0.00          1.67         1.76 o                         
   2  16   7         18.77         19.32         2.45 o                         
   3  16   7          7.74          8.67         2.05 o                         
   4  16   7         13.09         22.40         4.11 o                         
  -4  17   7          3.14          2.69         2.52 o                         
  -3  17   7          1.00          1.51         2.13 o                         
  -2  17   7         44.21         43.94         2.69 o                         
  -1  17   7         44.11         43.95         2.00 o                         
   0  17   7        101.54         97.13         2.75 o                         
   1  17   7          5.56          6.40         1.78 o                         
   2  17   7          0.91         -0.03         2.07 o                         
   3  17   7          2.86          6.24         2.13 o                         
   4  17   7          0.06          0.37         3.78 o                         
  -4  18   7          9.42         12.65         3.88 o                         
  -3  18   7         37.78         39.74         4.37 o                         
  -2  18   7          2.14          0.88         2.23 o                         
  -1  18   7          0.33         -1.26         1.86 o                         
   0  18   7         84.29         82.50         4.45 o                         
   1  18   7         16.32         13.31         1.89 o                         
   2  18   7         63.30         63.55         2.34 o                         
   3  18   7          6.15          3.44         3.32 o                         
   4  18   7          0.00          4.44         3.82 o                         
  -3  19   7          6.39         14.14         2.33 o                         
  -2  19   7         43.60         39.48         2.41 o                         
  -1  19   7        149.70        157.70         4.29 o                         
   0  19   7         77.27         73.57         2.32 o                         
   1  19   7          8.39          8.60         1.73 o                         
   2  19   7         75.52         81.36         2.88 o                         
   3  19   7         59.77         64.01         7.92 o                         
  -3  20   7          9.35         13.38         4.93 o                         
  -2  20   7         22.75         27.37         2.37 o                         
  -1  20   7         30.38         33.14         2.56 o                         
   0  20   7         56.75         54.44         2.21 o                         
   1  20   7         51.47         49.11         2.18 o                         
   2  20   7          2.05          2.82         5.42 o                         
   3  20   7         13.24         25.32         3.69 o                         
  -3  21   7          1.46         -2.75         5.03 o                         
  -2  21   7         30.30         28.91         2.74 o                         
  -1  21   7         46.54         49.50         4.26 o                         
   0  21   7         13.37         10.11         2.10 o                         
   1  21   7         16.72         22.07         2.76 o                         
   2  21   7          3.61         11.17         5.08 o                         
  -2  22   7         78.77         90.05         7.32 o                         
  -1  22   7          8.17          8.08         4.42 o                         
   0  22   7         14.25         12.61         3.11 o                         
   1  22   7          0.85         -3.21         3.21 o                         
   2  22   7          3.11          0.39         4.96 o                         
   0  23   7          0.26         -0.99         4.50 o                         
   1  23   7         11.41         13.50         4.89 o                         
   2  23   7          0.38         -4.32         5.40 o                         
   0  24   7         40.86         42.54         5.45 o                         
   1  24   7          1.94         -4.64         4.84 o                         
   2  24   7          9.99         26.17         6.12 o                         
  -5   0   8         71.57         58.28         5.86 o                         
  -4   0   8         75.76         68.57         4.30 o                         
  -3   0   8          0.27          2.08         2.82 o                         
  -2   0   8         59.48         65.00         3.82 o                         
  -1   0   8          7.00          9.62         2.62 o                         
   0   0   8         13.23         12.64         1.41 o                         
   1   0   8          4.18          5.53         1.49 o                         
   2   0   8        152.95        157.88         3.33 o                         
   3   0   8         68.32         68.41         3.01 o                         
   4   0   8          0.03         -0.02         2.03 o                         
  -5   1   8          2.28          4.21         3.18 o                         
  -4   1   8         14.98         16.61         2.33 o                         
  -3   1   8          1.32          0.18         1.97 o                         
  -2   1   8         13.44         14.79         2.03 o                         
  -1   1   8         36.70         35.66         2.19 o                         
   0   1   8          3.87          3.29         1.19 o                         
   1   1   8          0.29          0.71         1.01 o                         
   2   1   8          2.74          4.02         1.05 o                         
   3   1   8          3.76          4.10         1.16 o                         
   4   1   8          2.97          2.23         1.45 o                         
  -5   2   8         36.49         30.98         3.62 o                         
  -4   2   8         87.76         81.29         6.00 o                         
  -3   2   8          0.45          0.75         2.03 o                         
  -2   2   8          0.60          3.42         1.91 o                         
  -1   2   8         22.92         24.02         2.03 o                         
   0   2   8         73.32         73.67         1.99 o                         
   1   2   8        125.62        126.51         2.49 o                         
   2   2   8        109.08        112.84         1.94 o                         
   3   2   8          6.55          4.92         1.15 o                         
   4   2   8          5.45          7.37         1.47 o                         
  -5   3   8          0.07          0.97         4.38 o                         
  -4   3   8          0.56          1.73         2.29 o                         
  -3   3   8          0.74          1.90         1.85 o                         
  -2   3   8          1.20          1.99         1.94 o                         
  -1   3   8          9.58         10.47         1.99 o                         
   0   3   8         51.19         53.79         1.80 o                         
   1   3   8         42.77         44.27         1.62 o                         
   2   3   8        104.04        106.72         1.90 o                         
   3   3   8          3.75          4.92         1.16 o                         
   4   3   8         11.41         13.45         1.92 o                         
  -5   4   8          9.01          9.65         4.59 o                         
  -4   4   8        183.99        175.68         5.12 o                         
  -3   4   8         73.58         79.21         2.78 o                         
  -2   4   8          1.00          0.43         1.77 o                         
  -1   4   8         26.00         28.96         1.51 o                         
   0   4   8          7.75          8.21         1.31 o                         
   1   4   8         40.91         47.73         1.74 o                         
   2   4   8          4.00          8.93         1.06 o                         
   3   4   8          0.86          1.07         1.22 o                         
   4   4   8          0.00         -1.76         1.76 o                         
  -5   5   8          9.24          1.91         4.48 o                         
  -4   5   8          4.14          5.27         2.32 o                         
  -3   5   8          9.30         11.15         2.18 o                         
  -2   5   8          6.91         11.32         1.80 o                         
  -1   5   8         77.41         79.19         2.04 o                         
   0   5   8         54.45         55.69         1.75 o                         
   1   5   8        136.21        128.53         2.93 o                         
   2   5   8          1.45          1.54         1.17 o                         
   3   5   8         18.57         15.83         1.33 o                         
   4   5   8          3.23          4.04         1.78 o                         
  -4   6   8          9.71         11.37         2.31 o                         
  -3   6   8          8.99         12.85         2.97 o                         
  -2   6   8          1.14          2.92         1.91 o                         
  -1   6   8        131.54        132.00         3.02 o                         
   0   6   8         26.60         25.51         1.73 o                         
   1   6   8         49.51         51.01         1.97 o                         
   2   6   8         26.11         24.53         1.78 o                         
   3   6   8         57.70         57.91         1.69 o                         
   4   6   8         10.52         13.48         2.46 o                         
  -4   7   8          2.63          3.51         3.43 o                         
  -3   7   8         41.55         46.63         3.86 o                         
  -2   7   8         58.93         65.44         4.76 o                         
  -1   7   8         37.93         38.32         1.81 o                         
   0   7   8          0.28         -1.45         1.45 o                         
   1   7   8         28.81         28.21         1.74 o                         
   2   7   8        129.51        117.72         2.95 o                         
   3   7   8          1.78          2.28         1.29 o                         
   4   7   8         18.97         23.62         5.07 o                         
  -4   8   8          8.46         11.62         4.50 o                         
  -3   8   8          8.45          9.23         4.38 o                         
  -2   8   8         13.83         11.62         3.15 o                         
  -1   8   8         30.83         27.36         1.88 o                         
   0   8   8        112.24        116.51         2.95 o                         
   1   8   8          0.03         -0.36         1.52 o                         
   2   8   8          6.23          5.94         1.66 o                         
   3   8   8         64.95         55.63         2.15 o                         
   4   8   8          5.75          5.63         2.36 o                         
  -4   9   8          0.11          2.06         3.37 o                         
  -3   9   8         50.01         50.82         3.77 o                         
  -2   9   8        151.94        143.62         3.88 o                         
  -1   9   8          7.89          7.71         1.75 o                         
   0   9   8          2.49          2.28         1.63 o                         
   1   9   8         73.21         65.87         2.25 o                         
   2   9   8          8.46         10.69         1.72 o                         
   3   9   8         10.23          9.22         1.70 o                         
   4   9   8         12.59         19.44         4.92 o                         
  -3  10   8          9.48          6.22         2.85 o                         
  -2  10   8          0.10         -1.45         2.07 o                         
  -1  10   8         86.14         90.15         4.22 o                         
   0  10   8         13.21          9.59         1.73 o                         
   1  10   8          2.29          2.02         1.56 o                         
   2  10   8          0.00         -1.15         1.72 o                         
   3  10   8         30.21         28.54         2.14 o                         
  -3  11   8          0.01         -2.84         2.84 o                         
  -2  11   8         26.46         26.34         2.36 o                         
  -1  11   8         14.48         14.01         1.88 o                         
   0  11   8         31.29         30.41         2.01 o                         
   1  11   8          0.14          1.21         1.66 o                         
   2  11   8         84.88         80.70         3.68 o                         
   3  11   8          0.11          0.62         3.99 o                         
  -3  12   8          1.09          0.40         3.28 o                         
  -2  12   8         18.01         17.54         2.32 o                         
  -1  12   8        122.15        122.12         3.40 o                         
   0  12   8         69.67         73.63         3.33 o                         
   1  12   8          1.88          0.17         1.68 o                         
   2  12   8        204.61        199.41         4.78 o                         
   3  12   8         12.15         10.77         4.06 o                         
  -3  13   8          9.38          8.23         3.56 o                         
  -2  13   8         17.37         12.21         2.39 o                         
  -1  13   8          1.73          1.32         2.64 o                         
   0  13   8         49.18         47.85         2.49 o                         
   1  13   8         28.99         34.52         3.95 o                         
   2  13   8         14.53         22.33         3.24 o                         
   3  13   8          1.26          4.18         4.08 o                         
  -3  14   8          3.07          1.82         5.28 o                         
  -2  14   8          9.71          9.50         2.33 o                         
  -1  14   8          3.99          2.12         1.97 o                         
   0  14   8          4.77          3.35         2.12 o                         
   1  14   8          3.81         -0.69         1.88 o                         
   2  14   8          2.64          6.12         2.05 o                         
  -3  15   8          5.40          5.06         2.56 o                         
  -2  15   8         12.02         13.09         2.17 o                         
  -1  15   8          6.56          5.18         1.98 o                         
   0  15   8         17.96         21.64         2.32 o                         
   1  15   8         16.13         12.28         1.90 o                         
   2  15   8          0.76          1.48         3.90 o                         
  -3  16   8         22.26         23.70         3.17 o                         
  -2  16   8         13.48         16.45         2.51 o                         
  -1  16   8          1.56          1.08         2.07 o                         
   0  16   8          0.18         -2.16         2.16 o                         
   1  16   8          1.45          0.69         2.18 o                         
   2  16   8          6.55          3.05         3.95 o                         
  -3  17   8          0.25          1.74         2.98 o                         
  -2  17   8         24.28         24.30         2.72 o                         
  -1  17   8         15.86         16.00         2.45 o                         
   0  17   8         10.36         12.27         2.72 o                         
   1  17   8          0.72          1.78         3.94 o                         
   2  17   8          8.62         15.85         4.32 o                         
  -2  18   8          0.01          2.37         2.88 o                         
  -1  18   8          9.12          6.69         3.36 o                         
   0  18   8         15.06         12.82         2.90 o                         
   1  18   8          3.39         -3.07         4.06 o                         
  -2  19   8          1.85          4.89         5.51 o                         
   1  19   8          1.51          2.88         4.24 o                         
  -4   1   9          0.04          6.92         4.68 o                         
  -3   1   9          1.48          3.82         2.33 o                         
  -2   1   9          5.57          2.39         2.21 o                         
  -1   1   9         60.70         57.80         2.75 o                         
   0   1   9          0.12          2.49         1.95 o                         
   1   1   9         29.53         30.26         3.81 o                         
   2   1   9          0.76         -0.20         1.96 o                         
   3   1   9          2.99          2.11         1.57 o                         
  -4   2   9         13.24         12.30         4.71 o                         
  -3   2   9          2.69          1.18         2.11 o                         
  -2   2   9          0.02          0.32         2.38 o                         
  -1   2   9         52.02         51.77         2.66 o                         
   0   2   9          3.94          4.59         2.00 o                         
   1   2   9          5.75          4.25         2.69 o                         
   2   2   9         30.59         25.93         2.98 o                         
   3   2   9          8.60          8.56         4.45 o                         
  -4   3   9          0.29         -1.59         4.52 o                         
  -3   3   9          1.09          0.74         2.41 o                         
  -2   3   9         28.72         31.45         2.34 o                         
  -1   3   9          6.21          4.50         2.01 o                         
   0   3   9          6.40          8.26         2.40 o                         
   1   3   9          0.51         -0.28         3.88 o                         
   2   3   9          0.11          1.99         2.02 o                         
  -3   4   9         20.30         18.07         3.72 o                         
  -2   4   9         13.34         21.11         2.55 o                         
  -1   4   9         18.48         17.64         2.34 o                         
   0   4   9         35.67         35.89         5.16 o                         
   1   4   9          0.16         -0.11         1.92 o                         
   2   4   9         28.94         30.53         2.31 o                         
  -3   5   9          2.71          1.87         3.23 o                         
  -2   5   9         33.09         35.51         2.97 o                         
  -1   5   9         32.88         31.38         2.51 o                         
   0   5   9         23.45         23.61         4.50 o                         
   1   5   9         24.33         25.94         2.16 o                         
   2   5   9          0.40         -0.12         2.03 o                         
  -3   6   9         14.08         10.31         4.69 o                         
  -2   6   9          0.24         -3.55         3.55 o                         
  -1   6   9         24.61         26.45         2.44 o                         
   0   6   9         49.34         43.10         4.98 o                         
   1   6   9          0.00         -0.61         1.97 o                         
   2   6   9         23.90         19.16         2.19 o                         
  -2   7   9          6.99          3.81         2.75 o                         
  -1   7   9          7.83          1.40         3.19 o                         
   0   7   9          0.04          3.12         4.18 o                         
   1   7   9         35.35         35.89         2.35 o                         
   2   7   9         47.90         51.87         3.06 o                         
  -2   8   9          6.73          3.88         2.82 o                         
  -1   8   9          4.47          4.51         3.02 o                         
   0   8   9         23.86         25.25         2.36 o                         
   1   8   9          3.76          8.02         2.13 o                         
   2   8   9          1.18          3.92         2.44 o                         
  -2   9   9          0.79         -1.20         3.33 o                         
  -1   9   9          9.11          2.99         4.94 o                         
   0   9   9         56.61         57.10         3.57 o                         
   1   9   9         85.37         76.71         5.10 o                         
  -2  10   9          0.11         -5.54         5.54 o                         
  -1  10   9         54.23         53.68         5.93 o                         
   0  10   9          2.45          0.45         2.14 o                         
   1  10   9          9.41          6.62         2.57 o                         
  -2  11   9          3.00          4.27         5.21 o                         
  -1  11   9         50.49         41.46         5.72 o                         
   0  11   9         25.15         25.60         2.78 o                         
   1  11   9          0.93         -2.57         2.57 o                         
  -2  12   9          0.43          0.86         5.14 o                         
   0  12   9          5.31          5.77         2.60 o                         
   1  12   9          0.18         -1.02         2.67 o                         
  -1  13   9        106.37        106.62         4.16 o                         
   0  13   9         26.57         27.41         2.86 o                         
  -1  14   9          7.98          9.25         4.17 o                         
   0  14   9         13.43         16.76         4.77 o                         
  -1   1  10         10.66          6.65         4.68 o                         
   0   1  10          0.38          3.71         4.54 o                         
   0   2  10          9.92          8.86         4.96 o                         
  -1   3  10         53.39         52.60         8.82 o                         
  -1   4  10          6.57          4.43         4.59 o                         
                                                                                
